# Supplementary material for: Genome-Scale Modeling of Light-Driven Reductant Partitioning and Carbon Fluxes in Diazotrophic Unicellular Cyanobacterium Cyanothece sp. ATCC 51142
Source: PLoS Comput Biol. 2012 Apr 5;8(4):e1002460. doi: 10.1371/journal.pcbi.1002460 (PMC3329150; doi:10.1371/journal.pcbi.1002460)
Supplement: Dataset S1 — SBML file of the model i Cce806 which stores reactions and GPR associations. (XML) [file pcbi.1002460.s001.xml]

<?xml version="1.0" encoding="UTF-8"?>
<sbml xmlns="http://www.sbml.org/sbml/level2" level="2" version="1" xmlns:html="http://www.w3.org/1999/xhtml">
<model id="iCce806" name="iCce806">
<listOfUnitDefinitions>
	<unitDefinition id="mmol_per_gDW_per_hr">
		<listOfUnits>
			<unit kind="mole" scale="-3"/>
			<unit kind="gram" exponent="-1"/>
			<unit kind="second" multiplier=".00027777" exponent="-1"/>
		</listOfUnits>
	</unitDefinition>
</listOfUnitDefinitions>
<listOfCompartments>
	<compartment id="Extracellular"/>
	<compartment id="Cytosol" outside="Extracellular"/>
</listOfCompartments>
<listOfSpecies>
	<species id="m_10fthf_c" name="10_Formyltetrahydrofolate__C20H21N7O7" compartment="Cytosol" charge="-2" boundaryCondition="false"/>
	<species id="m_12dgr_cn_c" name="1_2_Diacylglycerol_Cyanothece__C1824H3314O250" compartment="Cytosol" charge="0" boundaryCondition="false"/>
	<species id="m_13dpg_c" name="3_Phospho_D_glyceroyl_phosphate__C3H4O10P2" compartment="Cytosol" charge="-4" boundaryCondition="false"/>
	<species id="m_14glun_c" name="1_4_alpha_D_Glucan__C6H10O5" compartment="Cytosol" charge="0" boundaryCondition="false"/>
	<species id="m_15dap_c" name="1_5_Diaminopentane__C5H16N2" compartment="Cytosol" charge="2" boundaryCondition="false"/>
	<species id="m_1ag3p_cn_c" name="1_Acyl_sn_glycerol_3_phosphate_Cyanothece__C987H1807O350P50" compartment="Cytosol" charge="-100" boundaryCondition="false"/>
	<species id="m_1ap2ol_c" name="1_Aminopropan_2_ol__C3H10NO" compartment="Cytosol" charge="1" boundaryCondition="false"/>
	<species id="m_1ap2olp_c" name="D_1_Aminopropan_2_ol_O_phosphate__C3H9NO4P" compartment="Cytosol" charge="-1" boundaryCondition="false"/>
	<species id="m_1p3h5c_c" name="L_1_Pyrroline_3_hydroxy_5_carboxylate__C5H6NO3" compartment="Cytosol" charge="-1" boundaryCondition="false"/>
	<species id="m_1pyr5c_c" name="1_Pyrroline_5_carboxylate__C5H6NO2" compartment="Cytosol" charge="-1" boundaryCondition="false"/>
	<species id="m_22hop_c" name="22_Hopanol__C30H52O" compartment="Cytosol" charge="0" boundaryCondition="false"/>
	<species id="m_23dhdp_c" name="2_3_Dihydrodipicolinate__C7H5NO4" compartment="Cytosol" charge="-2" boundaryCondition="false"/>
	<species id="m_23dhmb_c" name="R_2_3_Dihydroxy_3_methylbutanoate__C5H9O4" compartment="Cytosol" charge="-1" boundaryCondition="false"/>
	<species id="m_23dhmp_c" name="R_2_3_Dihydroxy_3_methylpentanoate__C6H11O4" compartment="Cytosol" charge="-1" boundaryCondition="false"/>
	<species id="m_25aics_c" name="S_2_5_Amino_1_5_phospho_D_ribosylimidazole_4_carboxamidosuccinate__C13H15N4O12P" compartment="Cytosol" charge="-4" boundaryCondition="false"/>
	<species id="m_25dhpp_c" name="2_5_Diamino_6_hydroxy_4_5_phosphoribosylamino_pyrimidine__C9H14N5O8P" compartment="Cytosol" charge="-2" boundaryCondition="false"/>
	<species id="m_26dap_ll_c" name="LL_2_6_Diaminoheptanedioate__C7H14N2O4" compartment="Cytosol" charge="0" boundaryCondition="false"/>
	<species id="m_26dap_m_c" name="meso_2_6_Diaminoheptanedioate__C7H14N2O4" compartment="Cytosol" charge="0" boundaryCondition="false"/>
	<species id="m_2ahbut_c" name="S_2_Aceto_2_hydroxybutanoate__C6H9O4" compartment="Cytosol" charge="-1" boundaryCondition="false"/>
	<species id="m_2ahhmd_c" name="2_Amino_4_hydroxy_6_hydroxymethyl_7_8_dihydropteridine_diphosphate__C7H8N5O8P2" compartment="Cytosol" charge="-3" boundaryCondition="false"/>
	<species id="m_2ahhmp_c" name="2_Amino_4_hydroxy_6_hydroxymethyl_7_8_dihydropteridine__C7H9N5O2" compartment="Cytosol" charge="0" boundaryCondition="false"/>
	<species id="m_2aobut_c" name="L_2_Amino_3_oxobutanoate__C4H7NO3" compartment="Cytosol" charge="0" boundaryCondition="false"/>
	<species id="m_2beacp_c" name="But_2_enoyl_acyl_carrier_protein__C4H5OX" compartment="Cytosol" charge="0" boundaryCondition="false"/>
	<species id="m_2cpr5p_c" name="1_2_Carboxyphenylamino_1_deoxy_D_ribulose_5_phosphate__C12H13NO9P" compartment="Cytosol" charge="-3" boundaryCondition="false"/>
	<species id="m_2dda7p_c" name="2_Dehydro_3_deoxy_D_arabino_heptonate_7_phosphate__C7H10O10P" compartment="Cytosol" charge="-3" boundaryCondition="false"/>
	<species id="m_2ddg6p_c" name="2_Dehydro_3_deoxy_D_gluconate_6_phosphate__C6H8O9P" compartment="Cytosol" charge="-3" boundaryCondition="false"/>
	<species id="m_2dhp_c" name="2_Dehydropantoate__C6H9O4" compartment="Cytosol" charge="-1" boundaryCondition="false"/>
	<species id="m_2dr5p_c" name="2_Deoxy_D_ribose_5_phosphate__C5H9O7P" compartment="Cytosol" charge="-2" boundaryCondition="false"/>
	<species id="m_2h3opp_c" name="2_Hydroxy_3_oxopropanoate__C3H3O4" compartment="Cytosol" charge="-1" boundaryCondition="false"/>
	<species id="m_2hbut_c" name="2_Hydroxybutyrate__C4H7O3" compartment="Cytosol" charge="-1" boundaryCondition="false"/>
	<species id="m_2ippm_c" name="2_Isopropylmaleate__C7H8O4" compartment="Cytosol" charge="-2" boundaryCondition="false"/>
	<species id="m_2mahmp_c" name="2_Methyl_4_amino_5_hydroxymethylpyrimidine_diphosphate__C6H8N3O7P2" compartment="Cytosol" charge="-3" boundaryCondition="false"/>
	<species id="m_2me4p_c" name="2_C_methyl_D_erythritol_4_phosphate__C5H11O7P" compartment="Cytosol" charge="-2" boundaryCondition="false"/>
	<species id="m_2mecdp_c" name="2_C_methyl_D_erythritol_2_4_cyclodiphosphate__C5H10O9P2" compartment="Cytosol" charge="-2" boundaryCondition="false"/>
	<species id="m_2obut_c" name="2_Oxobutanoate__C4H5O3" compartment="Cytosol" charge="-1" boundaryCondition="false"/>
	<species id="m_2p4c2me_c" name="2_phospho_4_cytidine_5_diphospho_2_C_methyl_D_erythritol__C14H22N3O17P3" compartment="Cytosol" charge="-4" boundaryCondition="false"/>
	<species id="m_2pg_c" name="D_Glycerate_2_phosphate__C3H4O7P" compartment="Cytosol" charge="-3" boundaryCondition="false"/>
	<species id="m_2pglyc_c" name="2_Phosphoglycolate__C2H2O6P" compartment="Cytosol" charge="-3" boundaryCondition="false"/>
	<species id="m_2shchc_c" name="2_Succinyl_6_hydroxy_2_4_cyclohexadiene_1_carboxylate__C11H10O6" compartment="Cytosol" charge="-2" boundaryCondition="false"/>
	<species id="m_2tddacp_c" name="trans_Dodec_2_enoyl_acyl_carrier_protein__C12H21OX" compartment="Cytosol" charge="0" boundaryCondition="false"/>
	<species id="m_2tdeacp_c" name="trans_Dec_2_enoyl_acyl_carrier_protein__C10H17OX" compartment="Cytosol" charge="0" boundaryCondition="false"/>
	<species id="m_2theacp_c" name="trans_Hex_2_enoyl_acp__C6H9OX" compartment="Cytosol" charge="0" boundaryCondition="false"/>
	<species id="m_2tocdacp_c" name="trans_Octadec_2_enoyl_acyl_carrier_protein__C18H33OX" compartment="Cytosol" charge="0" boundaryCondition="false"/>
	<species id="m_2toceacp_c" name="trans_Oct_2_enoyl_acp__C8H13OX" compartment="Cytosol" charge="0" boundaryCondition="false"/>
	<species id="m_34hpp_c" name="3_4_Hydroxyphenylpyruvate__C9H7O4" compartment="Cytosol" charge="-1" boundaryCondition="false"/>
	<species id="m_3c2hmp_c" name="3_Carboxy_2_hydroxy_4_methylpentanoate__C7H10O5" compartment="Cytosol" charge="-2" boundaryCondition="false"/>
	<species id="m_3c3hmp_c" name="3_Carboxy_3_hydroxy_4_methylpentanoate__C7H10O5" compartment="Cytosol" charge="-2" boundaryCondition="false"/>
	<species id="m_3c4mop_c" name="3_Carboxy_4_methyl_2_oxopentanoate__C7H8O5" compartment="Cytosol" charge="-2" boundaryCondition="false"/>
	<species id="m_3dhq_c" name="3_Dehydroquinate__C7H9O6" compartment="Cytosol" charge="-1" boundaryCondition="false"/>
	<species id="m_3dhsk_c" name="3_Dehydroshikimate__C7H7O5" compartment="Cytosol" charge="-1" boundaryCondition="false"/>
	<species id="m_3hbacp_c" name="3R_3_Hydroxybutanoyl_acyl_carrier_protein__C4H7O2X" compartment="Cytosol" charge="0" boundaryCondition="false"/>
	<species id="m_3hddacp_c" name="R_3_Hydroxydodecanoyl_acyl_carrier_protein__C12H23O2X" compartment="Cytosol" charge="0" boundaryCondition="false"/>
	<species id="m_3hdeacp_c" name="3R_3_Hydroxydecanoyl_acyl_carrier_protein__C10H19O2X" compartment="Cytosol" charge="0" boundaryCondition="false"/>
	<species id="m_3hhacp_c" name="R_3_Hydroxyhexanoyl_acp__C6H11O2X" compartment="Cytosol" charge="0" boundaryCondition="false"/>
	<species id="m_3hocacp_c" name="R_3_Hydroxyoctanoyl_acyl_carrier_protein__C8H15O2X" compartment="Cytosol" charge="0" boundaryCondition="false"/>
	<species id="m_3hocdacp_c" name="3R_3_Hydroxyoctadecanoyl_acyl_carrier_protein__C18H35O2X" compartment="Cytosol" charge="0" boundaryCondition="false"/>
	<species id="m_3hpaacp_c" name="3R_3_Hydroxypalmitoyl_acyl_carrier_protein__C16H31O2X" compartment="Cytosol" charge="0" boundaryCondition="false"/>
	<species id="m_3htdacp_c" name="3R_3_Hydroxytetradecanoyl_acyl_carrier_protein__C14H27O2X" compartment="Cytosol" charge="0" boundaryCondition="false"/>
	<species id="m_3ig3p_c" name="C_3_Indolyl_glycerol_3_phosphate__C11H12NO6P" compartment="Cytosol" charge="-2" boundaryCondition="false"/>
	<species id="m_3mob_c" name="3_Methyl_2_oxobutanoate__C5H7O3" compartment="Cytosol" charge="-1" boundaryCondition="false"/>
	<species id="m_3mop_c" name="S_3_Methyl_2_oxopentanoate__C6H9O3" compartment="Cytosol" charge="-1" boundaryCondition="false"/>
	<species id="m_3oxddacp_c" name="3_Oxododecanoyl_acyl_carrier_protein__C12H21O2X" compartment="Cytosol" charge="0" boundaryCondition="false"/>
	<species id="m_3oxdeacp_c" name="3_Oxodecanoyl_acyl_carrier_protein__C10H17O2X" compartment="Cytosol" charge="0" boundaryCondition="false"/>
	<species id="m_3oxhacp_c" name="3_Oxohexanoyl_acyl_carrier_protein__C6H9O2X" compartment="Cytosol" charge="0" boundaryCondition="false"/>
	<species id="m_3oxhdacp_c" name="3_Oxohexadecanoyl_acp__C16H29O2X" compartment="Cytosol" charge="0" boundaryCondition="false"/>
	<species id="m_3oxocacp_c" name="3_Oxooctanoyl_acyl_carrier_protein__C8H13O2X" compartment="Cytosol" charge="0" boundaryCondition="false"/>
	<species id="m_3oxocdacp_c" name="3_Oxooctadecanoyl_acp__C18H33O2X" compartment="Cytosol" charge="0" boundaryCondition="false"/>
	<species id="m_3oxtdacp_c" name="3_Oxotetradecanoyl_acyl_carrier_protein__C14H25O2X" compartment="Cytosol" charge="0" boundaryCondition="false"/>
	<species id="m_3pg_c" name="3_Phospho_D_glycerate__C3H4O7P" compartment="Cytosol" charge="-3" boundaryCondition="false"/>
	<species id="m_3php_c" name="3_Phosphohydroxypyruvate__C3H2O7P" compartment="Cytosol" charge="-3" boundaryCondition="false"/>
	<species id="m_3psme_c" name="5_O_1_Carboxyvinyl_3_phosphoshikimate__C10H9O10P" compartment="Cytosol" charge="-4" boundaryCondition="false"/>
	<species id="m_4abz_c" name="4_Aminobenzoate__C7H6NO2" compartment="Cytosol" charge="-1" boundaryCondition="false"/>
	<species id="m_4adcho_c" name="4_amino_4_deoxychorismate__C10H10NO5" compartment="Cytosol" charge="-1" boundaryCondition="false"/>
	<species id="m_4ahmmp_c" name="4_Amino_5_hydroxymethyl_2_methylpyrimidine__C6H9N3O" compartment="Cytosol" charge="0" boundaryCondition="false"/>
	<species id="m_4ampm_c" name="4_Amino_2_methyl_5_phosphomethylpyrimidine__C6H8N3O4P" compartment="Cytosol" charge="-2" boundaryCondition="false"/>
	<species id="m_4c2me_c" name="4_cytidine_5_diphospho_2_C_methyl_D_erythritol__C14H23N3O14P2" compartment="Cytosol" charge="-2" boundaryCondition="false"/>
	<species id="m_4h2oxg_c" name="D_4_Hydroxy_2_oxoglutarate__C5H4O6" compartment="Cytosol" charge="-2" boundaryCondition="false"/>
	<species id="m_4hba_c" name="4_Hydroxy_benzyl_alcohol__C7H8O2" compartment="Cytosol" charge="0" boundaryCondition="false"/>
	<species id="m_4hpro_lt_c" name="trans_4_Hydroxy_L_proline__C5H9NO3" compartment="Cytosol" charge="0" boundaryCondition="false"/>
	<species id="m_4mop_c" name="4_Methyl_2_oxopentanoate__C6H9O3" compartment="Cytosol" charge="-1" boundaryCondition="false"/>
	<species id="m_4mpetz_c" name="4_Methyl_5_2_phosphoethyl_thiazole__C6H8NO4PS" compartment="Cytosol" charge="-2" boundaryCondition="false"/>
	<species id="m_4pasp_c" name="4_Phospho_L_aspartate__C4H6NO7P" compartment="Cytosol" charge="-2" boundaryCondition="false"/>
	<species id="m_4per_c" name="4_Phospho_D_erythronate__C4H6O8P" compartment="Cytosol" charge="-3" boundaryCondition="false"/>
	<species id="m_4ppan_c" name="D_4_Phosphopantothenate__C9H15NO8P" compartment="Cytosol" charge="-3" boundaryCondition="false"/>
	<species id="m_4ppcys_c" name="N_R_4_Phosphopantothenoyl_L_cysteine__C12H20N2O9PS" compartment="Cytosol" charge="-3" boundaryCondition="false"/>
	<species id="m_4r5au_c" name="4_1_D_Ribitylamino_5_aminouracil__C9H16N4O6" compartment="Cytosol" charge="0" boundaryCondition="false"/>
	<species id="m_5678thh_c" name="6R_6_L_erythro_1_2_Dihydroxypropyl_5_6_7_8_tetrahydro_4a_hydroypterin__C9H14N4O3" compartment="Cytosol" charge="0" boundaryCondition="false"/>
	<species id="m_5aizc_c" name="5_amino_1_5_phospho_D_ribosylimidazole_4_carboxylate__C9H11N3O9P" compartment="Cytosol" charge="-3" boundaryCondition="false"/>
	<species id="m_5aop_c" name="5_Amino_4_oxopentanoate__C5H9NO3" compartment="Cytosol" charge="0" boundaryCondition="false"/>
	<species id="m_5aprbu_c" name="5_Amino_6_5_phosphoribitylaminouracil__C9H15N4O9P" compartment="Cytosol" charge="-2" boundaryCondition="false"/>
	<species id="m_5apru_c" name="5_Amino_6_5_phosphoribosylaminouracil__C9H13N4O9P" compartment="Cytosol" charge="-2" boundaryCondition="false"/>
	<species id="m_5fothf_c" name="5_Formyltetrahydrofolate__C20H21N7O7" compartment="Cytosol" charge="-2" boundaryCondition="false"/>
	<species id="m_5mcsn_c" name="5_Methylcytosine__C5H7N3O" compartment="Cytosol" charge="0" boundaryCondition="false"/>
	<species id="m_5mdr1p_c" name="5_Methylthio_5_deoxy_D_ribose_1_phosphate__C6H11O7PS" compartment="Cytosol" charge="-2" boundaryCondition="false"/>
	<species id="m_5mta_c" name="5_Methylthioadenosine__C11H15N5O3S" compartment="Cytosol" charge="0" boundaryCondition="false"/>
	<species id="m_5mthf_c" name="5_Methyltetrahydrofolate__C20H24N7O6" compartment="Cytosol" charge="-1" boundaryCondition="false"/>
	<species id="m_5mthglu_c" name="5_Methyltetrahydropteroyltri_L_glutamate__C25H34N8O12" compartment="Cytosol" charge="-2" boundaryCondition="false"/>
	<species id="m_5oxpro_c" name="5_Oxoproline__C5H6NO3" compartment="Cytosol" charge="-1" boundaryCondition="false"/>
	<species id="m_6pgc_c" name="6_Phospho_D_gluconate__C6H10O10P" compartment="Cytosol" charge="-3" boundaryCondition="false"/>
	<species id="m_6pgl_c" name="6_phospho_D_glucono_1_5_lactone__C6H9O9P" compartment="Cytosol" charge="-2" boundaryCondition="false"/>
	<species id="m_6pthp_c" name="6_Pyruvoyl_5_6_7_8_tetrahydropterin__C9H11N5O3" compartment="Cytosol" charge="0" boundaryCondition="false"/>
	<species id="m_78dhp_c" name="6R_6_L_erythro_1_2_Dihydroxypropyl_7_8_dihydro_6H_pterin__C9H12N4O2" compartment="Cytosol" charge="0" boundaryCondition="false"/>
	<species id="m_8aonn_c" name="8_Amino_7_oxononanoate__C9H17NO3" compartment="Cytosol" charge="0" boundaryCondition="false"/>
	<species id="m_9hdeacp_c" name="Palmitoleic_acid__C16H29OX" compartment="Cytosol" charge="0" boundaryCondition="false"/>
	<species id="m_ac_c" name="Acetate__C2H3O2" compartment="Cytosol" charge="-1" boundaryCondition="false"/>
	<species id="m_acacp_c" name="Acetyl_ACP__C2H3OX" compartment="Cytosol" charge="0" boundaryCondition="false"/>
	<species id="m_acald_c" name="Acetaldehyde__C2H4O" compartment="Cytosol" charge="0" boundaryCondition="false"/>
	<species id="m_accoa_c" name="Acetyl_CoA__C23H34N7O17P3S" compartment="Cytosol" charge="-4" boundaryCondition="false"/>
	<species id="m_acg5p_c" name="N_Acetyl_L_glutamyl_5_phosphate__C7H9NO8P" compartment="Cytosol" charge="-3" boundaryCondition="false"/>
	<species id="m_acg5sa_c" name="N_Acetyl_L_glutamate_5_semialdehyde__C7H10NO4" compartment="Cytosol" charge="-1" boundaryCondition="false"/>
	<species id="m_acgam1p_c" name="N_Acetyl_D_glucosamine_1_phosphate__C8H14NO9P" compartment="Cytosol" charge="-2" boundaryCondition="false"/>
	<species id="m_acgam6p_c" name="N_Acetyl_D_glucosamine_6_phosphate__C8H14NO9P" compartment="Cytosol" charge="-2" boundaryCondition="false"/>
	<species id="m_acglu_c" name="N_Acetyl_L_glutamate__C7H9NO5" compartment="Cytosol" charge="-2" boundaryCondition="false"/>
	<species id="m_achms_c" name="O_Acetyl_L_homoserine__C6H11NO4" compartment="Cytosol" charge="0" boundaryCondition="false"/>
	<species id="m_acmam_c" name="N_Acetyl_D_muramoate__C11H18NO8" compartment="Cytosol" charge="-1" boundaryCondition="false"/>
	<species id="m_acmama_c" name="N_Acetyl_D_muramoyl_L_alanine__C14H23N2O9" compartment="Cytosol" charge="-1" boundaryCondition="false"/>
	<species id="m_acmana_c" name="N_Acetyl_D_mannosamine__C8H15NO6" compartment="Cytosol" charge="0" boundaryCondition="false"/>
	<species id="m_acmana_e" name="N_Acetyl_D_mannosamine__C8H15NO6" compartment="Extracellular" charge="0" boundaryCondition="false"/>
	<species id="m_acmanap_c" name="N_Acetyl_D_mannosamine_6_phosphate__C8H14NO9P" compartment="Cytosol" charge="-2" boundaryCondition="false"/>
	<species id="m_acnam_c" name="N_Acetylneuraminate__C11H18NO9" compartment="Cytosol" charge="-1" boundaryCondition="false"/>
	<species id="m_acorn_c" name="N2_Acetyl_L_ornithine__C7H14N2O3" compartment="Cytosol" charge="0" boundaryCondition="false"/>
	<species id="m_acp_c" name="Acyl_carrier_protein__HX" compartment="Cytosol" charge="0" boundaryCondition="false"/>
	<species id="m_acser_c" name="O_Acetyl_L_serine__C5H9NO4" compartment="Cytosol" charge="0" boundaryCondition="false"/>
	<species id="m_actacp_c" name="Acetoacetyl_ACP__C4H5O2X" compartment="Cytosol" charge="0" boundaryCondition="false"/>
	<species id="m_actp_c" name="Acetyl_phosphate__C2H3O5P" compartment="Cytosol" charge="-2" boundaryCondition="false"/>
	<species id="m_adcoba_c" name="Adenosyl_cobinamide__C58H84CoN16O11" compartment="Cytosol" charge="1" boundaryCondition="false"/>
	<species id="m_adcobap_c" name="Adenosyl_cobinamide_phosphate__C58H83CoN16O14P" compartment="Cytosol" charge="-1" boundaryCondition="false"/>
	<species id="m_adcobdam_c" name="Adenosyl_cobyrinate_diamide__C55H68CoN11O15" compartment="Cytosol" charge="-4" boundaryCondition="false"/>
	<species id="m_adcobhex_c" name="Adenosyl_cobyric_acid__C55H76CoN15O11" compartment="Cytosol" charge="0" boundaryCondition="false"/>
	<species id="m_ade_c" name="Adenine__C5H5N5" compartment="Cytosol" charge="0" boundaryCondition="false"/>
	<species id="m_adgcoba_c" name="Adenosine_GDP_cobinamide__C68H95CoN21O21P2" compartment="Cytosol" charge="-1" boundaryCondition="false"/>
	<species id="m_adn_c" name="Adenosine__C10H13N5O4" compartment="Cytosol" charge="0" boundaryCondition="false"/>
	<species id="m_adp_c" name="ADP__C10H12N5O10P2" compartment="Cytosol" charge="-3" boundaryCondition="false"/>
	<species id="m_adpglc_c" name="ADPglucose__C16H23N5O15P2" compartment="Cytosol" charge="-2" boundaryCondition="false"/>
	<species id="m_adprib_c" name="ADPribose__C15H21N5O14P2" compartment="Cytosol" charge="-2" boundaryCondition="false"/>
	<species id="m_ahcys_c" name="S_Adenosyl_L_homocysteine__C14H20N6O5S" compartment="Cytosol" charge="0" boundaryCondition="false"/>
	<species id="m_ahdt_c" name="2_Amino_4_hydroxy_6_erythro_1_2_3_trihydroxypropyldihydropteridine_triphosphate__C9H12N5O13P3" compartment="Cytosol" charge="-4" boundaryCondition="false"/>
	<species id="m_aicar_c" name="5_Amino_1_5_Phospho_D_ribosylimidazole_4_carboxamide__C9H13N4O8P" compartment="Cytosol" charge="-2" boundaryCondition="false"/>
	<species id="m_air_c" name="5_amino_1_5_phospho_D_ribosylimidazole__C8H12N3O7P" compartment="Cytosol" charge="-2" boundaryCondition="false"/>
	<species id="m_akg_c" name="2_Oxoglutarate__C5H4O5" compartment="Cytosol" charge="-2" boundaryCondition="false"/>
	<species id="m_ala_b_c" name="beta_Alanine__C3H7NO2" compartment="Cytosol" charge="0" boundaryCondition="false"/>
	<species id="m_ala_d_c" name="D_Alanine__C3H7NO2" compartment="Cytosol" charge="0" boundaryCondition="false"/>
	<species id="m_ala_d_e" name="D_Alanine__C3H7NO2" compartment="Extracellular" charge="0" boundaryCondition="false"/>
	<species id="m_ala_l_c" name="L_Alanine__C3H7NO2" compartment="Cytosol" charge="0" boundaryCondition="false"/>
	<species id="m_ala_l_e" name="L_Alanine__C3H7NO2" compartment="Extracellular" charge="0" boundaryCondition="false"/>
	<species id="m_alaala_c" name="D_Alanyl_D_alanine__C6H12N2O3" compartment="Cytosol" charge="0" boundaryCondition="false"/>
	<species id="m_alac_s_c" name="S_2_Acetolactate__C5H7O4" compartment="Cytosol" charge="-1" boundaryCondition="false"/>
	<species id="m_alatrna_c" name="L_Alanyl_tRNAAla__C3H7NO2X" compartment="Cytosol" charge="1" boundaryCondition="false"/>
	<species id="m_amet_c" name="S_Adenosyl_L_methionine__C15H23N6O5S" compartment="Cytosol" charge="1" boundaryCondition="false"/>
	<species id="m_amet_e" name="S_Adenosyl_L_methionine__C15H23N6O5S" compartment="Extracellular" charge="1" boundaryCondition="false"/>
	<species id="m_amob_c" name="S_Adenosyl_4_methylthio_2_oxobutanoate__C15H19N5O6S" compartment="Cytosol" charge="0" boundaryCondition="false"/>
	<species id="m_amopbut_l_c" name="2_Amino_3_oxo_4_phosphonooxybutyrate__C4H6NO7P" compartment="Cytosol" charge="-2" boundaryCondition="false"/>
	<species id="m_amoppro_c" name="3_Amino_2_oxopropyl_phosphate__C3H6NO5P" compartment="Cytosol" charge="-2" boundaryCondition="false"/>
	<species id="m_amp_c" name="AMP__C10H12N5O7P" compartment="Cytosol" charge="-2" boundaryCondition="false"/>
	<species id="m_anth_c" name="Anthranilate__C7H6NO2" compartment="Cytosol" charge="-1" boundaryCondition="false"/>
	<species id="m_ap4a_c" name="P1_P4_Bis5_adenosyl_tetraphosphate__C20H24N10O19P4" compartment="Cytosol" charge="-4" boundaryCondition="false"/>
	<species id="m_apoacp_c" name="Apoprotein_acyl_carrier_protein__RHO" compartment="Cytosol" charge="0" boundaryCondition="false"/>
	<species id="m_aps_c" name="Adenosine_5_phosphosulfate__C10H12N5O10PS" compartment="Cytosol" charge="-2" boundaryCondition="false"/>
	<species id="m_arg_l_c" name="L_Arginine__C6H15N4O2" compartment="Cytosol" charge="1" boundaryCondition="false"/>
	<species id="m_arg_l_asp_l_c" name="L_arginine_L_aspartate_monomer_of_cyanophycin__C10H20N5O5" compartment="Cytosol" charge="1" boundaryCondition="false"/>
	<species id="m_arg_l_asp_l_asp_l_c" name="Cyanophycin_monomer_with_aspartate__C14H25N6O8" compartment="Cytosol" charge="1" boundaryCondition="false"/>
	<species id="m_argsuc_c" name="Nomega_L_Argininosuccinate__C10H17N4O6" compartment="Cytosol" charge="-1" boundaryCondition="false"/>
	<species id="m_argtrna_c" name="L_Arginyl_tRNAArg__C6H15N4O2X" compartment="Cytosol" charge="2" boundaryCondition="false"/>
	<species id="m_arsna_c" name="Arsenate__AsHO4" compartment="Cytosol" charge="-2" boundaryCondition="false"/>
	<species id="m_arsni2_c" name="Arsenite__AsH3O3" compartment="Cytosol" charge="0" boundaryCondition="false"/>
	<species id="m_arsni2_e" name="Arsenite__AsH3O3" compartment="Extracellular" charge="0" boundaryCondition="false"/>
	<species id="m_asn_l_c" name="L_Asparagine__C4H8N2O3" compartment="Cytosol" charge="0" boundaryCondition="false"/>
	<species id="m_asn_l_e" name="L_Asparagine__C4H8N2O3" compartment="Extracellular" charge="0" boundaryCondition="false"/>
	<species id="m_asntrna_c" name="L_Asparaginyl_tRNAAsn__C4H8N2O3X" compartment="Cytosol" charge="1" boundaryCondition="false"/>
	<species id="m_asp_l_c" name="L_Aspartate__C4H6NO4" compartment="Cytosol" charge="-1" boundaryCondition="false"/>
	<species id="m_asp_l_e" name="L_Aspartate__C4H6NO4" compartment="Extracellular" charge="-1" boundaryCondition="false"/>
	<species id="m_aspsa_c" name="L_Aspartate_4_semialdehyde__C4H7NO3" compartment="Cytosol" charge="0" boundaryCondition="false"/>
	<species id="m_asptrna_c" name="L_Aspartyl_tRNAAsp__C4H6NO4X" compartment="Cytosol" charge="0" boundaryCondition="false"/>
	<species id="m_asptrna_asn_c" name="L_Aspartyl_tRNAAsn__C4H6NO4X" compartment="Cytosol" charge="0" boundaryCondition="false"/>
	<species id="m_atp_c" name="ATP__C10H12N5O13P3" compartment="Cytosol" charge="-4" boundaryCondition="false"/>
	<species id="m_btamp_c" name="Biotinyl_5_AMP__C20H27N7O9PS" compartment="Cytosol" charge="-1" boundaryCondition="false"/>
	<species id="m_btn_c" name="Biotin__C10H15N2O3S" compartment="Cytosol" charge="-1" boundaryCondition="false"/>
	<species id="m_butacp_c" name="Butyryl_acyl_carrier_protein__C4H7OX" compartment="Cytosol" charge="0" boundaryCondition="false"/>
	<species id="m_ca2_c" name="Calcium__Ca" compartment="Cytosol" charge="2" boundaryCondition="false"/>
	<species id="m_ca2_e" name="Calcium__Ca" compartment="Extracellular" charge="2" boundaryCondition="false"/>
	<species id="m_cbasp_c" name="N_Carbamoyl_L_aspartate__C5H6N2O5" compartment="Cytosol" charge="-2" boundaryCondition="false"/>
	<species id="m_cbp_c" name="Carbamoyl_phosphate__CH2NO5P" compartment="Cytosol" charge="-2" boundaryCondition="false"/>
	<species id="m_cdp_c" name="CDP__C9H12N3O11P2" compartment="Cytosol" charge="-3" boundaryCondition="false"/>
	<species id="m_cdpdag_cn_c" name="CDPDiacylglycerol_Cyanothece__C2274H3864O750P100N150" compartment="Cytosol" charge="-100" boundaryCondition="false"/>
	<species id="m_cell_c" name="Cellulose__C6H10O5" compartment="Cytosol" charge="0" boundaryCondition="false"/>
	<species id="m_cgly_c" name="Cys_Gly__C5H10N2O3S" compartment="Cytosol" charge="0" boundaryCondition="false"/>
	<species id="m_chla_c" name="Chlorophyll_a__C55H72MgN4O5" compartment="Cytosol" charge="2" boundaryCondition="false"/>
	<species id="m_chor_c" name="Chorismate__C10H8O6" compartment="Cytosol" charge="-2" boundaryCondition="false"/>
	<species id="m_cico_c" name="2_Methylmaleate__C5H4O4" compartment="Cytosol" charge="-2" boundaryCondition="false"/>
	<species id="m_cima_c" name="Citramalate__C5H6O5" compartment="Cytosol" charge="-2" boundaryCondition="false"/>
	<species id="m_cit_c" name="Citrate__C6H5O7" compartment="Cytosol" charge="-3" boundaryCondition="false"/>
	<species id="m_citr_l_c" name="L_Citrulline__C6H13N3O3" compartment="Cytosol" charge="0" boundaryCondition="false"/>
	<species id="m_clpyda_c" name="Chlorophyllide_a__C35H33MgN4O5" compartment="Cytosol" charge="1" boundaryCondition="false"/>
	<species id="m_cmp_c" name="CMP__C9H12N3O8P" compartment="Cytosol" charge="-2" boundaryCondition="false"/>
	<species id="m_cmpacna_c" name="CMP_N_acetylneuraminate__C20H29N4O16P" compartment="Cytosol" charge="-2" boundaryCondition="false"/>
	<species id="m_co1dam_c" name="CobIyrinate_a_c_diamide__C45H59CoN6O12" compartment="Cytosol" charge="-4" boundaryCondition="false"/>
	<species id="m_co2_c" name="CO2__CO2" compartment="Cytosol" charge="0" boundaryCondition="false"/>
	<species id="m_co2_e" name="CO2__CO2" compartment="Extracellular" charge="0" boundaryCondition="false"/>
	<species id="m_co2dam_c" name="CobIIyrinate_a_c_diamide__C45H59CoN6O12" compartment="Cytosol" charge="-3" boundaryCondition="false"/>
	<species id="m_co2dam_1_c" name="CobIIyrinate_a_c_diamide__C45H56CoN6O12" compartment="Cytosol" charge="-4" boundaryCondition="false"/>
	<species id="m_coa_c" name="Coenzyme_A__C21H32N7O16P3S" compartment="Cytosol" charge="-4" boundaryCondition="false"/>
	<species id="m_cobalt2_c" name="Co2+__Co" compartment="Cytosol" charge="2" boundaryCondition="false"/>
	<species id="m_cobalt2_e" name="Co2__Co" compartment="Extracellular" charge="2" boundaryCondition="false"/>
	<species id="m_cobamcoa_c" name="Cobamide_coenzyme__C72H100CoN18O17P" compartment="Cytosol" charge="0" boundaryCondition="false"/>
	<species id="m_cpppg3_c" name="Coproporphyrinogen_III__C36H40N4O8" compartment="Cytosol" charge="-4" boundaryCondition="false"/>
	<species id="m_creat_c" name="Creatine__C4H9N3O2" compartment="Cytosol" charge="0" boundaryCondition="false"/>
	<species id="m_crtn_c" name="Creatinine__C4H7N3O" compartment="Cytosol" charge="0" boundaryCondition="false"/>
	<species id="m_csn_c" name="Cytosine__C4H5N3O" compartment="Cytosol" charge="0" boundaryCondition="false"/>
	<species id="m_ctp_c" name="CTP__C9H12N3O14P3" compartment="Cytosol" charge="-4" boundaryCondition="false"/>
	<species id="m_cu2_c" name="Cu2+__Cu" compartment="Cytosol" charge="2" boundaryCondition="false"/>
	<species id="m_cu2_e" name="Cu2__Cu" compartment="Extracellular" charge="2" boundaryCondition="false"/>
	<species id="m_cyanophycin_c" name="Cyanophycin_dimer__C20H38N10O9" compartment="Cytosol" charge="2" boundaryCondition="false"/>
	<species id="m_cyc6_ox_c" name="Cytochrome_c6_oxidized_form__FeX" compartment="Cytosol" charge="3" boundaryCondition="false"/>
	<species id="m_cyc6_rd_c" name="Cytochrome_c6_reduced_form__FeX" compartment="Cytosol" charge="2" boundaryCondition="false"/>
	<species id="m_cys_l_c" name="L_Cysteine__C3H7NO2S" compartment="Cytosol" charge="0" boundaryCondition="false"/>
	<species id="m_cystrna_c" name="L_Cysteinyl_tRNACys__C3H7NO2SX" compartment="Cytosol" charge="1" boundaryCondition="false"/>
	<species id="m_cytd_c" name="Cytidine__C9H13N3O5" compartment="Cytosol" charge="0" boundaryCondition="false"/>
	<species id="m_dad_2_c" name="Deoxyadenosine__C10H13N5O3" compartment="Cytosol" charge="0" boundaryCondition="false"/>
	<species id="m_dad_5_c" name="5_Deoxyadenosine__C10H13N5O3" compartment="Cytosol" charge="0" boundaryCondition="false"/>
	<species id="m_dadp_c" name="dADP__C10H12N5O9P2" compartment="Cytosol" charge="-3" boundaryCondition="false"/>
	<species id="m_damp_c" name="dAMP__C10H12N5O6P" compartment="Cytosol" charge="-2" boundaryCondition="false"/>
	<species id="m_dann_c" name="7_8_Diaminononanoate__C9H21N2O2" compartment="Cytosol" charge="1" boundaryCondition="false"/>
	<species id="m_datp_c" name="dATP__C10H12N5O12P3" compartment="Cytosol" charge="-4" boundaryCondition="false"/>
	<species id="m_db4p_c" name="3_4_dihydroxy_2_butanone_4_phosphate__C4H7O6P" compartment="Cytosol" charge="-2" boundaryCondition="false"/>
	<species id="m_dcamp_c" name="N6_1_2_Dicarboxyethyl_AMP__C14H14N5O11P" compartment="Cytosol" charge="-4" boundaryCondition="false"/>
	<species id="m_dcdp_c" name="dCDP__C9H12N3O10P2" compartment="Cytosol" charge="-3" boundaryCondition="false"/>
	<species id="m_dcmp_c" name="dCMP__C9H12N3O7P" compartment="Cytosol" charge="-2" boundaryCondition="false"/>
	<species id="m_dctp_c" name="dCTP__C9H12N3O13P3" compartment="Cytosol" charge="-4" boundaryCondition="false"/>
	<species id="m_dcyt_c" name="Deoxycytidine__C9H13N3O4" compartment="Cytosol" charge="0" boundaryCondition="false"/>
	<species id="m_ddcaacp_c" name="Dodecanoyl_ACP_n_C12:0ACP__C12H23OX" compartment="Cytosol" charge="0" boundaryCondition="false"/>
	<species id="m_decacp_c" name="Decanoyl_acyl_carrier_protein__C10H19OX" compartment="Cytosol" charge="0" boundaryCondition="false"/>
	<species id="m_dgdg_cn_c" name="Digalactosyldiacylglycerol_Cyanothece__C2424H4314O750" compartment="Cytosol" charge="0" boundaryCondition="false"/>
	<species id="m_dgdp_c" name="dGDP__C10H12N5O10P2" compartment="Cytosol" charge="-3" boundaryCondition="false"/>
	<species id="m_dgmp_c" name="dGMP__C10H12N5O7P" compartment="Cytosol" charge="-2" boundaryCondition="false"/>
	<species id="m_dgsn_c" name="Deoxyguanosine__C10H13N5O4" compartment="Cytosol" charge="0" boundaryCondition="false"/>
	<species id="m_dgtp_c" name="dGTP__C10H12N5O13P3" compartment="Cytosol" charge="-4" boundaryCondition="false"/>
	<species id="m_dha_c" name="Dihydroxyacetone__C3H6O3" compartment="Cytosol" charge="0" boundaryCondition="false"/>
	<species id="m_dhap_c" name="Dihydroxyacetone_phosphate__C3H5O6P" compartment="Cytosol" charge="-2" boundaryCondition="false"/>
	<species id="m_dhf_c" name="7_8_Dihydrofolate__C19H19N7O6" compartment="Cytosol" charge="-2" boundaryCondition="false"/>
	<species id="m_dhna_c" name="1_4_Dihydroxy_2_naphthoate__C11H7O4" compartment="Cytosol" charge="-1" boundaryCondition="false"/>
	<species id="m_dhnpt_c" name="2_Amino_4_hydroxy_6_D_erythro_1_2_3_trihydroxypropyl_7_8_dihydropteridine__C9H13N5O4" compartment="Cytosol" charge="0" boundaryCondition="false"/>
	<species id="m_dhor_s_c" name="S_Dihydroorotate__C5H5N2O4" compartment="Cytosol" charge="-1" boundaryCondition="false"/>
	<species id="m_dhpt_c" name="Dihydropteroate__C14H13N6O3" compartment="Cytosol" charge="-1" boundaryCondition="false"/>
	<species id="m_din_c" name="Deoxyinosine__C10H12N4O4" compartment="Cytosol" charge="0" boundaryCondition="false"/>
	<species id="m_dmlz_c" name="6_7_Dimethyl_8_1_D_ribityllumazine__C13H18N4O6" compartment="Cytosol" charge="0" boundaryCondition="false"/>
	<species id="m_dmphq_c" name="2_Phytyl_1_4_naphthoquinone__C30H44O2" compartment="Cytosol" charge="0" boundaryCondition="false"/>
	<species id="m_dmpp_c" name="Dimethylallyl_diphosphate__C5H9O7P2" compartment="Cytosol" charge="-3" boundaryCondition="false"/>
	<species id="m_dna_cn_c" name="DNA__Cyanothece_51142__C981H1131N369O600P100" compartment="Cytosol" charge="-100" boundaryCondition="false"/>
	<species id="m_dnad_c" name="Deamino_NAD+__C21H24N6O15P2" compartment="Cytosol" charge="-2" boundaryCondition="false"/>
	<species id="m_dpcoa_c" name="Dephospho_CoA__C21H33N7O13P2S" compartment="Cytosol" charge="-2" boundaryCondition="false"/>
	<species id="m_dplpt_c" name="Diploptene__C30H50" compartment="Cytosol" charge="0" boundaryCondition="false"/>
	<species id="m_drib_c" name="Deoxyribose__C5H10O4" compartment="Cytosol" charge="0" boundaryCondition="false"/>
	<species id="m_dtbt_c" name="Dethiobiotin__C10H17N2O3" compartment="Cytosol" charge="-1" boundaryCondition="false"/>
	<species id="m_dtdp_c" name="dTDP__C10H13N2O11P2" compartment="Cytosol" charge="-3" boundaryCondition="false"/>
	<species id="m_dtdp6dm_c" name="dTDP_6_deoxy_L_mannose__C16H24N2O15P2" compartment="Cytosol" charge="-2" boundaryCondition="false"/>
	<species id="m_dtdpddg_c" name="dTDP_4_dehydro_6_deoxy_D_glucose__C16H22N2O15P2" compartment="Cytosol" charge="-2" boundaryCondition="false"/>
	<species id="m_dtdpddm_c" name="dTDP_4_dehydro_6_deoxy_L_mannose__C16H22N2O15P2" compartment="Cytosol" charge="-2" boundaryCondition="false"/>
	<species id="m_dtdpglc_c" name="dTDPglucose__C16H24N2O16P2" compartment="Cytosol" charge="-2" boundaryCondition="false"/>
	<species id="m_dtmp_c" name="dTMP__C10H13N2O8P" compartment="Cytosol" charge="-2" boundaryCondition="false"/>
	<species id="m_dtpcudcpp_c" name="di_trans_poly_cis_Undecaprenyl_diphosphate__C55H89O7P2" compartment="Cytosol" charge="-3" boundaryCondition="false"/>
	<species id="m_dttp_c" name="dTTP__C10H13N2O14P3" compartment="Cytosol" charge="-4" boundaryCondition="false"/>
	<species id="m_dudp_c" name="dUDP__C9H11N2O11P2" compartment="Cytosol" charge="-3" boundaryCondition="false"/>
	<species id="m_dump_c" name="dUMP__C9H11N2O8P" compartment="Cytosol" charge="-2" boundaryCondition="false"/>
	<species id="m_duri_c" name="Deoxyuridine__C9H12N2O5" compartment="Cytosol" charge="0" boundaryCondition="false"/>
	<species id="m_dutp_c" name="dUTP__C9H11N2O14P3" compartment="Cytosol" charge="-4" boundaryCondition="false"/>
	<species id="m_dvpc_c" name="Divinylprotochlorophyllide__C35H29MgN4O5" compartment="Cytosol" charge="1" boundaryCondition="false"/>
	<species id="m_dxyl5p_c" name="1_deoxy_D_xylulose_5_phosphate__C5H9O7P" compartment="Cytosol" charge="-2" boundaryCondition="false"/>
	<species id="m_e4h2oxg_c" name="L_erythro_4_Hydroxyglutamate__C5H8NO5" compartment="Cytosol" charge="-1" boundaryCondition="false"/>
	<species id="m_e4p_c" name="D_Erythrose_4_phosphate__C4H7O7P" compartment="Cytosol" charge="-2" boundaryCondition="false"/>
	<species id="m_eig3p_c" name="D_erythro_1_Imidazol_4_ylglycerol_3_phosphate__C6H9N2O6P" compartment="Cytosol" charge="-2" boundaryCondition="false"/>
	<species id="m_emma_c" name="D_erythro_3_Methylmalate__C5H6O5" compartment="Cytosol" charge="-2" boundaryCondition="false"/>
	<species id="m_etoh_c" name="Ethanol__C2H6O" compartment="Cytosol" charge="0" boundaryCondition="false"/>
	<species id="m_etoh_e" name="Ethanol__C2H6O" compartment="Extracellular" charge="0" boundaryCondition="false"/>
	<species id="m_f1p_c" name="D_Fructose_1_phosphate__C6H11O9P" compartment="Cytosol" charge="-2" boundaryCondition="false"/>
	<species id="m_f6p_c" name="D_Fructose_6_phosphate__C6H11O9P" compartment="Cytosol" charge="-2" boundaryCondition="false"/>
	<species id="m_fad_c" name="FAD__C27H31N9O15P2" compartment="Cytosol" charge="-2" boundaryCondition="false"/>
	<species id="m_fadh2_c" name="FADH2__C27H33N9O15P2" compartment="Cytosol" charge="-2" boundaryCondition="false"/>
	<species id="m_fdp_c" name="D_Fructose_1_6_bisphosphate__C6H10O12P2" compartment="Cytosol" charge="-4" boundaryCondition="false"/>
	<species id="m_fdxo_2_2_c" name="ferredoxin_oxidixed_form__2Fe_2S_type__Fe2S2X" compartment="Cytosol" charge="2" boundaryCondition="false"/>
	<species id="m_fdxr_2_2_c" name="ferredoxin_reduced_form__2Fe_2S_type__Fe2S2X" compartment="Cytosol" charge="1" boundaryCondition="false"/>
	<species id="m_fe2_c" name="Fe2+__Fe" compartment="Cytosol" charge="2" boundaryCondition="false"/>
	<species id="m_fe2_e" name="Fe2__Fe" compartment="Extracellular" charge="2" boundaryCondition="false"/>
	<species id="m_fe3_c" name="Fe3+__Fe" compartment="Cytosol" charge="3" boundaryCondition="false"/>
	<species id="m_fe3_e" name="Fe3__Fe" compartment="Extracellular" charge="3" boundaryCondition="false"/>
	<species id="m_fgam_c" name="N2_Formyl_N1_5_phospho_D_ribosylglycinamide__C8H13N2O9P" compartment="Cytosol" charge="-2" boundaryCondition="false"/>
	<species id="m_fmet_c" name="N_Formyl_L_methionine__C6H10NO3S" compartment="Cytosol" charge="-1" boundaryCondition="false"/>
	<species id="m_fmettrna_c" name="N_Formylmethionyl_tRNA__C6H11NO3SX" compartment="Cytosol" charge="1" boundaryCondition="false"/>
	<species id="m_fmn_c" name="Flavin_mononucleotide__C17H19N4O9P" compartment="Cytosol" charge="-2" boundaryCondition="false"/>
	<species id="m_for_e" name="Formate__C17H19N4O9P" compartment="Extracellular" charge="-1" boundaryCondition="false"/>
	<species id="m_formate_c" name="Formate__CH1O2" compartment="Cytosol" charge="-1" boundaryCondition="false"/>
	<species id="m_fpram_c" name="2_Formamido_N1_5_phospho_D_ribosylacetamidine__C8H14N3O8P" compartment="Cytosol" charge="-2" boundaryCondition="false"/>
	<species id="m_fprica_c" name="5_Formamido_1_5_phospho_D_ribosylimidazole_4_carboxamide__C10H13N4O9P" compartment="Cytosol" charge="-2" boundaryCondition="false"/>
	<species id="m_frdp_c" name="Farnesyl_diphosphate__C15H25O7P2" compartment="Cytosol" charge="-3" boundaryCondition="false"/>
	<species id="m_fru_c" name="D_Fructose__C6H12O6" compartment="Cytosol" charge="0" boundaryCondition="false"/>
	<species id="m_fum_c" name="Fumarate__C4H2O4" compartment="Cytosol" charge="-2" boundaryCondition="false"/>
	<species id="m_g1p_c" name="D_Glucose_1_phosphate__C6H11O9P" compartment="Cytosol" charge="-2" boundaryCondition="false"/>
	<species id="m_g3p_c" name="Glyceraldehyde_3_phosphate__C3H5O6P" compartment="Cytosol" charge="-2" boundaryCondition="false"/>
	<species id="m_g6p_c" name="D_Glucose_6_phosphate__C6H11O9P" compartment="Cytosol" charge="-2" boundaryCondition="false"/>
	<species id="m_gal_c" name="D_Galactose__C6H12O6" compartment="Cytosol" charge="0" boundaryCondition="false"/>
	<species id="m_gal1p_c" name="alpha_D_Galactose_1_phosphate__C6H11O9P" compartment="Cytosol" charge="-2" boundaryCondition="false"/>
	<species id="m_gal_e" name="D_Galactose__C6H12O6" compartment="Extracellular" charge="0" boundaryCondition="false"/>
	<species id="m_gam1p_c" name="D_Glucosamine_1_phosphate__C6H13NO8P" compartment="Cytosol" charge="-1" boundaryCondition="false"/>
	<species id="m_gam6p_c" name="D_Glucosamine_6_phosphate__C6H13NO8P" compartment="Cytosol" charge="-1" boundaryCondition="false"/>
	<species id="m_gar_c" name="N1_5_Phospho_D_ribosylglycinamide__C7H14N2O8P" compartment="Cytosol" charge="-1" boundaryCondition="false"/>
	<species id="m_gcald_c" name="Glycolaldehyde__C2H4O2" compartment="Cytosol" charge="0" boundaryCondition="false"/>
	<species id="m_gdp_c" name="GDP__C10H12N5O11P2" compartment="Cytosol" charge="-3" boundaryCondition="false"/>
	<species id="m_gdpddm_c" name="GDP_4_dehydro_6_deoxy_D_mannose__C16H21N5O15P2" compartment="Cytosol" charge="-2" boundaryCondition="false"/>
	<species id="m_gdpdp_c" name="Guanosine_3_5_bisdiphosphate__C10H11N5O17P4" compartment="Cytosol" charge="-6" boundaryCondition="false"/>
	<species id="m_gdpfuc_c" name="GDP_L_fucose__C16H23N5O15P2" compartment="Cytosol" charge="-2" boundaryCondition="false"/>
	<species id="m_gdpman_c" name="GDP_D_mannose__C16H23N5O16P2" compartment="Cytosol" charge="-2" boundaryCondition="false"/>
	<species id="m_gdptp_c" name="Guanosine_3_diphosphate_5_triphosphate__C10H11N5O20P5" compartment="Cytosol" charge="-7" boundaryCondition="false"/>
	<species id="m_ggdp_c" name="Geranylgeranyl_diphosphate__C20H33O7P2" compartment="Cytosol" charge="-3" boundaryCondition="false"/>
	<species id="m_glc_d_c" name="D_Glucose__C6H12O6" compartment="Cytosol" charge="0" boundaryCondition="false"/>
	<species id="m_glcdg_cn_c" name="Monoglucosyldiacylglycerol_Cyanothece__C2124H3814O500" compartment="Cytosol" charge="0" boundaryCondition="false"/>
	<species id="m_glcn_d_c" name="D_Gluconate__C6H11O7" compartment="Cytosol" charge="-1" boundaryCondition="false"/>
	<species id="m_gln_l_c" name="L_Glutamine__C5H10N2O3" compartment="Cytosol" charge="0" boundaryCondition="false"/>
	<species id="m_gln_l_e" name="L_Glutamine__C5H10N2O3" compartment="Extracellular" charge="0" boundaryCondition="false"/>
	<species id="m_glntrna_c" name="L_Glutaminyl_tRNAGln__C5H10N2O3X" compartment="Cytosol" charge="1" boundaryCondition="false"/>
	<species id="m_glu1sa_c" name="L_Glutamate_1_semialdehyde__C5H9NO3" compartment="Cytosol" charge="0" boundaryCondition="false"/>
	<species id="m_glu5p_c" name="L_Glutamate_5_phosphate__C5H8NO7P" compartment="Cytosol" charge="-2" boundaryCondition="false"/>
	<species id="m_glu5sa_c" name="L_Glutamate_5_semialdehyde__C5H9NO3" compartment="Cytosol" charge="0" boundaryCondition="false"/>
	<species id="m_glu_d_c" name="D_Glutamate__C5H8NO4" compartment="Cytosol" charge="-1" boundaryCondition="false"/>
	<species id="m_glu_d_e" name="D_Glutamate__C5H8NO4" compartment="Extracellular" charge="-1" boundaryCondition="false"/>
	<species id="m_glu_l_c" name="L_Glutamate__C5H8NO4" compartment="Cytosol" charge="-1" boundaryCondition="false"/>
	<species id="m_glu_l_e" name="L_Glutamate__C5H8NO4" compartment="Extracellular" charge="-1" boundaryCondition="false"/>
	<species id="m_gluala_c" name="5_L_Glutamyl_L_amino_acid__C8H13N2O5" compartment="Cytosol" charge="-1" boundaryCondition="false"/>
	<species id="m_glucys_c" name="gamma_L_Glutamyl_L_cysteine__C8H13N2O5S" compartment="Cytosol" charge="-1" boundaryCondition="false"/>
	<species id="m_glutrna_c" name="L_Glutamyl_tRNAGlu__C5H8NO4X" compartment="Cytosol" charge="0" boundaryCondition="false"/>
	<species id="m_glutrna_gln_c" name="L_Glutamyl_tRNAGln__C5H8NO4X" compartment="Cytosol" charge="0" boundaryCondition="false"/>
	<species id="m_glx_c" name="Glyoxylate__C2H1O3" compartment="Cytosol" charge="-1" boundaryCondition="false"/>
	<species id="m_gly_c" name="Glycine__C2H5NO2" compartment="Cytosol" charge="0" boundaryCondition="false"/>
	<species id="m_gly_e" name="Glycine__C2H5NO2" compartment="Extracellular" charge="0" boundaryCondition="false"/>
	<species id="m_glyald_c" name="D_Glyceraldehyde__C3H6O3" compartment="Cytosol" charge="0" boundaryCondition="false"/>
	<species id="m_glyc_c" name="Glycerol__C3H8O3" compartment="Cytosol" charge="0" boundaryCondition="false"/>
	<species id="m_glyc3p_c" name="sn_Glycerol_3_phosphate__C3H7O6P" compartment="Cytosol" charge="-2" boundaryCondition="false"/>
	<species id="m_glyc_e" name="Glycerol__C3H8O3" compartment="Extracellular" charge="0" boundaryCondition="false"/>
	<species id="m_glyc_r_c" name="R_Glycerate__C3H5O4" compartment="Cytosol" charge="-1" boundaryCondition="false"/>
	<species id="m_glyclt_c" name="Glycolate__C2H3O3" compartment="Cytosol" charge="-1" boundaryCondition="false"/>
	<species id="m_glyclt_e" name="Glycolate__C2H3O3" compartment="Extracellular" charge="-1" boundaryCondition="false"/>
	<species id="m_glycogen_c" name="Glycogen__C6H10O5" compartment="Cytosol" charge="0" boundaryCondition="false"/>
	<species id="m_glytrna_c" name="Glycyl_tRNAGly__C2H5NO2X" compartment="Cytosol" charge="1" boundaryCondition="false"/>
	<species id="m_gmh7p_c" name="D_Glycero_D_manno_heptose_7_phosphate__C7H13O10P" compartment="Cytosol" charge="-2" boundaryCondition="false"/>
	<species id="m_gmp_c" name="GMP__C10H12N5O8P" compartment="Cytosol" charge="-2" boundaryCondition="false"/>
	<species id="m_grdp_c" name="Geranyl_diphosphate__C10H17O7P2" compartment="Cytosol" charge="-3" boundaryCondition="false"/>
	<species id="m_gsn_c" name="Guanosine__C10H13N5O5" compartment="Cytosol" charge="0" boundaryCondition="false"/>
	<species id="m_gthox_c" name="Oxidized_glutathione__C20H30N6O12S2" compartment="Cytosol" charge="-2" boundaryCondition="false"/>
	<species id="m_gthrd_c" name="Reduced_glutathione__C10H16N3O6S" compartment="Cytosol" charge="-1" boundaryCondition="false"/>
	<species id="m_gtp_c" name="GTP__C10H12N5O14P3" compartment="Cytosol" charge="-4" boundaryCondition="false"/>
	<species id="m_gua_c" name="Guanine__C5H5N5O" compartment="Cytosol" charge="0" boundaryCondition="false"/>
	<species id="m_h_c" name="H+__H" compartment="Cytosol" charge="1" boundaryCondition="false"/>
	<species id="m_h2_c" name="H2__H2" compartment="Cytosol" charge="0" boundaryCondition="false"/>
	<species id="m_h2_e" name="H2__H2" compartment="Extracellular" charge="0" boundaryCondition="false"/>
	<species id="m_h2mb4p_c" name="1_hydroxy_2_methyl_2_E_butenyl_4_diphosphate__C5H9O8P2" compartment="Cytosol" charge="-3" boundaryCondition="false"/>
	<species id="m_h2o_c" name="H2O__H2O" compartment="Cytosol" charge="0" boundaryCondition="false"/>
	<species id="m_h2o2_c" name="Hydrogen_peroxide__H2O2" compartment="Cytosol" charge="0" boundaryCondition="false"/>
	<species id="m_h2o_e" name="H2O__H2O" compartment="Extracellular" charge="0" boundaryCondition="false"/>
	<species id="m_h2s_c" name="Hydrogen_sulfide__HS" compartment="Cytosol" charge="-1" boundaryCondition="false"/>
	<species id="m_h2s_e" name="Hydrogen sulfide__HS" compartment="Extracellular" charge="-1" boundaryCondition="false"/>
	<species id="m_h_e" name="H__H" compartment="Extracellular" charge="1" boundaryCondition="false"/>
	<species id="m_hcit_c" name="Homocitrate__C7H7O7" compartment="Cytosol" charge="-3" boundaryCondition="false"/>
	<species id="m_hco3_c" name="Bicarbonate__CHO3" compartment="Cytosol" charge="-1" boundaryCondition="false"/>
	<species id="m_hco3_e" name="Bicarbonate__CHO3" compartment="Extracellular" charge="-1" boundaryCondition="false"/>
	<species id="m_hcys_l_c" name="L_Homocysteine__C4H9NO2S" compartment="Cytosol" charge="0" boundaryCondition="false"/>
	<species id="m_hdeacp_c" name="Hexadecenoyl_ACP_n_C16:1ACP__C16H29OX" compartment="Cytosol" charge="0" boundaryCondition="false"/>
	<species id="m_hemea_c" name="Heme_A__C49H54FeN4O6" compartment="Cytosol" charge="-6" boundaryCondition="false"/>
	<species id="m_hemeo_c" name="Heme_O__C49H56FeN4O5" compartment="Cytosol" charge="-2" boundaryCondition="false"/>
	<species id="m_hexacp_c" name="Hexanoyl_acyl_carrier_protein__C6H11OX" compartment="Cytosol" charge="0" boundaryCondition="false"/>
	<species id="m_hgbam_c" name="Hydrogenobyrinate_a_c_diamide__C45H58N6O12" compartment="Cytosol" charge="-4" boundaryCondition="false"/>
	<species id="m_hgbyr_c" name="Hydrogenobyrinate__C45H54N4O14" compartment="Cytosol" charge="-6" boundaryCondition="false"/>
	<species id="m_hgentis_c" name="Homogentisate__C8H7O4" compartment="Cytosol" charge="-1" boundaryCondition="false"/>
	<species id="m_his_l_c" name="L_Histidine__C6H9N3O2" compartment="Cytosol" charge="0" boundaryCondition="false"/>
	<species id="m_hisp_c" name="L_Histidinol_phosphate__C6H11N3O4P" compartment="Cytosol" charge="-1" boundaryCondition="false"/>
	<species id="m_histd_c" name="L_Histidinol__C6H12N3O" compartment="Cytosol" charge="1" boundaryCondition="false"/>
	<species id="m_histrna_c" name="L_Histidyl_tRNAHis__C6H9N3O2X" compartment="Cytosol" charge="1" boundaryCondition="false"/>
	<species id="m_hmbil_c" name="Hydroxymethylbilane__C40H38N4O17" compartment="Cytosol" charge="-8" boundaryCondition="false"/>
	<species id="m_hmpme_c" name="131_Hydroxy_magnesium_protoporphyrin_IX_13_monomethyl_ester__C35H33MgN4O5" compartment="Cytosol" charge="1" boundaryCondition="false"/>
	<species id="m_hom_l_c" name="L_Homoserine__C4H9NO3" compartment="Cytosol" charge="0" boundaryCondition="false"/>
	<species id="m_hpyr_c" name="Hydroxypyruvate__C3H3O4" compartment="Cytosol" charge="-1" boundaryCondition="false"/>
	<species id="m_hxan_c" name="Hypoxanthine__C5H4N4O" compartment="Cytosol" charge="0" boundaryCondition="false"/>
	<species id="m_iasp_c" name="Iminoaspartate__C4H3NO4" compartment="Cytosol" charge="-2" boundaryCondition="false"/>
	<species id="m_ichor_c" name="Isochorismate__C10H8O6" compartment="Cytosol" charge="-2" boundaryCondition="false"/>
	<species id="m_icit_c" name="Isocitrate__C6H5O7" compartment="Cytosol" charge="-3" boundaryCondition="false"/>
	<species id="m_ile_l_c" name="L_Isoleucine__C6H13NO2" compartment="Cytosol" charge="0" boundaryCondition="false"/>
	<species id="m_ile_l_e" name="L_Isoleucine__C6H13NO2" compartment="Extracellular" charge="0" boundaryCondition="false"/>
	<species id="m_iletrna_c" name="L_Isoleucyl_tRNAIle__C6H13NO2X" compartment="Cytosol" charge="1" boundaryCondition="false"/>
	<species id="m_imacp_c" name="3_Imidazol_4_yl_2_oxopropyl_phosphate__C6H8N2O5P" compartment="Cytosol" charge="-1" boundaryCondition="false"/>
	<species id="m_imp_c" name="IMP__C10H11N4O8P" compartment="Cytosol" charge="-2" boundaryCondition="false"/>
	<species id="m_ins_c" name="Inosine__C10H12N4O5" compartment="Cytosol" charge="0" boundaryCondition="false"/>
	<species id="m_ipdp_c" name="Isopentenyl_diphosphate__C5H9O7P2" compartment="Cytosol" charge="-3" boundaryCondition="false"/>
	<species id="m_k_c" name="K+__K" compartment="Cytosol" charge="1" boundaryCondition="false"/>
	<species id="m_k_e" name="K__K" compartment="Extracellular" charge="1" boundaryCondition="false"/>
	<species id="m_lac_d_c" name="D_Lactate__C3H5O3" compartment="Cytosol" charge="-1" boundaryCondition="false"/>
	<species id="m_lac_d_e" name="D_Lactate__C3H5O3" compartment="Extracellular" charge="-1" boundaryCondition="false"/>
	<species id="m_lac_l_c" name="L_Lactate__C3H5O3" compartment="Cytosol" charge="-1" boundaryCondition="false"/>
	<species id="m_lac_l_e" name="L_Lactate__C3H5O3" compartment="Extracellular" charge="-1" boundaryCondition="false"/>
	<species id="m_leu_l_c" name="L_Leucine__C6H13NO2" compartment="Cytosol" charge="0" boundaryCondition="false"/>
	<species id="m_leu_l_e" name="L_Leucine__C6H13NO2" compartment="Extracellular" charge="0" boundaryCondition="false"/>
	<species id="m_leutrna_c" name="L_Leucyl_tRNALeu__C6H13NO2X" compartment="Cytosol" charge="1" boundaryCondition="false"/>
	<species id="m_lgt_s_c" name="R_S_Lactoylglutathione__C13H20N3O8S" compartment="Cytosol" charge="-1" boundaryCondition="false"/>
	<species id="m_linlnacp_c" name="ocatadecatrienoyl_ACP_n_C18:3_ACP__C18H29OX" compartment="Cytosol" charge="0" boundaryCondition="false"/>
	<species id="m_lipid_cn_c" name="lipid_of_Cyanothece_51142__C2137H3838O542P8S5" compartment="Cytosol" charge="-10" boundaryCondition="false"/>
	<species id="m_lipidads_c" name="Lipid_A_Disaccharide__C68H127N2O20P" compartment="Cytosol" charge="-2" boundaryCondition="false"/>
	<species id="m_lipidx_c" name="2_3_Bis3_hydroxytetradecanoyl_beta_D_glucosaminyl_1_phosphate__C34H64NO12P" compartment="Cytosol" charge="-2" boundaryCondition="false"/>
	<species id="m_lyc_c" name="Lycopene__C40H56" compartment="Cytosol" charge="0" boundaryCondition="false"/>
	<species id="m_lys_l_c" name="L_Lysine__C6H15N2O2" compartment="Cytosol" charge="1" boundaryCondition="false"/>
	<species id="m_lystrna_c" name="L_Lysine_tRNA_Lys__C6H15N2O2X" compartment="Cytosol" charge="2" boundaryCondition="false"/>
	<species id="m_mal_l_c" name="L_Malate__C4H4O5" compartment="Cytosol" charge="-2" boundaryCondition="false"/>
	<species id="m_malacp_c" name="Malonyl_acyl_carrier_protein__C3H2O3X" compartment="Cytosol" charge="-1" boundaryCondition="false"/>
	<species id="m_malcoa_c" name="Malonyl_CoA__C24H33N7O19P3S" compartment="Cytosol" charge="-5" boundaryCondition="false"/>
	<species id="m_man1p_c" name="D_Mannose_1_phosphate__C6H11O9P" compartment="Cytosol" charge="-2" boundaryCondition="false"/>
	<species id="m_man6p_c" name="D_Mannose_6_phosphate__C6H11O9P" compartment="Cytosol" charge="-2" boundaryCondition="false"/>
	<species id="m_met_d_c" name="D_Methionine__C5H11NO2S" compartment="Cytosol" charge="0" boundaryCondition="false"/>
	<species id="m_met_d_e" name="D_Methionine__C5H11NO2S" compartment="Extracellular" charge="0" boundaryCondition="false"/>
	<species id="m_met_l_c" name="L_Methionine__C5H11NO2S" compartment="Cytosol" charge="0" boundaryCondition="false"/>
	<species id="m_met_l_e" name="L_Methionine__C5H11NO2S" compartment="Extracellular" charge="0" boundaryCondition="false"/>
	<species id="m_methf_c" name="5_10_Methenyltetrahydrofolate__C20H20N7O6" compartment="Cytosol" charge="-1" boundaryCondition="false"/>
	<species id="m_mettrna_c" name="L_Methionyl_tRNA_Met__C5H11NO2SX" compartment="Cytosol" charge="1" boundaryCondition="false"/>
	<species id="m_mg2_c" name="Mg__Mg" compartment="Cytosol" charge="2" boundaryCondition="false"/>
	<species id="m_mg2_e" name="Mg__Mg" compartment="Extracellular" charge="2" boundaryCondition="false"/>
	<species id="m_mgdg_cn_c" name="Monogalactosyldiacylglycerol_Cyanothece__C2124H3814O500" compartment="Cytosol" charge="0" boundaryCondition="false"/>
	<species id="m_mgppp9_c" name="Magnesium_protoporphyrin__C34H30MgN4O4" compartment="Cytosol" charge="0" boundaryCondition="false"/>
	<species id="m_mgpppmme_c" name="Magnesium_protoporphyrin_monomethyl_ester__C35H33MgN4O4" compartment="Cytosol" charge="1" boundaryCondition="false"/>
	<species id="m_mlthf_c" name="5_10_Methylenetetrahydrofolate__C20H21N7O6" compartment="Cytosol" charge="-2" boundaryCondition="false"/>
	<species id="m_mn2_c" name="Mn2+__Mn" compartment="Cytosol" charge="2" boundaryCondition="false"/>
	<species id="m_mn2_e" name="Mn2__Mn" compartment="Extracellular" charge="2" boundaryCondition="false"/>
	<species id="m_mobd_c" name="Molybdate__MoO4" compartment="Cytosol" charge="-2" boundaryCondition="false"/>
	<species id="m_mobd_e" name="Molybdate__MoO4" compartment="Extracellular" charge="-2" boundaryCondition="false"/>
	<species id="m_msbq_c" name="2_methyl_6_solanyl_1_4_benzoquinone__C52H80O2" compartment="Cytosol" charge="0" boundaryCondition="false"/>
	<species id="m_mthgxl_c" name="Methylglyoxal__C3H4O2" compartment="Cytosol" charge="0" boundaryCondition="false"/>
	<species id="m_mvpc_c" name="monovinyl_protochlorophyllide_a__C35H31N4O5Mg" compartment="Cytosol" charge="1" boundaryCondition="false"/>
	<species id="m_myrsacp_c" name="Myristoyl_ACP_n_C14:0ACP__C14H27OX" compartment="Cytosol" charge="0" boundaryCondition="false"/>
	<species id="m_n2_c" name="N2__N2" compartment="Cytosol" charge="0" boundaryCondition="false"/>
	<species id="m_n2_e" name="N2__N2" compartment="Extracellular" charge="0" boundaryCondition="false"/>
	<species id="m_na1_c" name="Sodium__Na" compartment="Cytosol" charge="1" boundaryCondition="false"/>
	<species id="m_na1_e" name="Sodium__Na" compartment="Extracellular" charge="1" boundaryCondition="false"/>
	<species id="m_nac_c" name="Nicotinate__C6H4NO2" compartment="Cytosol" charge="-1" boundaryCondition="false"/>
	<species id="m_nad_c" name="Nicotinamide_adenine_dinucleotide__C21H26N7O14P2" compartment="Cytosol" charge="-1" boundaryCondition="false"/>
	<species id="m_nadh_c" name="Nicotinamide_adenine_dinucleotide___reduced__C21H27N7O14P2" compartment="Cytosol" charge="-2" boundaryCondition="false"/>
	<species id="m_nadp_c" name="Nicotinamide_adenine_dinucleotide_phosphate__C21H25N7O17P3" compartment="Cytosol" charge="-3" boundaryCondition="false"/>
	<species id="m_nadph_c" name="Nicotinamide_adenine_dinucleotide_phosphate___reduced__C21H26N7O17P3" compartment="Cytosol" charge="-4" boundaryCondition="false"/>
	<species id="m_ncam_c" name="Nicotinamide__C6H6N2O" compartment="Cytosol" charge="0" boundaryCondition="false"/>
	<species id="m_ncarbsar_c" name="N_Carbamoylsarcosine__C4H7N2O3" compartment="Cytosol" charge="-1" boundaryCondition="false"/>
	<species id="m_nh4_c" name="Ammonium__H4N" compartment="Cytosol" charge="1" boundaryCondition="false"/>
	<species id="m_nh4_e" name="Ammonium__H4N" compartment="Extracellular" charge="1" boundaryCondition="false"/>
	<species id="m_ni2_c" name="Ni2+__Ni" compartment="Cytosol" charge="2" boundaryCondition="false"/>
	<species id="m_ni2_e" name="Ni2__Ni" compartment="Extracellular" charge="2" boundaryCondition="false"/>
	<species id="m_nicrnt_c" name="Nicotinate_D_ribonucleotide__C11H12NO9P" compartment="Cytosol" charge="-2" boundaryCondition="false"/>
	<species id="m_nmimzd24d_c" name="N_Methylhydantoin__C4H6N2O2" compartment="Cytosol" charge="0" boundaryCondition="false"/>
	<species id="m_nmn_c" name="NMN__C11H14N2O8P" compartment="Cytosol" charge="-1" boundaryCondition="false"/>
	<species id="m_no_c" name="Nitric_oxide__NO" compartment="Cytosol" charge="0" boundaryCondition="false"/>
	<species id="m_no2_c" name="Nitrite__NO2" compartment="Cytosol" charge="-1" boundaryCondition="false"/>
	<species id="m_no2_e" name="Nitrite__NO2" compartment="Extracellular" charge="-1" boundaryCondition="false"/>
	<species id="m_no3_c" name="Nitrate__NO3" compartment="Cytosol" charge="-1" boundaryCondition="false"/>
	<species id="m_no3_e" name="Nitrate__NO3" compartment="Extracellular" charge="-1" boundaryCondition="false"/>
	<species id="m_nondp_c" name="all_trans_Nonaprenyl_diphosphate__C45H73O7P2" compartment="Cytosol" charge="-3" boundaryCondition="false"/>
	<species id="m_nspr_c" name="Neurosporene__C40H58" compartment="Cytosol" charge="0" boundaryCondition="false"/>
	<species id="m_o2_c" name="O2__O2" compartment="Cytosol" charge="0" boundaryCondition="false"/>
	<species id="m_o2__c" name="Superoxide__O2" compartment="Cytosol" charge="-1" boundaryCondition="false"/>
	<species id="m_o2_e" name="O2__O2" compartment="Extracellular" charge="0" boundaryCondition="false"/>
	<species id="m_oaa_c" name="Oxaloacetate__C4H2O5" compartment="Cytosol" charge="-2" boundaryCondition="false"/>
	<species id="m_ocdacp_c" name="Octadecanoyl_ACP_n_C18:0ACP__C18H35OX" compartment="Cytosol" charge="0" boundaryCondition="false"/>
	<species id="m_ocdcyaacp_c" name="Octadecynoyl_ACP_n_C18:2ACP__C18H31OX" compartment="Cytosol" charge="0" boundaryCondition="false"/>
	<species id="m_octacp_c" name="Octanoyl_acyl_carrier_protein__C8H15OX" compartment="Cytosol" charge="0" boundaryCondition="false"/>
	<species id="m_octeacp_c" name="Octadecenoyl_ACP_n_C18:1ACP__C18H33OX" compartment="Cytosol" charge="0" boundaryCondition="false"/>
	<species id="m_ohpb_c" name="2_Oxo_3_hydroxy_4_phosphobutanoate__C4H4O8P" compartment="Cytosol" charge="-3" boundaryCondition="false"/>
	<species id="m_ompme_c" name="131_Oxo_magnesium_protoporphyrin_IX_13_monomethyl_ester__C35H31MgN4O5" compartment="Cytosol" charge="1" boundaryCondition="false"/>
	<species id="m_orn_l_c" name="L_Ornithine__C5H13N2O2" compartment="Cytosol" charge="1" boundaryCondition="false"/>
	<species id="m_orot_c" name="Orotate__C5H3N2O4" compartment="Cytosol" charge="-1" boundaryCondition="false"/>
	<species id="m_orot5p_c" name="Orotidine_5_phosphate__C10H10N2O11P" compartment="Cytosol" charge="-3" boundaryCondition="false"/>
	<species id="m_pa_cn_c" name="phosphatidate_Cyanothece__C1824H3264O400P50" compartment="Cytosol" charge="-100" boundaryCondition="false"/>
	<species id="m_palmacp_c" name="Palmitoyl_ACP_n_C16:0ACP__C16H31OX" compartment="Cytosol" charge="0" boundaryCondition="false"/>
	<species id="m_pan4p_c" name="Pantetheine_4_phosphate__C11H21N2O7PS" compartment="Cytosol" charge="-2" boundaryCondition="false"/>
	<species id="m_pant_r_c" name="R_Pantoate__C6H11O4" compartment="Cytosol" charge="-1" boundaryCondition="false"/>
	<species id="m_pap_c" name="Adenosine_3_5_bisphosphate__C10H11N5O10P2" compartment="Cytosol" charge="-4" boundaryCondition="false"/>
	<species id="m_paps_c" name="3_Phosphoadenylyl_sulfate__C10H11N5O13P2S" compartment="Cytosol" charge="-4" boundaryCondition="false"/>
	<species id="m_pc_ox_c" name="Plastocyanin_oxidized_form__CuX" compartment="Cytosol" charge="2" boundaryCondition="false"/>
	<species id="m_pc_rd_c" name="Plastocyanin_reduced_form__CuX" compartment="Cytosol" charge="1" boundaryCondition="false"/>
	<species id="m_pdx5p_c" name="Pyridoxine_5_phosphate__C8H10NO6P" compartment="Cytosol" charge="-2" boundaryCondition="false"/>
	<species id="m_pep_c" name="Phosphoenolpyruvate__C3H2O6P" compartment="Cytosol" charge="-3" boundaryCondition="false"/>
	<species id="m_pgly_cn_c" name="Phosphotidylglycerol_Cyanothece__C1974H3614O500P50" compartment="Cytosol" charge="-50" boundaryCondition="false"/>
	<species id="m_pglyp_cn_c" name="Phosphatidylglycerolphosphate_Cyanothece__C1974H3564O650P100" compartment="Cytosol" charge="-150" boundaryCondition="false"/>
	<species id="m_phdp_c" name="Phytyl_diphosphate__C20H39O7P2" compartment="Cytosol" charge="-3" boundaryCondition="false"/>
	<species id="m_phe_l_c" name="L_Phenylalanine__C9H11NO2" compartment="Cytosol" charge="0" boundaryCondition="false"/>
	<species id="m_pheme_c" name="Protoheme__C34H31FeN4O4" compartment="Cytosol" charge="-1" boundaryCondition="false"/>
	<species id="m_phetrna_c" name="L_Phenylalanyl_tRNAPhe__C9H11NO2X" compartment="Cytosol" charge="1" boundaryCondition="false"/>
	<species id="m_phom_c" name="O_Phospho_L_homoserine__C4H8NO6P" compartment="Cytosol" charge="-2" boundaryCondition="false"/>
	<species id="m_photon_psi_e" name="Photosystem_I_photon__X" compartment="Extracellular" charge="0" boundaryCondition="false"/>
	<species id="m_photon_psii_e" name="Photosystem_II_photon__X" compartment="Extracellular" charge="0" boundaryCondition="false"/>
	<species id="m_phpyr_c" name="Phenylpyruvate__C9H7O3" compartment="Cytosol" charge="-1" boundaryCondition="false"/>
	<species id="m_phq_c" name="Phylloquinone__C31H46O2" compartment="Cytosol" charge="0" boundaryCondition="false"/>
	<species id="m_phthr_c" name="O_Phospho_4_hydroxy_L_threonine__C4H8NO7P" compartment="Cytosol" charge="-2" boundaryCondition="false"/>
	<species id="m_pi_c" name="Phosphate__HO4P" compartment="Cytosol" charge="-2" boundaryCondition="false"/>
	<species id="m_pi_e" name="Phosphate__HO4P" compartment="Extracellular" charge="-2" boundaryCondition="false"/>
	<species id="m_pmcoa_c" name="Pimeloyl_CoA__C28H41N7O19P3S" compartment="Cytosol" charge="-5" boundaryCondition="false"/>
	<species id="m_pnto_r_c" name="R_Pantothenate__C9H16NO5" compartment="Cytosol" charge="-1" boundaryCondition="false"/>
	<species id="m_ppa_c" name="Propionate__C3H5O2" compartment="Cytosol" charge="-1" boundaryCondition="false"/>
	<species id="m_ppap_c" name="Propanoyl_phosphate__C3H5O5P" compartment="Cytosol" charge="-2" boundaryCondition="false"/>
	<species id="m_ppbng_c" name="Porphobilinogen__C10H13N2O4" compartment="Cytosol" charge="-1" boundaryCondition="false"/>
	<species id="m_ppcoa_c" name="Propanoyl_CoA__C24H36N7O17P3S" compartment="Cytosol" charge="-4" boundaryCondition="false"/>
	<species id="m_pphn_c" name="Prephenate__C10H8O6" compartment="Cytosol" charge="-2" boundaryCondition="false"/>
	<species id="m_ppi_c" name="Diphosphate__HO7P2" compartment="Cytosol" charge="-3" boundaryCondition="false"/>
	<species id="m_ppp9_c" name="Protoporphyrin__C34H32N4O4" compartment="Cytosol" charge="-2" boundaryCondition="false"/>
	<species id="m_pppg9_c" name="Protoporphyrinogen_IX__C34H38N4O4" compartment="Cytosol" charge="-2" boundaryCondition="false"/>
	<species id="m_pppi_c" name="Inorganic_triphosphate__HO10P3" compartment="Cytosol" charge="-4" boundaryCondition="false"/>
	<species id="m_pptdp_c" name="Prephytoene_diphosphate__C40H65O7P2" compartment="Cytosol" charge="-3" boundaryCondition="false"/>
	<species id="m_pq9_c" name="Plastoquinone_9__C53H80O2" compartment="Cytosol" charge="0" boundaryCondition="false"/>
	<species id="m_pq9h2_c" name="Plastoquinol_9__C53H82O2" compartment="Cytosol" charge="0" boundaryCondition="false"/>
	<species id="m_pram_c" name="5_Phospho_beta_D_ribosylamine__C5H11NO7P" compartment="Cytosol" charge="-1" boundaryCondition="false"/>
	<species id="m_pran_c" name="N_5_Phospho_D_ribosylanthranilate__C12H13NO9P" compartment="Cytosol" charge="-3" boundaryCondition="false"/>
	<species id="m_prbamp_c" name="1_5_Phosphoribosyl_AMP__C15H19N5O14P2" compartment="Cytosol" charge="-4" boundaryCondition="false"/>
	<species id="m_prbatp_c" name="1_5_Phosphoribosyl_ATP__C15H19N5O20P4" compartment="Cytosol" charge="-6" boundaryCondition="false"/>
	<species id="m_pre3a_c" name="Precorrin_3_A__C43H43N4O16" compartment="Cytosol" charge="-7" boundaryCondition="false"/>
	<species id="m_pre3b_c" name="Precorrin_3B__C43H44N4O17" compartment="Cytosol" charge="-6" boundaryCondition="false"/>
	<species id="m_pre4_c" name="Precorrin_4__C44H44N4O17" compartment="Cytosol" charge="-8" boundaryCondition="false"/>
	<species id="m_pre5_c" name="Precorrin_5__C45H46N4O17" compartment="Cytosol" charge="-8" boundaryCondition="false"/>
	<species id="m_pre6a_c" name="Precorrin_6A__C44H47N4O16" compartment="Cytosol" charge="-7" boundaryCondition="false"/>
	<species id="m_pre6b_c" name="Precorrin_6B__C44H49N4O16" compartment="Cytosol" charge="-7" boundaryCondition="false"/>
	<species id="m_pre8_c" name="Precorrin_8__C45H53N4O14" compartment="Cytosol" charge="-7" boundaryCondition="false"/>
	<species id="m_prfp_c" name="1_5_Phosphoribosyl_5_5_phosphoribosylaminomethylideneaminoimidazole_4_carboxamide__C15H22N5O15P2" compartment="Cytosol" charge="-3" boundaryCondition="false"/>
	<species id="m_prlp_c" name="5_5_phospho_1_deoxyribulos_1_ylaminomethylideneamino_1_5_phosphoribosylimidazole_4_carboxamide__C15H22N5O15P2" compartment="Cytosol" charge="-3" boundaryCondition="false"/>
	<species id="m_pro_l_c" name="L_Proline__C5H9NO2" compartment="Cytosol" charge="0" boundaryCondition="false"/>
	<species id="m_pro_l_e" name="L_Proline__C5H9NO2" compartment="Extracellular" charge="0" boundaryCondition="false"/>
	<species id="m_protein_cn_c" name="Average_protein_of_Cyanothece_51142__C50611H79595N13434O14897S302" compartment="Cytosol" charge="-157" boundaryCondition="false"/>
	<species id="m_protrna_c" name="L_Prolyl_tRNAPro__C5H9NO2X" compartment="Cytosol" charge="1" boundaryCondition="false"/>
	<species id="m_prpp_c" name="5_Phospho_alpha_D_ribose_1_diphosphate__C5H8O14P3" compartment="Cytosol" charge="-5" boundaryCondition="false"/>
	<species id="m_psd5p_c" name="Pseudouridine_5_phosphate__C9H11N2O9P" compartment="Cytosol" charge="-2" boundaryCondition="false"/>
	<species id="m_pser_l_c" name="O_Phospho_L_serine__C3H6NO6P" compartment="Cytosol" charge="-2" boundaryCondition="false"/>
	<species id="m_ptn_c" name="Phytoene__C40H64" compartment="Cytosol" charge="0" boundaryCondition="false"/>
	<species id="m_pyam5p_c" name="Pyridoxamine_5_phosphate__C8H11N2O5P" compartment="Cytosol" charge="-2" boundaryCondition="false"/>
	<species id="m_pydx5p_c" name="Pyridoxal_5_phosphate__C8H7NO6P" compartment="Cytosol" charge="-3" boundaryCondition="false"/>
	<species id="m_pyf_c" name="Phytofluene__C40H62" compartment="Cytosol" charge="0" boundaryCondition="false"/>
	<species id="m_pyr_c" name="Pyruvate__C3H3O3" compartment="Cytosol" charge="-1" boundaryCondition="false"/>
	<species id="m_quln_c" name="Quinolinate__C7H3NO4" compartment="Cytosol" charge="-2" boundaryCondition="false"/>
	<species id="m_r1p_c" name="alpha_D_Ribose_1_phosphate__C5H9O8P" compartment="Cytosol" charge="-2" boundaryCondition="false"/>
	<species id="m_r5p_c" name="alpha_D_Ribose_5_phosphate__C5H9O8P" compartment="Cytosol" charge="-2" boundaryCondition="false"/>
	<species id="m_rb15bp_c" name="D_Ribulose_1_5_bisphosphate__C5H8O11P2" compartment="Cytosol" charge="-4" boundaryCondition="false"/>
	<species id="m_rdmbzi_c" name="N1_alpha_D_ribosyl_5_6_dimethylbenzimidazole__C14H18N2O4" compartment="Cytosol" charge="0" boundaryCondition="false"/>
	<species id="m_rib_d_c" name="D_Ribose__C5H10O5" compartment="Cytosol" charge="0" boundaryCondition="false"/>
	<species id="m_ribflv_c" name="Riboflavin__C17H20N4O6" compartment="Cytosol" charge="0" boundaryCondition="false"/>
	<species id="m_rna_cn_c" name="RNA__Cyanothece_51142__C950H1069N369O700P100" compartment="Cytosol" charge="-100" boundaryCondition="false"/>
	<species id="m_rnam_c" name="N_Ribosylnicotinamide__C11H15N2O5" compartment="Cytosol" charge="1" boundaryCondition="false"/>
	<species id="m_ru5p_d_c" name="D_Ribulose_5_phosphate__C5H9O8P" compartment="Cytosol" charge="-2" boundaryCondition="false"/>
	<species id="m_s17bp_c" name="Sedoheptulose_1_7_bisphosphate__C7H12O13P2" compartment="Cytosol" charge="-4" boundaryCondition="false"/>
	<species id="m_s7p_c" name="Sedoheptulose_7_phosphate__C7H13O10P" compartment="Cytosol" charge="-2" boundaryCondition="false"/>
	<species id="m_sbzcoa_c" name="O_Succinylbenzoyl_CoA__C32H39N7O20P3S" compartment="Cytosol" charge="-5" boundaryCondition="false"/>
	<species id="m_ser_l_c" name="L_Serine__C3H7NO3" compartment="Cytosol" charge="0" boundaryCondition="false"/>
	<species id="m_sertrna_c" name="L_Seryl_tRNASer__C3H7NO3X" compartment="Cytosol" charge="1" boundaryCondition="false"/>
	<species id="m_shcl_c" name="Dihydrosirohydrochlorin__C42H40N4O16" compartment="Cytosol" charge="-8" boundaryCondition="false"/>
	<species id="m_skm_c" name="Shikimate__C7H9O5" compartment="Cytosol" charge="-1" boundaryCondition="false"/>
	<species id="m_skm5p_c" name="Shikimate_5_phosphate__C7H8O8P" compartment="Cytosol" charge="-3" boundaryCondition="false"/>
	<species id="m_so3_c" name="Sulfite__O3S" compartment="Cytosol" charge="-2" boundaryCondition="false"/>
	<species id="m_so4_c" name="Sulfate__O4S" compartment="Cytosol" charge="-2" boundaryCondition="false"/>
	<species id="m_so4_e" name="Sulfate__O4S" compartment="Extracellular" charge="-2" boundaryCondition="false"/>
	<species id="m_sqdg_cn_c" name="Sulfoquinovosyldiacylglycerol_Cyanothece__C2124H3764O600S50" compartment="Cytosol" charge="-50" boundaryCondition="false"/>
	<species id="m_sql_c" name="Squalene__C30H50" compartment="Cytosol" charge="0" boundaryCondition="false"/>
	<species id="m_sucbz_c" name="o_Succinylbenzoate__C11H8O5" compartment="Cytosol" charge="-2" boundaryCondition="false"/>
	<species id="m_succ_c" name="Succinate__C4H4O4" compartment="Cytosol" charge="-2" boundaryCondition="false"/>
	<species id="m_succoa_c" name="Succinyl_CoA__C25H35N7O19P3S" compartment="Cytosol" charge="-5" boundaryCondition="false"/>
	<species id="m_sucephcc_c" name="2_Succinyl_5_enolpyruvyl_6_hydroxy_3_cyclohexene_1_carboxylate__C14H13O9" compartment="Cytosol" charge="-3" boundaryCondition="false"/>
	<species id="m_sucsal_c" name="Succinic_semialdehyde__C4H5O3" compartment="Cytosol" charge="-1" boundaryCondition="false"/>
	<species id="m_tcggrpp_c" name="trans_trans_cis_Geranylgeranyl_pyrophosphate__C20H33O7P2" compartment="Cytosol" charge="-3" boundaryCondition="false"/>
	<species id="m_tdeacp_c" name="Tetradecenoyl_ACP_n_C14:1ACP__C14H25OX" compartment="Cytosol" charge="0" boundaryCondition="false"/>
	<species id="m_thdp_c" name="2_3_4_5_Tetrahydrodipicolinate__C7H7NO4" compartment="Cytosol" charge="-2" boundaryCondition="false"/>
	<species id="m_thf_c" name="5_6_7_8_Tetrahydrofolate__C19H21N7O6" compartment="Cytosol" charge="-2" boundaryCondition="false"/>
	<species id="m_thglu_c" name="Tetrahydropteroyltri_L_glutamate__C24H32N8O12" compartment="Cytosol" charge="-2" boundaryCondition="false"/>
	<species id="m_thmmp_c" name="Thiamin_monophosphate__C12H16N4O4PS" compartment="Cytosol" charge="-1" boundaryCondition="false"/>
	<species id="m_thmpp_c" name="Thiamine_diphosphate__C12H16N4O7P2S" compartment="Cytosol" charge="-2" boundaryCondition="false"/>
	<species id="m_thr_l_c" name="L_Threonine__C4H9NO3" compartment="Cytosol" charge="0" boundaryCondition="false"/>
	<species id="m_thrp_c" name="L_Threonine_O_3_phosphate__C4H8NO6P" compartment="Cytosol" charge="-2" boundaryCondition="false"/>
	<species id="m_thrtrna_c" name="L_Threonyl_tRNAThr__C4H9NO3X" compartment="Cytosol" charge="1" boundaryCondition="false"/>
	<species id="m_thym_c" name="Thymine__C5H6N2O2" compartment="Cytosol" charge="0" boundaryCondition="false"/>
	<species id="m_thymd_c" name="Thymidine__C10H14N2O5" compartment="Cytosol" charge="0" boundaryCondition="false"/>
	<species id="m_trdox_c" name="Oxidized_thioredoxin__X" compartment="Cytosol" charge="0" boundaryCondition="false"/>
	<species id="m_trdrd_c" name="Reduced_thioredoxin__XH2" compartment="Cytosol" charge="0" boundaryCondition="false"/>
	<species id="m_tre6p_c" name="alpha_alpha_Trehalose_6_phosphate__C12H21O14P" compartment="Cytosol" charge="-2" boundaryCondition="false"/>
	<species id="m_trnaala_c" name="tRNAAla__HOX" compartment="Cytosol" charge="0" boundaryCondition="false"/>
	<species id="m_trnaarg_c" name="tRNAArg__HOX" compartment="Cytosol" charge="0" boundaryCondition="false"/>
	<species id="m_trnaasn_c" name="tRNAAsn__HOX" compartment="Cytosol" charge="0" boundaryCondition="false"/>
	<species id="m_trnaasp_c" name="tRNAAsp__HOX" compartment="Cytosol" charge="0" boundaryCondition="false"/>
	<species id="m_trnacys_c" name="tRNACys__HOX" compartment="Cytosol" charge="0" boundaryCondition="false"/>
	<species id="m_trnagln_c" name="tRNAGln__HOX" compartment="Cytosol" charge="0" boundaryCondition="false"/>
	<species id="m_trnaglu_c" name="tRNA_Glu__HOX" compartment="Cytosol" charge="0" boundaryCondition="false"/>
	<species id="m_trnagly_c" name="tRNAGly__HOX" compartment="Cytosol" charge="0" boundaryCondition="false"/>
	<species id="m_trnahis_c" name="tRNAHis__HOX" compartment="Cytosol" charge="0" boundaryCondition="false"/>
	<species id="m_trnaile_c" name="tRNAIle__HOX" compartment="Cytosol" charge="0" boundaryCondition="false"/>
	<species id="m_trnaleu_c" name="tRNALeu__HOX" compartment="Cytosol" charge="0" boundaryCondition="false"/>
	<species id="m_trnalys_c" name="tRNALys__HOX" compartment="Cytosol" charge="0" boundaryCondition="false"/>
	<species id="m_trnamet_c" name="tRNAMet__HOX" compartment="Cytosol" charge="0" boundaryCondition="false"/>
	<species id="m_trnaphe_c" name="tRNAPhe__HOX" compartment="Cytosol" charge="0" boundaryCondition="false"/>
	<species id="m_trnapro_c" name="tRNAPro__HOX" compartment="Cytosol" charge="0" boundaryCondition="false"/>
	<species id="m_trnaser_c" name="tRNASer__HOX" compartment="Cytosol" charge="0" boundaryCondition="false"/>
	<species id="m_trnathr_c" name="tRNAThr__HOX" compartment="Cytosol" charge="0" boundaryCondition="false"/>
	<species id="m_trnatrp_c" name="tRNATrp__HOX" compartment="Cytosol" charge="0" boundaryCondition="false"/>
	<species id="m_trnatyr_c" name="tRNATyr__HOX" compartment="Cytosol" charge="0" boundaryCondition="false"/>
	<species id="m_trnaval_c" name="tRNAVal__HOX" compartment="Cytosol" charge="0" boundaryCondition="false"/>
	<species id="m_trp_l_c" name="L_Tryptophan__C11H12N2O2" compartment="Cytosol" charge="0" boundaryCondition="false"/>
	<species id="m_trptrna_c" name="L_Tryptophanyl_tRNATrp__C11H12N2O2X" compartment="Cytosol" charge="1" boundaryCondition="false"/>
	<species id="m_tyr_l_c" name="L_Tyrosine__C9H11NO3" compartment="Cytosol" charge="0" boundaryCondition="false"/>
	<species id="m_tyrtrna_c" name="L_Tyrosyl_tRNATyr__C9H11NO3X" compartment="Cytosol" charge="1" boundaryCondition="false"/>
	<species id="m_u23ga_c" name="UDP_2_3_bis3_hydroxytetradecanoylglucosamine__C43H75N3O20P2" compartment="Cytosol" charge="-2" boundaryCondition="false"/>
	<species id="m_u3aga_c" name="UDP_3_O_3_hydroxytetradecanoyl_N_acetylglucosamine__C31H51N3O19P2" compartment="Cytosol" charge="-2" boundaryCondition="false"/>
	<species id="m_u3hga_c" name="UDP_3_O_3_hydroxytetradecanoyl_D_glucosamine__C29H50N3O18P2" compartment="Cytosol" charge="-1" boundaryCondition="false"/>
	<species id="m_uaagmda_c" name="Undecaprenyl_diphospho_N_acetylmuramoyl_N_acetylglucosamine_L_alanyl_D_glutamyl_meso_2_6_diaminopimeloyl_D_alanyl_D_alanine__C95H152N8O28P2" compartment="Cytosol" charge="-4" boundaryCondition="false"/>
	<species id="m_uaccg_c" name="UDP_N_acetyl_3_O_1_carboxyvinyl_D_glucosamine__C20H26N3O19P2" compartment="Cytosol" charge="-3" boundaryCondition="false"/>
	<species id="m_uacgam_c" name="UDP_N_acetyl_D_glucosamine__C17H25N3O17P2" compartment="Cytosol" charge="-2" boundaryCondition="false"/>
	<species id="m_uacmam_c" name="UDP_N_acetyl_D_mannosamine__C17H25N3O17P2" compartment="Cytosol" charge="-2" boundaryCondition="false"/>
	<species id="m_uagmda_c" name="Undecaprenyl_diphospho_N_acetylmuramoyl_L_alanyl_D_glutamyl_meso_2_6_diaminopimeloyl_D_alanyl_D_alanine__C87H139N7O23P2" compartment="Cytosol" charge="-4" boundaryCondition="false"/>
	<species id="m_uama_c" name="UDP_N_acetylmuramoyl_L_alanine__C23H33N4O20P2" compartment="Cytosol" charge="-3" boundaryCondition="false"/>
	<species id="m_uamag_c" name="UDP_N_acetylmuramoyl_L_alanyl_D_glutamate__C28H39N5O23P2" compartment="Cytosol" charge="-4" boundaryCondition="false"/>
	<species id="m_uamr_c" name="UDP_N_acetylmuramate__C20H28N3O19P2" compartment="Cytosol" charge="-3" boundaryCondition="false"/>
	<species id="m_udcpdp_c" name="Undecaprenyl_diphosphate__C55H89O7P2" compartment="Cytosol" charge="-3" boundaryCondition="false"/>
	<species id="m_udcpp_c" name="Undecaprenyl_phosphate__C55H89O4P" compartment="Cytosol" charge="-2" boundaryCondition="false"/>
	<species id="m_udp_c" name="UDP__C9H11N2O12P2" compartment="Cytosol" charge="-3" boundaryCondition="false"/>
	<species id="m_udpg_c" name="UDPglucose__C15H22N2O17P2" compartment="Cytosol" charge="-2" boundaryCondition="false"/>
	<species id="m_udpgal_c" name="UDPgalactose__C15H22N2O17P2" compartment="Cytosol" charge="-2" boundaryCondition="false"/>
	<species id="m_udpglcur_c" name="UDP_D_glucuronate__C15H19N2O18P2" compartment="Cytosol" charge="-3" boundaryCondition="false"/>
	<species id="m_udpsq_c" name="UDP_6_sulfoquinovose__C15H21N2O19P2S" compartment="Cytosol" charge="-3" boundaryCondition="false"/>
	<species id="m_ugmd_c" name="UDP_N_acetylmuramoyl_L_alanyl_D_gamma_glutamyl_meso_2_6_diaminopimelate__C35H51N7O26P2" compartment="Cytosol" charge="-4" boundaryCondition="false"/>
	<species id="m_ugmda_c" name="UDP_N_acetylmuramoyl_L_alanyl_D_glutamyl_meso_2_6_diaminopimeloyl_D_alanyl_D_alanine__C41H61N9O28P2" compartment="Cytosol" charge="-4" boundaryCondition="false"/>
	<species id="m_ump_c" name="UMP__C9H11N2O9P" compartment="Cytosol" charge="-2" boundaryCondition="false"/>
	<species id="m_uppg3_c" name="Uroporphyrinogen_III__C40H36N4O16" compartment="Cytosol" charge="-8" boundaryCondition="false"/>
	<species id="m_ura_c" name="Uracil__C4H4N2O2" compartment="Cytosol" charge="0" boundaryCondition="false"/>
	<species id="m_urate_c" name="Urate__C5H4N4O3" compartment="Cytosol" charge="0" boundaryCondition="false"/>
	<species id="m_uri_c" name="Uridine__C9H12N2O6" compartment="Cytosol" charge="0" boundaryCondition="false"/>
	<species id="m_utp_c" name="UTP__C9H11N2O15P3" compartment="Cytosol" charge="-4" boundaryCondition="false"/>
	<species id="m_val_l_c" name="L_Valine__C5H11NO2" compartment="Cytosol" charge="0" boundaryCondition="false"/>
	<species id="m_val_l_e" name="L_Valine__C5H11NO2" compartment="Extracellular" charge="0" boundaryCondition="false"/>
	<species id="m_valtrna_c" name="L_Valyl_tRNAVal__C5H11NO2X" compartment="Cytosol" charge="1" boundaryCondition="false"/>
	<species id="m_wo4_c" name="tungstate__WO4" compartment="Cytosol" charge="-2" boundaryCondition="false"/>
	<species id="m_wo4_e" name="tungstate__WO4" compartment="Extracellular" charge="-2" boundaryCondition="false"/>
	<species id="m_xan_c" name="Xanthine__C5H4N4O2" compartment="Cytosol" charge="0" boundaryCondition="false"/>
	<species id="m_xmp_c" name="Xanthosine_5_phosphate__C10H11N4O9P" compartment="Cytosol" charge="-2" boundaryCondition="false"/>
	<species id="m_xtsn_c" name="Xanthosine__C10H12N4O6" compartment="Cytosol" charge="0" boundaryCondition="false"/>
	<species id="m_xu5p_d_c" name="D_Xylulose_5_phosphate__C5H9O8P" compartment="Cytosol" charge="-2" boundaryCondition="false"/>
	<species id="m_zcar_c" name="zeta_Carotene__C40H60" compartment="Cytosol" charge="0" boundaryCondition="false"/>
	<species id="m_zn2_c" name="Zinc__Zn" compartment="Cytosol" charge="2" boundaryCondition="false"/>
	<species id="m_zn2_e" name="Zinc__Zn" compartment="Extracellular" charge="2" boundaryCondition="false"/>
	<species id="m_acmana_b" name="N_Acetyl_D_mannosamine__C8H15NO6" compartment="Extracellular" charge="0" boundaryCondition="true"/>
	<species id="m_ala_d_b" name="D_Alanine__C3H7NO2" compartment="Extracellular" charge="0" boundaryCondition="true"/>
	<species id="m_ala_l_b" name="L_Alanine__C3H7NO2" compartment="Extracellular" charge="0" boundaryCondition="true"/>
	<species id="m_amet_b" name="S_Adenosyl_L_methionine__C15H23N6O5S" compartment="Extracellular" charge="1" boundaryCondition="true"/>
	<species id="m_arsni2_b" name="Arsenite__AsH3O3" compartment="Extracellular" charge="0" boundaryCondition="true"/>
	<species id="m_asn_l_b" name="L_Asparagine__C4H8N2O3" compartment="Extracellular" charge="0" boundaryCondition="true"/>
	<species id="m_asp_l_b" name="L_Aspartate__C4H6NO4" compartment="Extracellular" charge="-1" boundaryCondition="true"/>
	<species id="m_ca2_b" name="Calcium__Ca" compartment="Extracellular" charge="2" boundaryCondition="true"/>
	<species id="m_co2_b" name="CO2__CO2" compartment="Extracellular" charge="0" boundaryCondition="true"/>
	<species id="m_cobalt2_b" name="Co2__Co" compartment="Extracellular" charge="2" boundaryCondition="true"/>
	<species id="m_cu2_b" name="Cu2__Cu" compartment="Extracellular" charge="2" boundaryCondition="true"/>
	<species id="m_etoh_b" name="Ethanol__C2H6O" compartment="Extracellular" charge="0" boundaryCondition="true"/>
	<species id="m_fe2_b" name="Fe2__Fe" compartment="Extracellular" charge="2" boundaryCondition="true"/>
	<species id="m_fe3_b" name="Fe3__Fe" compartment="Extracellular" charge="3" boundaryCondition="true"/>
	<species id="m_for_b" name="Formate__C17H19N4O9P" compartment="Extracellular" charge="-1" boundaryCondition="true"/>
	<species id="m_gal_b" name="D_Galactose__C6H12O6" compartment="Extracellular" charge="0" boundaryCondition="true"/>
	<species id="m_gln_l_b" name="L_Glutamine__C5H10N2O3" compartment="Extracellular" charge="0" boundaryCondition="true"/>
	<species id="m_glu_d_b" name="D_Glutamate__C5H8NO4" compartment="Extracellular" charge="-1" boundaryCondition="true"/>
	<species id="m_glu_l_b" name="L_Glutamate__C5H8NO4" compartment="Extracellular" charge="-1" boundaryCondition="true"/>
	<species id="m_glyclt_b" name="Glycolate__C2H3O3" compartment="Extracellular" charge="-1" boundaryCondition="true"/>
	<species id="m_glyc_b" name="Glycerol__C3H8O3" compartment="Extracellular" charge="0" boundaryCondition="true"/>
	<species id="m_gly_b" name="Glycine__C2H5NO2" compartment="Extracellular" charge="0" boundaryCondition="true"/>
	<species id="m_h2o_b" name="H2O__H2O" compartment="Extracellular" charge="0" boundaryCondition="true"/>
	<species id="m_h2s_b" name="Hydrogen sulfide__HS" compartment="Extracellular" charge="-1" boundaryCondition="true"/>
	<species id="m_h2_b" name="H2__H2" compartment="Extracellular" charge="0" boundaryCondition="true"/>
	<species id="m_hco3_b" name="Bicarbonate__CHO3" compartment="Extracellular" charge="-1" boundaryCondition="true"/>
	<species id="m_h_b" name="H__H" compartment="Extracellular" charge="1" boundaryCondition="true"/>
	<species id="m_ile_l_b" name="L_Isoleucine__C6H13NO2" compartment="Extracellular" charge="0" boundaryCondition="true"/>
	<species id="m_k_b" name="K__K" compartment="Extracellular" charge="1" boundaryCondition="true"/>
	<species id="m_lac_d_b" name="D_Lactate__C3H5O3" compartment="Extracellular" charge="-1" boundaryCondition="true"/>
	<species id="m_lac_l_b" name="L_Lactate__C3H5O3" compartment="Extracellular" charge="-1" boundaryCondition="true"/>
	<species id="m_leu_l_b" name="L_Leucine__C6H13NO2" compartment="Extracellular" charge="0" boundaryCondition="true"/>
	<species id="m_met_d_b" name="D_Methionine__C5H11NO2S" compartment="Extracellular" charge="0" boundaryCondition="true"/>
	<species id="m_met_l_b" name="L_Methionine__C5H11NO2S" compartment="Extracellular" charge="0" boundaryCondition="true"/>
	<species id="m_mg2_b" name="Mg__Mg" compartment="Extracellular" charge="2" boundaryCondition="true"/>
	<species id="m_mn2_b" name="Mn2__Mn" compartment="Extracellular" charge="2" boundaryCondition="true"/>
	<species id="m_mobd_b" name="Molybdate__MoO4" compartment="Extracellular" charge="-2" boundaryCondition="true"/>
	<species id="m_n2_b" name="N2__N2" compartment="Extracellular" charge="0" boundaryCondition="true"/>
	<species id="m_na1_b" name="Sodium__Na" compartment="Extracellular" charge="1" boundaryCondition="true"/>
	<species id="m_nh4_b" name="Ammonium__H4N" compartment="Extracellular" charge="1" boundaryCondition="true"/>
	<species id="m_ni2_b" name="Ni2__Ni" compartment="Extracellular" charge="2" boundaryCondition="true"/>
	<species id="m_no2_b" name="Nitrite__NO2" compartment="Extracellular" charge="-1" boundaryCondition="true"/>
	<species id="m_no3_b" name="Nitrate__NO3" compartment="Extracellular" charge="-1" boundaryCondition="true"/>
	<species id="m_o2_b" name="O2__O2" compartment="Extracellular" charge="0" boundaryCondition="true"/>
	<species id="m_photon_psii_b" name="Photosystem_II_photon__X" compartment="Extracellular" charge="0" boundaryCondition="true"/>
	<species id="m_photon_psi_b" name="Photosystem_I_photon__X" compartment="Extracellular" charge="0" boundaryCondition="true"/>
	<species id="m_pi_b" name="Phosphate__HO4P" compartment="Extracellular" charge="-2" boundaryCondition="true"/>
	<species id="m_pro_l_b" name="L_Proline__C5H9NO2" compartment="Extracellular" charge="0" boundaryCondition="true"/>
	<species id="m_so4_b" name="Sulfate__O4S" compartment="Extracellular" charge="-2" boundaryCondition="true"/>
	<species id="m_val_l_b" name="L_Valine__C5H11NO2" compartment="Extracellular" charge="0" boundaryCondition="true"/>
	<species id="m_wo4_b" name="tungstate__WO4" compartment="Extracellular" charge="-2" boundaryCondition="true"/>
	<species id="m_zn2_b" name="Zinc__Zn" compartment="Extracellular" charge="2" boundaryCondition="true"/>
</listOfSpecies>
<listOfReactions>
<reaction id="r_4VCR" name="divinyl_chlorophyllide_a_8_vinyl_reductase" reversible="false">
<notes>
<html:p>GENE_ASSOCIATION:</html:p>
<html:p>PROTEIN_ASSOCIATION:</html:p>
<html:p>SUBSYSTEM: Porphyrin_and_Chlorophyll_Metabolism</html:p>
<html:p>PROTEIN_CLASS: None</html:p>
</notes>
<listOfReactants>
	<speciesReference species="m_dvpc_c" stoichiometry="1.000000"/>
	<speciesReference species="m_h_c" stoichiometry="1.000000"/>
	<speciesReference species="m_nadph_c" stoichiometry="1.000000"/>
</listOfReactants>
<listOfProducts>
	<speciesReference species="m_mvpc_c" stoichiometry="1.000000"/>
	<speciesReference species="m_nadp_c" stoichiometry="1.000000"/>
</listOfProducts>
<kineticLaw>
	<math xmlns="http://www.w3.org/1998/Math/MathML">
			<ci> FLUX_VALUE </ci>
	</math>
	<listOfParameters>
		<parameter id="LOWER_BOUND" value="0" units="mmol_per_gDW_per_hr"/>
		<parameter id="UPPER_BOUND" value="1000" units="mmol_per_gDW_per_hr"/>
		<parameter id="OBJECTIVE_COEFFICIENT" value="0.0"/>
		<parameter id="FLUX_VALUE" value="0.0" units="mmol_per_gDW_per_hr"/>
	</listOfParameters>
</kineticLaw>
</reaction>
<reaction id="r_AACPAT" name="Acetyl_CoA_acyl_carrier_protein_S_acetyltransferase" reversible="false">
<notes>
<html:p>GENE_ASSOCIATION: ( cce_1584 ) </html:p>
<html:p>PROTEIN_ASSOCIATION: FabH1(cce_1584) </html:p>
<html:p>SUBSYSTEM: Fatty_Acid_Synthesis</html:p>
<html:p>PROTEIN_CLASS: 2.3.1.38</html:p>
</notes>
<listOfReactants>
	<speciesReference species="m_accoa_c" stoichiometry="1.000000"/>
	<speciesReference species="m_acp_c" stoichiometry="1.000000"/>
</listOfReactants>
<listOfProducts>
	<speciesReference species="m_acacp_c" stoichiometry="1.000000"/>
	<speciesReference species="m_coa_c" stoichiometry="1.000000"/>
</listOfProducts>
<kineticLaw>
	<math xmlns="http://www.w3.org/1998/Math/MathML">
			<ci> FLUX_VALUE </ci>
	</math>
	<listOfParameters>
		<parameter id="LOWER_BOUND" value="0" units="mmol_per_gDW_per_hr"/>
		<parameter id="UPPER_BOUND" value="1000" units="mmol_per_gDW_per_hr"/>
		<parameter id="OBJECTIVE_COEFFICIENT" value="0.0"/>
		<parameter id="FLUX_VALUE" value="0.0" units="mmol_per_gDW_per_hr"/>
	</listOfParameters>
</kineticLaw>
</reaction>
<reaction id="r_ACBIPGT" name="Adenosyl_cobainamide_GTP_transferase" reversible="false">
<notes>
<html:p>GENE_ASSOCIATION: ( cce_4757 ) </html:p>
<html:p>PROTEIN_ASSOCIATION: CobU(cce_4757) </html:p>
<html:p>SUBSYSTEM: Porphyrin_and_Chlorophyll_Metabolism</html:p>
<html:p>PROTEIN_CLASS: None</html:p>
</notes>
<listOfReactants>
	<speciesReference species="m_adcobap_c" stoichiometry="1.000000"/>
	<speciesReference species="m_gtp_c" stoichiometry="1.000000"/>
	<speciesReference species="m_h_c" stoichiometry="1.000000"/>
</listOfReactants>
<listOfProducts>
	<speciesReference species="m_adgcoba_c" stoichiometry="1.000000"/>
	<speciesReference species="m_ppi_c" stoichiometry="1.000000"/>
</listOfProducts>
<kineticLaw>
	<math xmlns="http://www.w3.org/1998/Math/MathML">
			<ci> FLUX_VALUE </ci>
	</math>
	<listOfParameters>
		<parameter id="LOWER_BOUND" value="0" units="mmol_per_gDW_per_hr"/>
		<parameter id="UPPER_BOUND" value="1000" units="mmol_per_gDW_per_hr"/>
		<parameter id="OBJECTIVE_COEFFICIENT" value="0.0"/>
		<parameter id="FLUX_VALUE" value="0.0" units="mmol_per_gDW_per_hr"/>
	</listOfParameters>
</kineticLaw>
</reaction>
<reaction id="r_ACCOAC" name="acetyl_CoA_carboxylase" reversible="false">
<notes>
<html:p>GENE_ASSOCIATION: ( cce_2082 and cce_3275 and cce_3933 and cce_2121 ) </html:p>
<html:p>PROTEIN_ASSOCIATION: (AccD(cce_2082) and AccC(cce_3275) and AccA(cce_3933) and AccB(cce_2121)) </html:p>
<html:p>SUBSYSTEM: Fatty_Acid_Synthesis</html:p>
<html:p>PROTEIN_CLASS: 6.4.1.2</html:p>
</notes>
<listOfReactants>
	<speciesReference species="m_accoa_c" stoichiometry="1.000000"/>
	<speciesReference species="m_atp_c" stoichiometry="1.000000"/>
	<speciesReference species="m_hco3_c" stoichiometry="1.000000"/>
</listOfReactants>
<listOfProducts>
	<speciesReference species="m_adp_c" stoichiometry="1.000000"/>
	<speciesReference species="m_h_c" stoichiometry="1.000000"/>
	<speciesReference species="m_malcoa_c" stoichiometry="1.000000"/>
	<speciesReference species="m_pi_c" stoichiometry="1.000000"/>
</listOfProducts>
<kineticLaw>
	<math xmlns="http://www.w3.org/1998/Math/MathML">
			<ci> FLUX_VALUE </ci>
	</math>
	<listOfParameters>
		<parameter id="LOWER_BOUND" value="0" units="mmol_per_gDW_per_hr"/>
		<parameter id="UPPER_BOUND" value="1000" units="mmol_per_gDW_per_hr"/>
		<parameter id="OBJECTIVE_COEFFICIENT" value="0.0"/>
		<parameter id="FLUX_VALUE" value="0.0" units="mmol_per_gDW_per_hr"/>
	</listOfParameters>
</kineticLaw>
</reaction>
<reaction id="r_ACGK" name="acetylglutamate_kinase" reversible="false">
<notes>
<html:p>GENE_ASSOCIATION: ( cce_3224 ) </html:p>
<html:p>PROTEIN_ASSOCIATION: ArgB(cce_3224) </html:p>
<html:p>SUBSYSTEM: Urea_Cycle_and_Amino_Acid_Metabolisms</html:p>
<html:p>PROTEIN_CLASS: 2.7.2.8</html:p>
</notes>
<listOfReactants>
	<speciesReference species="m_acglu_c" stoichiometry="1.000000"/>
	<speciesReference species="m_atp_c" stoichiometry="1.000000"/>
</listOfReactants>
<listOfProducts>
	<speciesReference species="m_acg5p_c" stoichiometry="1.000000"/>
	<speciesReference species="m_adp_c" stoichiometry="1.000000"/>
</listOfProducts>
<kineticLaw>
	<math xmlns="http://www.w3.org/1998/Math/MathML">
			<ci> FLUX_VALUE </ci>
	</math>
	<listOfParameters>
		<parameter id="LOWER_BOUND" value="0" units="mmol_per_gDW_per_hr"/>
		<parameter id="UPPER_BOUND" value="1000" units="mmol_per_gDW_per_hr"/>
		<parameter id="OBJECTIVE_COEFFICIENT" value="0.0"/>
		<parameter id="FLUX_VALUE" value="0.0" units="mmol_per_gDW_per_hr"/>
	</listOfParameters>
</kineticLaw>
</reaction>
<reaction id="r_ACGS" name="N_acetylglutamate_synthase" reversible="false">
<notes>
<html:p>GENE_ASSOCIATION: ( cce_4314 ) </html:p>
<html:p>PROTEIN_ASSOCIATION: ArgJ(cce_4314) </html:p>
<html:p>SUBSYSTEM: Urea_Cycle_and_Amino_Acid_Metabolisms</html:p>
<html:p>PROTEIN_CLASS: 2.3.1.1</html:p>
</notes>
<listOfReactants>
	<speciesReference species="m_accoa_c" stoichiometry="1.000000"/>
	<speciesReference species="m_glu_l_c" stoichiometry="1.000000"/>
</listOfReactants>
<listOfProducts>
	<speciesReference species="m_acglu_c" stoichiometry="1.000000"/>
	<speciesReference species="m_coa_c" stoichiometry="1.000000"/>
	<speciesReference species="m_h_c" stoichiometry="1.000000"/>
</listOfProducts>
<kineticLaw>
	<math xmlns="http://www.w3.org/1998/Math/MathML">
			<ci> FLUX_VALUE </ci>
	</math>
	<listOfParameters>
		<parameter id="LOWER_BOUND" value="0" units="mmol_per_gDW_per_hr"/>
		<parameter id="UPPER_BOUND" value="1000" units="mmol_per_gDW_per_hr"/>
		<parameter id="OBJECTIVE_COEFFICIENT" value="0.0"/>
		<parameter id="FLUX_VALUE" value="0.0" units="mmol_per_gDW_per_hr"/>
	</listOfParameters>
</kineticLaw>
</reaction>
<reaction id="r_ACHBS" name="2_aceto_2_hydroxybutanoate_synthase" reversible="false">
<notes>
<html:p>GENE_ASSOCIATION: ( cce_4227 and cce_4478 and cce_0628 ) </html:p>
<html:p>PROTEIN_ASSOCIATION: AlsS(cce_4227 and cce_4478 and cce_0628) </html:p>
<html:p>SUBSYSTEM: C5_Branched_dibasic_acid_metabolism</html:p>
<html:p>PROTEIN_CLASS: None</html:p>
</notes>
<listOfReactants>
	<speciesReference species="m_2obut_c" stoichiometry="1.000000"/>
	<speciesReference species="m_h_c" stoichiometry="1.000000"/>
	<speciesReference species="m_pyr_c" stoichiometry="1.000000"/>
</listOfReactants>
<listOfProducts>
	<speciesReference species="m_2ahbut_c" stoichiometry="1.000000"/>
	<speciesReference species="m_co2_c" stoichiometry="1.000000"/>
</listOfProducts>
<kineticLaw>
	<math xmlns="http://www.w3.org/1998/Math/MathML">
			<ci> FLUX_VALUE </ci>
	</math>
	<listOfParameters>
		<parameter id="LOWER_BOUND" value="0" units="mmol_per_gDW_per_hr"/>
		<parameter id="UPPER_BOUND" value="1000" units="mmol_per_gDW_per_hr"/>
		<parameter id="OBJECTIVE_COEFFICIENT" value="0.0"/>
		<parameter id="FLUX_VALUE" value="0.0" units="mmol_per_gDW_per_hr"/>
	</listOfParameters>
</kineticLaw>
</reaction>
<reaction id="r_ACKR" name="acetate_kinase" reversible="true">
<notes>
<html:p>GENE_ASSOCIATION: ( cce_0800 ) or ( cce_5183 ) </html:p>
<html:p>PROTEIN_ASSOCIATION: (AckA(cce_0800)) or (AckA2(cce_5183)) </html:p>
<html:p>SUBSYSTEM: Pyruvate_Metabolism</html:p>
<html:p>PROTEIN_CLASS: 2.7.2.1</html:p>
</notes>
<listOfReactants>
	<speciesReference species="m_ac_c" stoichiometry="1.000000"/>
	<speciesReference species="m_atp_c" stoichiometry="1.000000"/>
</listOfReactants>
<listOfProducts>
	<speciesReference species="m_actp_c" stoichiometry="1.000000"/>
	<speciesReference species="m_adp_c" stoichiometry="1.000000"/>
</listOfProducts>
<kineticLaw>
	<math xmlns="http://www.w3.org/1998/Math/MathML">
			<ci> FLUX_VALUE </ci>
	</math>
	<listOfParameters>
		<parameter id="LOWER_BOUND" value="-1000" units="mmol_per_gDW_per_hr"/>
		<parameter id="UPPER_BOUND" value="1000" units="mmol_per_gDW_per_hr"/>
		<parameter id="OBJECTIVE_COEFFICIENT" value="0.0"/>
		<parameter id="FLUX_VALUE" value="0.0" units="mmol_per_gDW_per_hr"/>
	</listOfParameters>
</kineticLaw>
</reaction>
<reaction id="r_ACLS" name="acetolactate_synthase_Also_catalyzes_ACHBS" reversible="false">
<notes>
<html:p>GENE_ASSOCIATION: ( cce_4227 and cce_4478 and cce_0628 ) </html:p>
<html:p>PROTEIN_ASSOCIATION: AlsS(cce_4227 and cce_4478 and cce_0628)
 </html:p>
<html:p>SUBSYSTEM: C5_Branched_dibasic_acid_metabolism</html:p>
<html:p>PROTEIN_CLASS: 4.1.3.18</html:p>
</notes>
<listOfReactants>
	<speciesReference species="m_h_c" stoichiometry="1.000000"/>
	<speciesReference species="m_pyr_c" stoichiometry="2.000000"/>
</listOfReactants>
<listOfProducts>
	<speciesReference species="m_alac_s_c" stoichiometry="1.000000"/>
	<speciesReference species="m_co2_c" stoichiometry="1.000000"/>
</listOfProducts>
<kineticLaw>
	<math xmlns="http://www.w3.org/1998/Math/MathML">
			<ci> FLUX_VALUE </ci>
	</math>
	<listOfParameters>
		<parameter id="LOWER_BOUND" value="0" units="mmol_per_gDW_per_hr"/>
		<parameter id="UPPER_BOUND" value="1000" units="mmol_per_gDW_per_hr"/>
		<parameter id="OBJECTIVE_COEFFICIENT" value="0.0"/>
		<parameter id="FLUX_VALUE" value="0.0" units="mmol_per_gDW_per_hr"/>
	</listOfParameters>
</kineticLaw>
</reaction>
<reaction id="r_ACMANAT2" name="N_acetyl_D_mannosamine_proton_symport" reversible="false">
<notes>
<html:p>GENE_ASSOCIATION:</html:p>
<html:p>PROTEIN_ASSOCIATION:</html:p>
<html:p>SUBSYSTEM: Transport</html:p>
<html:p>PROTEIN_CLASS: None</html:p>
</notes>
<listOfReactants>
	<speciesReference species="m_acmana_e" stoichiometry="1.000000"/>
	<speciesReference species="m_h_e" stoichiometry="1.000000"/>
</listOfReactants>
<listOfProducts>
	<speciesReference species="m_acmana_c" stoichiometry="1.000000"/>
	<speciesReference species="m_h_c" stoichiometry="1.000000"/>
</listOfProducts>
<kineticLaw>
	<math xmlns="http://www.w3.org/1998/Math/MathML">
			<ci> FLUX_VALUE </ci>
	</math>
	<listOfParameters>
		<parameter id="LOWER_BOUND" value="0" units="mmol_per_gDW_per_hr"/>
		<parameter id="UPPER_BOUND" value="1000" units="mmol_per_gDW_per_hr"/>
		<parameter id="OBJECTIVE_COEFFICIENT" value="0.0"/>
		<parameter id="FLUX_VALUE" value="0.0" units="mmol_per_gDW_per_hr"/>
	</listOfParameters>
</kineticLaw>
</reaction>
<reaction id="r_ACMAT1" name="Acyl_acyl_carrier_protein_malonyl_acyl_carrier_protein_C_acyltransferase_decarboxylating" reversible="false">
<notes>
<html:p>GENE_ASSOCIATION: ( cce_4118 ) </html:p>
<html:p>PROTEIN_ASSOCIATION: FabF(cce_4118) </html:p>
<html:p>SUBSYSTEM: Fatty_Acid_Synthesis</html:p>
<html:p>PROTEIN_CLASS: 2.3.1.41</html:p>
</notes>
<listOfReactants>
	<speciesReference species="m_acacp_c" stoichiometry="1.000000"/>
	<speciesReference species="m_h_c" stoichiometry="1.000000"/>
	<speciesReference species="m_malacp_c" stoichiometry="1.000000"/>
</listOfReactants>
<listOfProducts>
	<speciesReference species="m_acp_c" stoichiometry="1.000000"/>
	<speciesReference species="m_actacp_c" stoichiometry="1.000000"/>
	<speciesReference species="m_co2_c" stoichiometry="1.000000"/>
</listOfProducts>
<kineticLaw>
	<math xmlns="http://www.w3.org/1998/Math/MathML">
			<ci> FLUX_VALUE </ci>
	</math>
	<listOfParameters>
		<parameter id="LOWER_BOUND" value="0" units="mmol_per_gDW_per_hr"/>
		<parameter id="UPPER_BOUND" value="1000" units="mmol_per_gDW_per_hr"/>
		<parameter id="OBJECTIVE_COEFFICIENT" value="0.0"/>
		<parameter id="FLUX_VALUE" value="0.0" units="mmol_per_gDW_per_hr"/>
	</listOfParameters>
</kineticLaw>
</reaction>
<reaction id="r_ACNPLYS" name="N_Acetylneuraminate_pyruvate_lyase" reversible="false">
<notes>
<html:p>GENE_ASSOCIATION: ( cce_4481 ) </html:p>
<html:p>PROTEIN_ASSOCIATION: Anpl(cce_4481) </html:p>
<html:p>SUBSYSTEM: Amino_Sugar_and_Nucleotide_Sugar_Metabolism</html:p>
<html:p>PROTEIN_CLASS: 4.1.3.19</html:p>
</notes>
<listOfReactants>
	<speciesReference species="m_acmana_c" stoichiometry="1.000000"/>
	<speciesReference species="m_h2o_c" stoichiometry="1.000000"/>
	<speciesReference species="m_pep_c" stoichiometry="1.000000"/>
</listOfReactants>
<listOfProducts>
	<speciesReference species="m_acnam_c" stoichiometry="1.000000"/>
	<speciesReference species="m_pi_c" stoichiometry="1.000000"/>
</listOfProducts>
<kineticLaw>
	<math xmlns="http://www.w3.org/1998/Math/MathML">
			<ci> FLUX_VALUE </ci>
	</math>
	<listOfParameters>
		<parameter id="LOWER_BOUND" value="0" units="mmol_per_gDW_per_hr"/>
		<parameter id="UPPER_BOUND" value="1000" units="mmol_per_gDW_per_hr"/>
		<parameter id="OBJECTIVE_COEFFICIENT" value="0.0"/>
		<parameter id="FLUX_VALUE" value="0.0" units="mmol_per_gDW_per_hr"/>
	</listOfParameters>
</kineticLaw>
</reaction>
<reaction id="r_ACONT" name="aconitase" reversible="true">
<notes>
<html:p>GENE_ASSOCIATION: ( cce_3280 ) </html:p>
<html:p>PROTEIN_ASSOCIATION: AcnB(cce_3280) </html:p>
<html:p>SUBSYSTEM: Citrate_Cycle_TCA</html:p>
<html:p>PROTEIN_CLASS: 4.2.1.3</html:p>
</notes>
<listOfReactants>
	<speciesReference species="m_cit_c" stoichiometry="1.000000"/>
</listOfReactants>
<listOfProducts>
	<speciesReference species="m_icit_c" stoichiometry="1.000000"/>
</listOfProducts>
<kineticLaw>
	<math xmlns="http://www.w3.org/1998/Math/MathML">
			<ci> FLUX_VALUE </ci>
	</math>
	<listOfParameters>
		<parameter id="LOWER_BOUND" value="-1000" units="mmol_per_gDW_per_hr"/>
		<parameter id="UPPER_BOUND" value="1000" units="mmol_per_gDW_per_hr"/>
		<parameter id="OBJECTIVE_COEFFICIENT" value="0.0"/>
		<parameter id="FLUX_VALUE" value="0.0" units="mmol_per_gDW_per_hr"/>
	</listOfParameters>
</kineticLaw>
</reaction>
<reaction id="r_ACOTA" name="acetylornithine_transaminase" reversible="true">
<notes>
<html:p>GENE_ASSOCIATION: ( cce_3094 ) </html:p>
<html:p>PROTEIN_ASSOCIATION: ArgD(cce_3094) </html:p>
<html:p>SUBSYSTEM: Urea_Cycle_and_Amino_Acid_Metabolisms</html:p>
<html:p>PROTEIN_CLASS: 2.6.1.11</html:p>
</notes>
<listOfReactants>
	<speciesReference species="m_acorn_c" stoichiometry="1.000000"/>
	<speciesReference species="m_akg_c" stoichiometry="1.000000"/>
</listOfReactants>
<listOfProducts>
	<speciesReference species="m_acg5sa_c" stoichiometry="1.000000"/>
	<speciesReference species="m_glu_l_c" stoichiometry="1.000000"/>
</listOfProducts>
<kineticLaw>
	<math xmlns="http://www.w3.org/1998/Math/MathML">
			<ci> FLUX_VALUE </ci>
	</math>
	<listOfParameters>
		<parameter id="LOWER_BOUND" value="-1000" units="mmol_per_gDW_per_hr"/>
		<parameter id="UPPER_BOUND" value="1000" units="mmol_per_gDW_per_hr"/>
		<parameter id="OBJECTIVE_COEFFICIENT" value="0.0"/>
		<parameter id="FLUX_VALUE" value="0.0" units="mmol_per_gDW_per_hr"/>
	</listOfParameters>
</kineticLaw>
</reaction>
<reaction id="r_ACPSC" name="acyl_carrier_protein_phosphodiesterase" reversible="false">
<notes>
<html:p>GENE_ASSOCIATION: ( cce_4620 ) </html:p>
<html:p>PROTEIN_ASSOCIATION: AcpD1(cce_4620) </html:p>
<html:p>SUBSYSTEM: Pantothenate_and_CoA_Biosynthesis</html:p>
<html:p>PROTEIN_CLASS: 3.1.4.14</html:p>
</notes>
<listOfReactants>
	<speciesReference species="m_acp_c" stoichiometry="1.000000"/>
	<speciesReference species="m_h2o_c" stoichiometry="1.000000"/>
</listOfReactants>
<listOfProducts>
	<speciesReference species="m_apoacp_c" stoichiometry="1.000000"/>
	<speciesReference species="m_h_c" stoichiometry="1.000000"/>
	<speciesReference species="m_pan4p_c" stoichiometry="1.000000"/>
</listOfProducts>
<kineticLaw>
	<math xmlns="http://www.w3.org/1998/Math/MathML">
			<ci> FLUX_VALUE </ci>
	</math>
	<listOfParameters>
		<parameter id="LOWER_BOUND" value="0" units="mmol_per_gDW_per_hr"/>
		<parameter id="UPPER_BOUND" value="1000" units="mmol_per_gDW_per_hr"/>
		<parameter id="OBJECTIVE_COEFFICIENT" value="0.0"/>
		<parameter id="FLUX_VALUE" value="0.0" units="mmol_per_gDW_per_hr"/>
	</listOfParameters>
</kineticLaw>
</reaction>
<reaction id="r_ACS" name="acetyl_CoA_synthetase" reversible="false">
<notes>
<html:p>GENE_ASSOCIATION: ( cce_2016 ) </html:p>
<html:p>PROTEIN_ASSOCIATION: Acs(cce_2016) </html:p>
<html:p>SUBSYSTEM: Pyruvate_Metabolism</html:p>
<html:p>PROTEIN_CLASS: 6.2.1.1</html:p>
</notes>
<listOfReactants>
	<speciesReference species="m_ac_c" stoichiometry="1.000000"/>
	<speciesReference species="m_atp_c" stoichiometry="1.000000"/>
	<speciesReference species="m_coa_c" stoichiometry="1.000000"/>
</listOfReactants>
<listOfProducts>
	<speciesReference species="m_accoa_c" stoichiometry="1.000000"/>
	<speciesReference species="m_amp_c" stoichiometry="1.000000"/>
	<speciesReference species="m_ppi_c" stoichiometry="1.000000"/>
</listOfProducts>
<kineticLaw>
	<math xmlns="http://www.w3.org/1998/Math/MathML">
			<ci> FLUX_VALUE </ci>
	</math>
	<listOfParameters>
		<parameter id="LOWER_BOUND" value="0" units="mmol_per_gDW_per_hr"/>
		<parameter id="UPPER_BOUND" value="1000" units="mmol_per_gDW_per_hr"/>
		<parameter id="OBJECTIVE_COEFFICIENT" value="0.0"/>
		<parameter id="FLUX_VALUE" value="0.0" units="mmol_per_gDW_per_hr"/>
	</listOfParameters>
</kineticLaw>
</reaction>
<reaction id="r_ACS2" name="acetyl_CoA_synthase_propionate" reversible="false">
<notes>
<html:p>GENE_ASSOCIATION: ( cce_2016 ) </html:p>
<html:p>PROTEIN_ASSOCIATION: Acs(cce_2016) </html:p>
<html:p>SUBSYSTEM: Propanoate_Metabolism</html:p>
<html:p>PROTEIN_CLASS: 6.2.1.1</html:p>
</notes>
<listOfReactants>
	<speciesReference species="m_atp_c" stoichiometry="1.000000"/>
	<speciesReference species="m_coa_c" stoichiometry="1.000000"/>
	<speciesReference species="m_ppa_c" stoichiometry="1.000000"/>
</listOfReactants>
<listOfProducts>
	<speciesReference species="m_amp_c" stoichiometry="1.000000"/>
	<speciesReference species="m_ppcoa_c" stoichiometry="1.000000"/>
	<speciesReference species="m_ppi_c" stoichiometry="1.000000"/>
</listOfProducts>
<kineticLaw>
	<math xmlns="http://www.w3.org/1998/Math/MathML">
			<ci> FLUX_VALUE </ci>
	</math>
	<listOfParameters>
		<parameter id="LOWER_BOUND" value="0" units="mmol_per_gDW_per_hr"/>
		<parameter id="UPPER_BOUND" value="1000" units="mmol_per_gDW_per_hr"/>
		<parameter id="OBJECTIVE_COEFFICIENT" value="0.0"/>
		<parameter id="FLUX_VALUE" value="0.0" units="mmol_per_gDW_per_hr"/>
	</listOfParameters>
</kineticLaw>
</reaction>
<reaction id="r_ACYP" name="acetylphosphatase" reversible="false">
<notes>
<html:p>GENE_ASSOCIATION: ( cce_4160 ) </html:p>
<html:p>PROTEIN_ASSOCIATION: AcylP(cce_4160)</html:p>
<html:p>SUBSYSTEM: Pyruvate_Metabolism</html:p>
<html:p>PROTEIN_CLASS: 3.6.1.7</html:p>
</notes>
<listOfReactants>
	<speciesReference species="m_actp_c" stoichiometry="1.000000"/>
	<speciesReference species="m_h2o_c" stoichiometry="1.000000"/>
</listOfReactants>
<listOfProducts>
	<speciesReference species="m_ac_c" stoichiometry="1.000000"/>
	<speciesReference species="m_h_c" stoichiometry="1.000000"/>
	<speciesReference species="m_pi_c" stoichiometry="1.000000"/>
</listOfProducts>
<kineticLaw>
	<math xmlns="http://www.w3.org/1998/Math/MathML">
			<ci> FLUX_VALUE </ci>
	</math>
	<listOfParameters>
		<parameter id="LOWER_BOUND" value="0" units="mmol_per_gDW_per_hr"/>
		<parameter id="UPPER_BOUND" value="1000" units="mmol_per_gDW_per_hr"/>
		<parameter id="OBJECTIVE_COEFFICIENT" value="0.0"/>
		<parameter id="FLUX_VALUE" value="0.0" units="mmol_per_gDW_per_hr"/>
	</listOfParameters>
</kineticLaw>
</reaction>
<reaction id="r_ADA" name="Adenosine_deaminase" reversible="false">
<notes>
<html:p>GENE_ASSOCIATION: ( cce_0747 ) or ( cce_4185 ) </html:p>
<html:p>PROTEIN_ASSOCIATION: (Aah1(cce_0747)) or (Add(cce_4185)) </html:p>
<html:p>SUBSYSTEM: Purine_and_Pyrimidine_Metabolism</html:p>
<html:p>PROTEIN_CLASS: 3.5.4.4</html:p>
</notes>
<listOfReactants>
	<speciesReference species="m_adn_c" stoichiometry="1.000000"/>
	<speciesReference species="m_h2o_c" stoichiometry="1.000000"/>
	<speciesReference species="m_h_c" stoichiometry="1.000000"/>
</listOfReactants>
<listOfProducts>
	<speciesReference species="m_ins_c" stoichiometry="1.000000"/>
	<speciesReference species="m_nh4_c" stoichiometry="1.000000"/>
</listOfProducts>
<kineticLaw>
	<math xmlns="http://www.w3.org/1998/Math/MathML">
			<ci> FLUX_VALUE </ci>
	</math>
	<listOfParameters>
		<parameter id="LOWER_BOUND" value="0" units="mmol_per_gDW_per_hr"/>
		<parameter id="UPPER_BOUND" value="1000" units="mmol_per_gDW_per_hr"/>
		<parameter id="OBJECTIVE_COEFFICIENT" value="0.0"/>
		<parameter id="FLUX_VALUE" value="0.0" units="mmol_per_gDW_per_hr"/>
	</listOfParameters>
</kineticLaw>
</reaction>
<reaction id="r_ADCL" name="4_aminobenzoate_synthase" reversible="false">
<notes>
<html:p>GENE_ASSOCIATION: ( cce_3751 ) </html:p>
<html:p>PROTEIN_ASSOCIATION: PabAc(cce_3751) </html:p>
<html:p>SUBSYSTEM: Folate_Metabolism</html:p>
<html:p>PROTEIN_CLASS: None</html:p>
</notes>
<listOfReactants>
	<speciesReference species="m_4adcho_c" stoichiometry="1.000000"/>
</listOfReactants>
<listOfProducts>
	<speciesReference species="m_4abz_c" stoichiometry="1.000000"/>
	<speciesReference species="m_h_c" stoichiometry="1.000000"/>
	<speciesReference species="m_pyr_c" stoichiometry="1.000000"/>
</listOfProducts>
<kineticLaw>
	<math xmlns="http://www.w3.org/1998/Math/MathML">
			<ci> FLUX_VALUE </ci>
	</math>
	<listOfParameters>
		<parameter id="LOWER_BOUND" value="0" units="mmol_per_gDW_per_hr"/>
		<parameter id="UPPER_BOUND" value="1000" units="mmol_per_gDW_per_hr"/>
		<parameter id="OBJECTIVE_COEFFICIENT" value="0.0"/>
		<parameter id="FLUX_VALUE" value="0.0" units="mmol_per_gDW_per_hr"/>
	</listOfParameters>
</kineticLaw>
</reaction>
<reaction id="r_ADCOBAK" name="Adenosyl_cobinamide_kinase" reversible="false">
<notes>
<html:p>GENE_ASSOCIATION: ( cce_4757 ) </html:p>
<html:p>PROTEIN_ASSOCIATION: CobU(cce_4757) </html:p>
<html:p>SUBSYSTEM: Porphyrin_and_Chlorophyll_Metabolism</html:p>
<html:p>PROTEIN_CLASS: None</html:p>
</notes>
<listOfReactants>
	<speciesReference species="m_adcoba_c" stoichiometry="1.000000"/>
	<speciesReference species="m_atp_c" stoichiometry="1.000000"/>
</listOfReactants>
<listOfProducts>
	<speciesReference species="m_adcobap_c" stoichiometry="1.000000"/>
	<speciesReference species="m_adp_c" stoichiometry="1.000000"/>
	<speciesReference species="m_h_c" stoichiometry="1.000000"/>
</listOfProducts>
<kineticLaw>
	<math xmlns="http://www.w3.org/1998/Math/MathML">
			<ci> FLUX_VALUE </ci>
	</math>
	<listOfParameters>
		<parameter id="LOWER_BOUND" value="0" units="mmol_per_gDW_per_hr"/>
		<parameter id="UPPER_BOUND" value="1000" units="mmol_per_gDW_per_hr"/>
		<parameter id="OBJECTIVE_COEFFICIENT" value="0.0"/>
		<parameter id="FLUX_VALUE" value="0.0" units="mmol_per_gDW_per_hr"/>
	</listOfParameters>
</kineticLaw>
</reaction>
<reaction id="r_ADCOBAS" name="adenosylcobinamide_phosphate_synthase" reversible="false">
<notes>
<html:p>GENE_ASSOCIATION: ( cce_0450 ) </html:p>
<html:p>PROTEIN_ASSOCIATION: CbiB(cce_0450) </html:p>
<html:p>SUBSYSTEM: Porphyrin_and_Chlorophyll_Metabolism</html:p>
<html:p>PROTEIN_CLASS: None</html:p>
</notes>
<listOfReactants>
	<speciesReference species="m_1ap2ol_c" stoichiometry="1.000000"/>
	<speciesReference species="m_adcobhex_c" stoichiometry="1.000000"/>
</listOfReactants>
<listOfProducts>
	<speciesReference species="m_adcoba_c" stoichiometry="1.000000"/>
	<speciesReference species="m_h2o_c" stoichiometry="1.000000"/>
</listOfProducts>
<kineticLaw>
	<math xmlns="http://www.w3.org/1998/Math/MathML">
			<ci> FLUX_VALUE </ci>
	</math>
	<listOfParameters>
		<parameter id="LOWER_BOUND" value="0" units="mmol_per_gDW_per_hr"/>
		<parameter id="UPPER_BOUND" value="1000" units="mmol_per_gDW_per_hr"/>
		<parameter id="OBJECTIVE_COEFFICIENT" value="0.0"/>
		<parameter id="FLUX_VALUE" value="0.0" units="mmol_per_gDW_per_hr"/>
	</listOfParameters>
</kineticLaw>
</reaction>
<reaction id="r_ADCOBHEXS" name="adenosylcobyric_acid_synthase" reversible="false">
<notes>
<html:p>GENE_ASSOCIATION: ( cce_3359 ) </html:p>
<html:p>PROTEIN_ASSOCIATION: CobQ-CobD(cce_3359) </html:p>
<html:p>SUBSYSTEM: Porphyrin_and_Chlorophyll_Metabolism</html:p>
<html:p>PROTEIN_CLASS: None</html:p>
</notes>
<listOfReactants>
	<speciesReference species="m_adcobdam_c" stoichiometry="1.000000"/>
	<speciesReference species="m_atp_c" stoichiometry="4.000000"/>
	<speciesReference species="m_gln_l_c" stoichiometry="4.000000"/>
	<speciesReference species="m_h2o_c" stoichiometry="4.000000"/>
</listOfReactants>
<listOfProducts>
	<speciesReference species="m_adcobhex_c" stoichiometry="1.000000"/>
	<speciesReference species="m_adp_c" stoichiometry="4.000000"/>
	<speciesReference species="m_glu_l_c" stoichiometry="4.000000"/>
	<speciesReference species="m_h_c" stoichiometry="4.000000"/>
	<speciesReference species="m_pi_c" stoichiometry="4.000000"/>
</listOfProducts>
<kineticLaw>
	<math xmlns="http://www.w3.org/1998/Math/MathML">
			<ci> FLUX_VALUE </ci>
	</math>
	<listOfParameters>
		<parameter id="LOWER_BOUND" value="0" units="mmol_per_gDW_per_hr"/>
		<parameter id="UPPER_BOUND" value="1000" units="mmol_per_gDW_per_hr"/>
		<parameter id="OBJECTIVE_COEFFICIENT" value="0.0"/>
		<parameter id="FLUX_VALUE" value="0.0" units="mmol_per_gDW_per_hr"/>
	</listOfParameters>
</kineticLaw>
</reaction>
<reaction id="r_ADCPS2" name="adenosylcobinamide_phosphate_synthase" reversible="false">
<notes>
<html:p>GENE_ASSOCIATION: ( cce_0450 ) </html:p>
<html:p>PROTEIN_ASSOCIATION: CbiB(cce_0450) </html:p>
<html:p>SUBSYSTEM: Porphyrin_and_Chlorophyll_Metabolism</html:p>
<html:p>PROTEIN_CLASS: None</html:p>
</notes>
<listOfReactants>
	<speciesReference species="m_1ap2olp_c" stoichiometry="1.000000"/>
	<speciesReference species="m_adcobhex_c" stoichiometry="1.000000"/>
	<speciesReference species="m_atp_c" stoichiometry="1.000000"/>
</listOfReactants>
<listOfProducts>
	<speciesReference species="m_adcobap_c" stoichiometry="1.000000"/>
	<speciesReference species="m_adp_c" stoichiometry="1.000000"/>
	<speciesReference species="m_h_c" stoichiometry="1.000000"/>
	<speciesReference species="m_pi_c" stoichiometry="1.000000"/>
</listOfProducts>
<kineticLaw>
	<math xmlns="http://www.w3.org/1998/Math/MathML">
			<ci> FLUX_VALUE </ci>
	</math>
	<listOfParameters>
		<parameter id="LOWER_BOUND" value="0" units="mmol_per_gDW_per_hr"/>
		<parameter id="UPPER_BOUND" value="1000" units="mmol_per_gDW_per_hr"/>
		<parameter id="OBJECTIVE_COEFFICIENT" value="0.0"/>
		<parameter id="FLUX_VALUE" value="0.0" units="mmol_per_gDW_per_hr"/>
	</listOfParameters>
</kineticLaw>
</reaction>
<reaction id="r_ADCS" name="4_amino_4_deoxychorismate_synthase" reversible="false">
<notes>
<html:p>GENE_ASSOCIATION: ( cce_2887 and cce_3401 ) </html:p>
<html:p>PROTEIN_ASSOCIATION: PabB(cce_2887 and cce_3401) </html:p>
<html:p>SUBSYSTEM: Folate_Metabolism</html:p>
<html:p>PROTEIN_CLASS: None</html:p>
</notes>
<listOfReactants>
	<speciesReference species="m_chor_c" stoichiometry="1.000000"/>
	<speciesReference species="m_gln_l_c" stoichiometry="1.000000"/>
</listOfReactants>
<listOfProducts>
	<speciesReference species="m_4adcho_c" stoichiometry="1.000000"/>
	<speciesReference species="m_glu_l_c" stoichiometry="1.000000"/>
</listOfProducts>
<kineticLaw>
	<math xmlns="http://www.w3.org/1998/Math/MathML">
			<ci> FLUX_VALUE </ci>
	</math>
	<listOfParameters>
		<parameter id="LOWER_BOUND" value="0" units="mmol_per_gDW_per_hr"/>
		<parameter id="UPPER_BOUND" value="1000" units="mmol_per_gDW_per_hr"/>
		<parameter id="OBJECTIVE_COEFFICIENT" value="0.0"/>
		<parameter id="FLUX_VALUE" value="0.0" units="mmol_per_gDW_per_hr"/>
	</listOfParameters>
</kineticLaw>
</reaction>
<reaction id="r_ADK1" name="adenylate_kinase" reversible="true">
<notes>
<html:p>GENE_ASSOCIATION: ( cce_4034 ) </html:p>
<html:p>PROTEIN_ASSOCIATION: Adk(cce_4034) </html:p>
<html:p>SUBSYSTEM: Purine_and_Pyrimidine_Metabolism</html:p>
<html:p>PROTEIN_CLASS: 2.7.4.3</html:p>
</notes>
<listOfReactants>
	<speciesReference species="m_amp_c" stoichiometry="1.000000"/>
	<speciesReference species="m_atp_c" stoichiometry="1.000000"/>
</listOfReactants>
<listOfProducts>
	<speciesReference species="m_adp_c" stoichiometry="2.000000"/>
</listOfProducts>
<kineticLaw>
	<math xmlns="http://www.w3.org/1998/Math/MathML">
			<ci> FLUX_VALUE </ci>
	</math>
	<listOfParameters>
		<parameter id="LOWER_BOUND" value="-1000" units="mmol_per_gDW_per_hr"/>
		<parameter id="UPPER_BOUND" value="1000" units="mmol_per_gDW_per_hr"/>
		<parameter id="OBJECTIVE_COEFFICIENT" value="0.0"/>
		<parameter id="FLUX_VALUE" value="0.0" units="mmol_per_gDW_per_hr"/>
	</listOfParameters>
</kineticLaw>
</reaction>
<reaction id="r_ADPRDP" name="ADPribose_diphosphatase" reversible="false">
<notes>
<html:p>GENE_ASSOCIATION: ( cce_2592 ) or ( cce_2066 ) </html:p>
<html:p>PROTEIN_ASSOCIATION: (NudF(cce_2592)) or (NudF1(cce_2066)) </html:p>
<html:p>SUBSYSTEM: Purine_and_Pyrimidine_Metabolism</html:p>
<html:p>PROTEIN_CLASS: 3.6.1.13</html:p>
</notes>
<listOfReactants>
	<speciesReference species="m_adprib_c" stoichiometry="1.000000"/>
	<speciesReference species="m_h2o_c" stoichiometry="1.000000"/>
</listOfReactants>
<listOfProducts>
	<speciesReference species="m_amp_c" stoichiometry="1.000000"/>
	<speciesReference species="m_h_c" stoichiometry="2.000000"/>
	<speciesReference species="m_r5p_c" stoichiometry="1.000000"/>
</listOfProducts>
<kineticLaw>
	<math xmlns="http://www.w3.org/1998/Math/MathML">
			<ci> FLUX_VALUE </ci>
	</math>
	<listOfParameters>
		<parameter id="LOWER_BOUND" value="0" units="mmol_per_gDW_per_hr"/>
		<parameter id="UPPER_BOUND" value="1000" units="mmol_per_gDW_per_hr"/>
		<parameter id="OBJECTIVE_COEFFICIENT" value="0.0"/>
		<parameter id="FLUX_VALUE" value="0.0" units="mmol_per_gDW_per_hr"/>
	</listOfParameters>
</kineticLaw>
</reaction>
<reaction id="r_ADPT" name="adenine_phosphoribosyltransferase" reversible="false">
<notes>
<html:p>GENE_ASSOCIATION: ( cce_2298 ) </html:p>
<html:p>PROTEIN_ASSOCIATION: Apt(cce_2298) </html:p>
<html:p>SUBSYSTEM: Purine_and_Pyrimidine_Metabolism</html:p>
<html:p>PROTEIN_CLASS: 2.4.2.7</html:p>
</notes>
<listOfReactants>
	<speciesReference species="m_ade_c" stoichiometry="1.000000"/>
	<speciesReference species="m_prpp_c" stoichiometry="1.000000"/>
</listOfReactants>
<listOfProducts>
	<speciesReference species="m_amp_c" stoichiometry="1.000000"/>
	<speciesReference species="m_ppi_c" stoichiometry="1.000000"/>
</listOfProducts>
<kineticLaw>
	<math xmlns="http://www.w3.org/1998/Math/MathML">
			<ci> FLUX_VALUE </ci>
	</math>
	<listOfParameters>
		<parameter id="LOWER_BOUND" value="0" units="mmol_per_gDW_per_hr"/>
		<parameter id="UPPER_BOUND" value="1000" units="mmol_per_gDW_per_hr"/>
		<parameter id="OBJECTIVE_COEFFICIENT" value="0.0"/>
		<parameter id="FLUX_VALUE" value="0.0" units="mmol_per_gDW_per_hr"/>
	</listOfParameters>
</kineticLaw>
</reaction>
<reaction id="r_ADSK" name="adenylyl_sulfate_kinase" reversible="false">
<notes>
<html:p>GENE_ASSOCIATION: ( cce_3972 ) </html:p>
<html:p>PROTEIN_ASSOCIATION: CysC(cce_3972) </html:p>
<html:p>SUBSYSTEM: Sulfur_Metabolism</html:p>
<html:p>PROTEIN_CLASS: 2.7.1.25</html:p>
</notes>
<listOfReactants>
	<speciesReference species="m_aps_c" stoichiometry="1.000000"/>
	<speciesReference species="m_atp_c" stoichiometry="1.000000"/>
</listOfReactants>
<listOfProducts>
	<speciesReference species="m_adp_c" stoichiometry="1.000000"/>
	<speciesReference species="m_h_c" stoichiometry="1.000000"/>
	<speciesReference species="m_paps_c" stoichiometry="1.000000"/>
</listOfProducts>
<kineticLaw>
	<math xmlns="http://www.w3.org/1998/Math/MathML">
			<ci> FLUX_VALUE </ci>
	</math>
	<listOfParameters>
		<parameter id="LOWER_BOUND" value="0" units="mmol_per_gDW_per_hr"/>
		<parameter id="UPPER_BOUND" value="1000" units="mmol_per_gDW_per_hr"/>
		<parameter id="OBJECTIVE_COEFFICIENT" value="0.0"/>
		<parameter id="FLUX_VALUE" value="0.0" units="mmol_per_gDW_per_hr"/>
	</listOfParameters>
</kineticLaw>
</reaction>
<reaction id="r_ADSL1R" name="adenylsuccinate_lyase" reversible="true">
<notes>
<html:p>GENE_ASSOCIATION: ( cce_3816 ) </html:p>
<html:p>PROTEIN_ASSOCIATION: PurB(cce_3816) </html:p>
<html:p>SUBSYSTEM: Purine_and_Pyrimidine_Metabolism</html:p>
<html:p>PROTEIN_CLASS: 4.3.2.2</html:p>
</notes>
<listOfReactants>
	<speciesReference species="m_dcamp_c" stoichiometry="1.000000"/>
</listOfReactants>
<listOfProducts>
	<speciesReference species="m_amp_c" stoichiometry="1.000000"/>
	<speciesReference species="m_fum_c" stoichiometry="1.000000"/>
</listOfProducts>
<kineticLaw>
	<math xmlns="http://www.w3.org/1998/Math/MathML">
			<ci> FLUX_VALUE </ci>
	</math>
	<listOfParameters>
		<parameter id="LOWER_BOUND" value="-1000" units="mmol_per_gDW_per_hr"/>
		<parameter id="UPPER_BOUND" value="1000" units="mmol_per_gDW_per_hr"/>
		<parameter id="OBJECTIVE_COEFFICIENT" value="0.0"/>
		<parameter id="FLUX_VALUE" value="0.0" units="mmol_per_gDW_per_hr"/>
	</listOfParameters>
</kineticLaw>
</reaction>
<reaction id="r_ADSL2R" name="adenylosuccinate_lyase" reversible="true">
<notes>
<html:p>GENE_ASSOCIATION: ( cce_3816 ) </html:p>
<html:p>PROTEIN_ASSOCIATION: PurB(cce_3816) </html:p>
<html:p>SUBSYSTEM: Purine_and_Pyrimidine_Metabolism</html:p>
<html:p>PROTEIN_CLASS: 4.3.2.2</html:p>
</notes>
<listOfReactants>
	<speciesReference species="m_25aics_c" stoichiometry="1.000000"/>
</listOfReactants>
<listOfProducts>
	<speciesReference species="m_aicar_c" stoichiometry="1.000000"/>
	<speciesReference species="m_fum_c" stoichiometry="1.000000"/>
</listOfProducts>
<kineticLaw>
	<math xmlns="http://www.w3.org/1998/Math/MathML">
			<ci> FLUX_VALUE </ci>
	</math>
	<listOfParameters>
		<parameter id="LOWER_BOUND" value="-1000" units="mmol_per_gDW_per_hr"/>
		<parameter id="UPPER_BOUND" value="1000" units="mmol_per_gDW_per_hr"/>
		<parameter id="OBJECTIVE_COEFFICIENT" value="0.0"/>
		<parameter id="FLUX_VALUE" value="0.0" units="mmol_per_gDW_per_hr"/>
	</listOfParameters>
</kineticLaw>
</reaction>
<reaction id="r_ADSS" name="adenylosuccinate_synthetase" reversible="false">
<notes>
<html:p>GENE_ASSOCIATION: ( cce_4221 ) </html:p>
<html:p>PROTEIN_ASSOCIATION: PurA(cce_4221) </html:p>
<html:p>SUBSYSTEM: Purine_and_Pyrimidine_Metabolism</html:p>
<html:p>PROTEIN_CLASS: 6.3.4.4</html:p>
</notes>
<listOfReactants>
	<speciesReference species="m_asp_l_c" stoichiometry="1.000000"/>
	<speciesReference species="m_gtp_c" stoichiometry="1.000000"/>
	<speciesReference species="m_imp_c" stoichiometry="1.000000"/>
</listOfReactants>
<listOfProducts>
	<speciesReference species="m_dcamp_c" stoichiometry="1.000000"/>
	<speciesReference species="m_gdp_c" stoichiometry="1.000000"/>
	<speciesReference species="m_h_c" stoichiometry="2.000000"/>
	<speciesReference species="m_pi_c" stoichiometry="1.000000"/>
</listOfProducts>
<kineticLaw>
	<math xmlns="http://www.w3.org/1998/Math/MathML">
			<ci> FLUX_VALUE </ci>
	</math>
	<listOfParameters>
		<parameter id="LOWER_BOUND" value="0" units="mmol_per_gDW_per_hr"/>
		<parameter id="UPPER_BOUND" value="1000" units="mmol_per_gDW_per_hr"/>
		<parameter id="OBJECTIVE_COEFFICIENT" value="0.0"/>
		<parameter id="FLUX_VALUE" value="0.0" units="mmol_per_gDW_per_hr"/>
	</listOfParameters>
</kineticLaw>
</reaction>
<reaction id="r_AGDC" name="N_acetylglucosamine_6_phosphate_deacetylase" reversible="false">
<notes>
<html:p>GENE_ASSOCIATION: ( cce_4637 ) </html:p>
<html:p>PROTEIN_ASSOCIATION: NagA(cce_4637) </html:p>
<html:p>SUBSYSTEM: Amino_Sugar_and_Nucleotide_Sugar_Metabolism</html:p>
<html:p>PROTEIN_CLASS: 3.5.1.25</html:p>
</notes>
<listOfReactants>
	<speciesReference species="m_acgam6p_c" stoichiometry="1.000000"/>
	<speciesReference species="m_h2o_c" stoichiometry="1.000000"/>
</listOfReactants>
<listOfProducts>
	<speciesReference species="m_ac_c" stoichiometry="1.000000"/>
	<speciesReference species="m_gam6p_c" stoichiometry="1.000000"/>
</listOfProducts>
<kineticLaw>
	<math xmlns="http://www.w3.org/1998/Math/MathML">
			<ci> FLUX_VALUE </ci>
	</math>
	<listOfParameters>
		<parameter id="LOWER_BOUND" value="0" units="mmol_per_gDW_per_hr"/>
		<parameter id="UPPER_BOUND" value="1000" units="mmol_per_gDW_per_hr"/>
		<parameter id="OBJECTIVE_COEFFICIENT" value="0.0"/>
		<parameter id="FLUX_VALUE" value="0.0" units="mmol_per_gDW_per_hr"/>
	</listOfParameters>
</kineticLaw>
</reaction>
<reaction id="r_AGPAT_CN" name="1_acylglycerol_3_phosphate_O_acyltransferase_Cyanothece" reversible="false">
<notes>
<html:p>GENE_ASSOCIATION: ( cce_1014 ) </html:p>
<html:p>PROTEIN_ASSOCIATION: PlsC2(cce_1014) </html:p>
<html:p>SUBSYSTEM: Glycerolipid_Metabolism</html:p>
<html:p>PROTEIN_CLASS: 2.3.1.51</html:p>
</notes>
<listOfReactants>
	<speciesReference species="m_1ag3p_cn_c" stoichiometry="0.020000"/>
	<speciesReference species="m_9hdeacp_c" stoichiometry="0.070000"/>
	<speciesReference species="m_linlnacp_c" stoichiometry="0.320000"/>
	<speciesReference species="m_myrsacp_c" stoichiometry="0.050000"/>
	<speciesReference species="m_ocdacp_c" stoichiometry="0.010000"/>
	<speciesReference species="m_ocdcyaacp_c" stoichiometry="0.050000"/>
	<speciesReference species="m_octeacp_c" stoichiometry="0.040000"/>
	<speciesReference species="m_palmacp_c" stoichiometry="0.460000"/>
</listOfReactants>
<listOfProducts>
	<speciesReference species="m_acp_c" stoichiometry="1.000000"/>
	<speciesReference species="m_pa_cn_c" stoichiometry="0.020000"/>
</listOfProducts>
<kineticLaw>
	<math xmlns="http://www.w3.org/1998/Math/MathML">
			<ci> FLUX_VALUE </ci>
	</math>
	<listOfParameters>
		<parameter id="LOWER_BOUND" value="0" units="mmol_per_gDW_per_hr"/>
		<parameter id="UPPER_BOUND" value="1000" units="mmol_per_gDW_per_hr"/>
		<parameter id="OBJECTIVE_COEFFICIENT" value="0.0"/>
		<parameter id="FLUX_VALUE" value="0.0" units="mmol_per_gDW_per_hr"/>
	</listOfParameters>
</kineticLaw>
</reaction>
<reaction id="r_AGPR" name="N_acetyl_g_glutamyl_phosphate_reductase" reversible="true">
<notes>
<html:p>GENE_ASSOCIATION: ( cce_0064 ) </html:p>
<html:p>PROTEIN_ASSOCIATION: ArgC(cce_0064) </html:p>
<html:p>SUBSYSTEM: Urea_Cycle_and_Amino_Acid_Metabolisms</html:p>
<html:p>PROTEIN_CLASS: 1.2.1.38</html:p>
</notes>
<listOfReactants>
	<speciesReference species="m_acg5sa_c" stoichiometry="1.000000"/>
	<speciesReference species="m_nadp_c" stoichiometry="1.000000"/>
	<speciesReference species="m_pi_c" stoichiometry="1.000000"/>
</listOfReactants>
<listOfProducts>
	<speciesReference species="m_acg5p_c" stoichiometry="1.000000"/>
	<speciesReference species="m_h_c" stoichiometry="1.000000"/>
	<speciesReference species="m_nadph_c" stoichiometry="1.000000"/>
</listOfProducts>
<kineticLaw>
	<math xmlns="http://www.w3.org/1998/Math/MathML">
			<ci> FLUX_VALUE </ci>
	</math>
	<listOfParameters>
		<parameter id="LOWER_BOUND" value="-1000" units="mmol_per_gDW_per_hr"/>
		<parameter id="UPPER_BOUND" value="1000" units="mmol_per_gDW_per_hr"/>
		<parameter id="OBJECTIVE_COEFFICIENT" value="0.0"/>
		<parameter id="FLUX_VALUE" value="0.0" units="mmol_per_gDW_per_hr"/>
	</listOfParameters>
</kineticLaw>
</reaction>
<reaction id="r_AGT" name="alanine_glyoxylate_transaminase" reversible="true">
<notes>
<html:p>GENE_ASSOCIATION: ( cce_2871 ) </html:p>
<html:p>PROTEIN_ASSOCIATION: AmTr(cce_2871) </html:p>
<html:p>SUBSYSTEM: Glyoxylate_Metabolism</html:p>
<html:p>PROTEIN_CLASS: 2.6.1.44</html:p>
</notes>
<listOfReactants>
	<speciesReference species="m_ala_l_c" stoichiometry="1.000000"/>
	<speciesReference species="m_glx_c" stoichiometry="1.000000"/>
</listOfReactants>
<listOfProducts>
	<speciesReference species="m_gly_c" stoichiometry="1.000000"/>
	<speciesReference species="m_pyr_c" stoichiometry="1.000000"/>
</listOfProducts>
<kineticLaw>
	<math xmlns="http://www.w3.org/1998/Math/MathML">
			<ci> FLUX_VALUE </ci>
	</math>
	<listOfParameters>
		<parameter id="LOWER_BOUND" value="-1000" units="mmol_per_gDW_per_hr"/>
		<parameter id="UPPER_BOUND" value="1000" units="mmol_per_gDW_per_hr"/>
		<parameter id="OBJECTIVE_COEFFICIENT" value="0.0"/>
		<parameter id="FLUX_VALUE" value="0.0" units="mmol_per_gDW_per_hr"/>
	</listOfParameters>
</kineticLaw>
</reaction>
<reaction id="r_AHAI" name="acetohydroxy_acid_isomeroreductase" reversible="false">
<notes>
<html:p>GENE_ASSOCIATION: ( cce_2120 ) </html:p>
<html:p>PROTEIN_ASSOCIATION: IlvC(cce_2120) </html:p>
<html:p>SUBSYSTEM: Valine_Leucine_and_Isoleucine_Metabolism</html:p>
<html:p>PROTEIN_CLASS: 1.1.1.86</html:p>
</notes>
<listOfReactants>
	<speciesReference species="m_alac_s_c" stoichiometry="1.000000"/>
	<speciesReference species="m_h_c" stoichiometry="1.000000"/>
	<speciesReference species="m_nadph_c" stoichiometry="1.000000"/>
</listOfReactants>
<listOfProducts>
	<speciesReference species="m_23dhmb_c" stoichiometry="1.000000"/>
	<speciesReference species="m_nadp_c" stoichiometry="1.000000"/>
</listOfProducts>
<kineticLaw>
	<math xmlns="http://www.w3.org/1998/Math/MathML">
			<ci> FLUX_VALUE </ci>
	</math>
	<listOfParameters>
		<parameter id="LOWER_BOUND" value="0" units="mmol_per_gDW_per_hr"/>
		<parameter id="UPPER_BOUND" value="1000" units="mmol_per_gDW_per_hr"/>
		<parameter id="OBJECTIVE_COEFFICIENT" value="0.0"/>
		<parameter id="FLUX_VALUE" value="0.0" units="mmol_per_gDW_per_hr"/>
	</listOfParameters>
</kineticLaw>
</reaction>
<reaction id="r_AHCI" name="adenosylhomocysteinase" reversible="false">
<notes>
<html:p>GENE_ASSOCIATION: ( cce_0835 ) </html:p>
<html:p>PROTEIN_ASSOCIATION: Sah1(cce_0835) </html:p>
<html:p>SUBSYSTEM: Cysteine_and_Methionine_Metabolism</html:p>
<html:p>PROTEIN_CLASS: 3.3.1.1</html:p>
</notes>
<listOfReactants>
	<speciesReference species="m_ahcys_c" stoichiometry="1.000000"/>
	<speciesReference species="m_h2o_c" stoichiometry="1.000000"/>
</listOfReactants>
<listOfProducts>
	<speciesReference species="m_adn_c" stoichiometry="1.000000"/>
	<speciesReference species="m_hcys_l_c" stoichiometry="1.000000"/>
</listOfProducts>
<kineticLaw>
	<math xmlns="http://www.w3.org/1998/Math/MathML">
			<ci> FLUX_VALUE </ci>
	</math>
	<listOfParameters>
		<parameter id="LOWER_BOUND" value="0" units="mmol_per_gDW_per_hr"/>
		<parameter id="UPPER_BOUND" value="1000" units="mmol_per_gDW_per_hr"/>
		<parameter id="OBJECTIVE_COEFFICIENT" value="0.0"/>
		<parameter id="FLUX_VALUE" value="0.0" units="mmol_per_gDW_per_hr"/>
	</listOfParameters>
</kineticLaw>
</reaction>
<reaction id="r_AHMMPS" name="4_amino_5_hydroxymethyl_2_methylpyrimidine_synthetase" reversible="false">
<notes>
<html:p>GENE_ASSOCIATION: ( cce_3025 ) </html:p>
<html:p>PROTEIN_ASSOCIATION: ThiC(cce_3025) </html:p>
<html:p>SUBSYSTEM: Thiamine_Metabolism</html:p>
<html:p>PROTEIN_CLASS: None</html:p>
</notes>
<listOfReactants>
	<speciesReference species="m_air_c" stoichiometry="1.000000"/>
	<speciesReference species="m_h2o_c" stoichiometry="1.000000"/>
</listOfReactants>
<listOfProducts>
	<speciesReference species="m_4ahmmp_c" stoichiometry="1.000000"/>
	<speciesReference species="m_gcald_c" stoichiometry="1.000000"/>
	<speciesReference species="m_o2_c" stoichiometry="0.500000"/>
	<speciesReference species="m_pi_c" stoichiometry="1.000000"/>
</listOfProducts>
<kineticLaw>
	<math xmlns="http://www.w3.org/1998/Math/MathML">
			<ci> FLUX_VALUE </ci>
	</math>
	<listOfParameters>
		<parameter id="LOWER_BOUND" value="0" units="mmol_per_gDW_per_hr"/>
		<parameter id="UPPER_BOUND" value="1000" units="mmol_per_gDW_per_hr"/>
		<parameter id="OBJECTIVE_COEFFICIENT" value="0.0"/>
		<parameter id="FLUX_VALUE" value="0.0" units="mmol_per_gDW_per_hr"/>
	</listOfParameters>
</kineticLaw>
</reaction>
<reaction id="r_AHSERL2" name="O_acetylhomoserine_thiol_lyase" reversible="false">
<notes>
<html:p>GENE_ASSOCIATION:</html:p>
<html:p>PROTEIN_ASSOCIATION:</html:p>
<html:p>SUBSYSTEM: Cysteine_and_Methionine_Metabolism</html:p>
<html:p>PROTEIN_CLASS: 4.2.99.8</html:p>
</notes>
<listOfReactants>
	<speciesReference species="m_achms_c" stoichiometry="1.000000"/>
	<speciesReference species="m_h2s_c" stoichiometry="1.000000"/>
</listOfReactants>
<listOfProducts>
	<speciesReference species="m_ac_c" stoichiometry="1.000000"/>
	<speciesReference species="m_hcys_l_c" stoichiometry="1.000000"/>
</listOfProducts>
<kineticLaw>
	<math xmlns="http://www.w3.org/1998/Math/MathML">
			<ci> FLUX_VALUE </ci>
	</math>
	<listOfParameters>
		<parameter id="LOWER_BOUND" value="0" units="mmol_per_gDW_per_hr"/>
		<parameter id="UPPER_BOUND" value="1000" units="mmol_per_gDW_per_hr"/>
		<parameter id="OBJECTIVE_COEFFICIENT" value="0.0"/>
		<parameter id="FLUX_VALUE" value="0.0" units="mmol_per_gDW_per_hr"/>
	</listOfParameters>
</kineticLaw>
</reaction>
<reaction id="r_AICART" name="phosphoribosylaminoimidazolecarboxamide_formyltransferase" reversible="true">
<notes>
<html:p>GENE_ASSOCIATION: ( cce_4354 ) </html:p>
<html:p>PROTEIN_ASSOCIATION: PurH(cce_4354)</html:p>
<html:p>SUBSYSTEM: Purine_and_Pyrimidine_Metabolism</html:p>
<html:p>PROTEIN_CLASS: 2.1.2.3</html:p>
</notes>
<listOfReactants>
	<speciesReference species="m_10fthf_c" stoichiometry="1.000000"/>
	<speciesReference species="m_aicar_c" stoichiometry="1.000000"/>
</listOfReactants>
<listOfProducts>
	<speciesReference species="m_fprica_c" stoichiometry="1.000000"/>
	<speciesReference species="m_thf_c" stoichiometry="1.000000"/>
</listOfProducts>
<kineticLaw>
	<math xmlns="http://www.w3.org/1998/Math/MathML">
			<ci> FLUX_VALUE </ci>
	</math>
	<listOfParameters>
		<parameter id="LOWER_BOUND" value="-1000" units="mmol_per_gDW_per_hr"/>
		<parameter id="UPPER_BOUND" value="1000" units="mmol_per_gDW_per_hr"/>
		<parameter id="OBJECTIVE_COEFFICIENT" value="0.0"/>
		<parameter id="FLUX_VALUE" value="0.0" units="mmol_per_gDW_per_hr"/>
	</listOfParameters>
</kineticLaw>
</reaction>
<reaction id="r_AIRC1" name="phosphoribosylaminoimidazole_carboxylase_ATP_dependent" reversible="false">
<notes>
<html:p>GENE_ASSOCIATION: ( cce_4638 and cce_1273 ) </html:p>
<html:p>PROTEIN_ASSOCIATION: (PurE(cce_4638) and PurK(cce_1273)) </html:p>
<html:p>SUBSYSTEM: Purine_and_Pyrimidine_Metabolism</html:p>
<html:p>PROTEIN_CLASS: None</html:p>
</notes>
<listOfReactants>
	<speciesReference species="m_air_c" stoichiometry="1.000000"/>
	<speciesReference species="m_atp_c" stoichiometry="1.000000"/>
	<speciesReference species="m_co2_c" stoichiometry="1.000000"/>
	<speciesReference species="m_h2o_c" stoichiometry="1.000000"/>
</listOfReactants>
<listOfProducts>
	<speciesReference species="m_5aizc_c" stoichiometry="1.000000"/>
	<speciesReference species="m_adp_c" stoichiometry="1.000000"/>
	<speciesReference species="m_h_c" stoichiometry="2.000000"/>
	<speciesReference species="m_pi_c" stoichiometry="1.000000"/>
</listOfProducts>
<kineticLaw>
	<math xmlns="http://www.w3.org/1998/Math/MathML">
			<ci> FLUX_VALUE </ci>
	</math>
	<listOfParameters>
		<parameter id="LOWER_BOUND" value="0" units="mmol_per_gDW_per_hr"/>
		<parameter id="UPPER_BOUND" value="1000" units="mmol_per_gDW_per_hr"/>
		<parameter id="OBJECTIVE_COEFFICIENT" value="0.0"/>
		<parameter id="FLUX_VALUE" value="0.0" units="mmol_per_gDW_per_hr"/>
	</listOfParameters>
</kineticLaw>
</reaction>
<reaction id="r_AKP1" name="alkaline_phosphatase_Dihydroneopterin" reversible="false">
<notes>
<html:p>GENE_ASSOCIATION: ( cce_3493 ) </html:p>
<html:p>PROTEIN_ASSOCIATION: PhoA(cce_3493) </html:p>
<html:p>SUBSYSTEM: Folate_Metabolism</html:p>
<html:p>PROTEIN_CLASS: 3.1.3.1</html:p>
</notes>
<listOfReactants>
	<speciesReference species="m_ahdt_c" stoichiometry="1.000000"/>
	<speciesReference species="m_h2o_c" stoichiometry="3.000000"/>
</listOfReactants>
<listOfProducts>
	<speciesReference species="m_dhnpt_c" stoichiometry="1.000000"/>
	<speciesReference species="m_h_c" stoichiometry="2.000000"/>
	<speciesReference species="m_pi_c" stoichiometry="3.000000"/>
</listOfProducts>
<kineticLaw>
	<math xmlns="http://www.w3.org/1998/Math/MathML">
			<ci> FLUX_VALUE </ci>
	</math>
	<listOfParameters>
		<parameter id="LOWER_BOUND" value="0" units="mmol_per_gDW_per_hr"/>
		<parameter id="UPPER_BOUND" value="1000" units="mmol_per_gDW_per_hr"/>
		<parameter id="OBJECTIVE_COEFFICIENT" value="0.0"/>
		<parameter id="FLUX_VALUE" value="0.0" units="mmol_per_gDW_per_hr"/>
	</listOfParameters>
</kineticLaw>
</reaction>
<reaction id="r_ALAD_LR" name="L_alanine_dehydrogenase_reversible" reversible="true">
<notes>
<html:p>GENE_ASSOCIATION: ( cce_0036 ) </html:p>
<html:p>PROTEIN_ASSOCIATION: Ald(cce_0036) </html:p>
<html:p>SUBSYSTEM: Alanine_and_Aspartate_Metabolism</html:p>
<html:p>PROTEIN_CLASS: 1.4.1.1</html:p>
</notes>
<listOfReactants>
	<speciesReference species="m_ala_l_c" stoichiometry="1.000000"/>
	<speciesReference species="m_h2o_c" stoichiometry="1.000000"/>
	<speciesReference species="m_nad_c" stoichiometry="1.000000"/>
</listOfReactants>
<listOfProducts>
	<speciesReference species="m_h_c" stoichiometry="1.000000"/>
	<speciesReference species="m_nadh_c" stoichiometry="1.000000"/>
	<speciesReference species="m_nh4_c" stoichiometry="1.000000"/>
	<speciesReference species="m_pyr_c" stoichiometry="1.000000"/>
</listOfProducts>
<kineticLaw>
	<math xmlns="http://www.w3.org/1998/Math/MathML">
			<ci> FLUX_VALUE </ci>
	</math>
	<listOfParameters>
		<parameter id="LOWER_BOUND" value="-1000" units="mmol_per_gDW_per_hr"/>
		<parameter id="UPPER_BOUND" value="1000" units="mmol_per_gDW_per_hr"/>
		<parameter id="OBJECTIVE_COEFFICIENT" value="0.0"/>
		<parameter id="FLUX_VALUE" value="0.0" units="mmol_per_gDW_per_hr"/>
	</listOfParameters>
</kineticLaw>
</reaction>
<reaction id="r_ALALIG" name="D_alanine_D_alanine_ligase_reversible" reversible="true">
<notes>
<html:p>GENE_ASSOCIATION: ( cce_3118 ) or ( cce_4735 ) </html:p>
<html:p>PROTEIN_ASSOCIATION: (DdlA(cce_3118)) or (Ddl(cce_4735)) </html:p>
<html:p>SUBSYSTEM: Alanine_and_Aspartate_Metabolism</html:p>
<html:p>PROTEIN_CLASS: 6.3.2.4</html:p>
</notes>
<listOfReactants>
	<speciesReference species="m_ala_d_c" stoichiometry="2.000000"/>
	<speciesReference species="m_atp_c" stoichiometry="1.000000"/>
</listOfReactants>
<listOfProducts>
	<speciesReference species="m_adp_c" stoichiometry="1.000000"/>
	<speciesReference species="m_alaala_c" stoichiometry="1.000000"/>
	<speciesReference species="m_h_c" stoichiometry="1.000000"/>
	<speciesReference species="m_pi_c" stoichiometry="1.000000"/>
</listOfProducts>
<kineticLaw>
	<math xmlns="http://www.w3.org/1998/Math/MathML">
			<ci> FLUX_VALUE </ci>
	</math>
	<listOfParameters>
		<parameter id="LOWER_BOUND" value="-1000" units="mmol_per_gDW_per_hr"/>
		<parameter id="UPPER_BOUND" value="1000" units="mmol_per_gDW_per_hr"/>
		<parameter id="OBJECTIVE_COEFFICIENT" value="0.0"/>
		<parameter id="FLUX_VALUE" value="0.0" units="mmol_per_gDW_per_hr"/>
	</listOfParameters>
</kineticLaw>
</reaction>
<reaction id="r_ALAR" name="alanine_racemase" reversible="true">
<notes>
<html:p>GENE_ASSOCIATION: ( cce_3719 ) </html:p>
<html:p>PROTEIN_ASSOCIATION: Alr(cce_3719) </html:p>
<html:p>SUBSYSTEM: Alanine_and_Aspartate_Metabolism</html:p>
<html:p>PROTEIN_CLASS: 5.1.1.1</html:p>
</notes>
<listOfReactants>
	<speciesReference species="m_ala_l_c" stoichiometry="1.000000"/>
</listOfReactants>
<listOfProducts>
	<speciesReference species="m_ala_d_c" stoichiometry="1.000000"/>
</listOfProducts>
<kineticLaw>
	<math xmlns="http://www.w3.org/1998/Math/MathML">
			<ci> FLUX_VALUE </ci>
	</math>
	<listOfParameters>
		<parameter id="LOWER_BOUND" value="-1000" units="mmol_per_gDW_per_hr"/>
		<parameter id="UPPER_BOUND" value="1000" units="mmol_per_gDW_per_hr"/>
		<parameter id="OBJECTIVE_COEFFICIENT" value="0.0"/>
		<parameter id="FLUX_VALUE" value="0.0" units="mmol_per_gDW_per_hr"/>
	</listOfParameters>
</kineticLaw>
</reaction>
<reaction id="r_ALATRS" name="Alanyl_tRNA_synthetase" reversible="false">
<notes>
<html:p>GENE_ASSOCIATION: ( cce_1722 ) </html:p>
<html:p>PROTEIN_ASSOCIATION: AlaS(cce_1722) </html:p>
<html:p>SUBSYSTEM: Alanine_and_Aspartate_Metabolism</html:p>
<html:p>PROTEIN_CLASS: 6.1.1.7</html:p>
</notes>
<listOfReactants>
	<speciesReference species="m_ala_l_c" stoichiometry="1.000000"/>
	<speciesReference species="m_atp_c" stoichiometry="1.000000"/>
	<speciesReference species="m_trnaala_c" stoichiometry="1.000000"/>
</listOfReactants>
<listOfProducts>
	<speciesReference species="m_alatrna_c" stoichiometry="1.000000"/>
	<speciesReference species="m_amp_c" stoichiometry="1.000000"/>
	<speciesReference species="m_ppi_c" stoichiometry="1.000000"/>
</listOfProducts>
<kineticLaw>
	<math xmlns="http://www.w3.org/1998/Math/MathML">
			<ci> FLUX_VALUE </ci>
	</math>
	<listOfParameters>
		<parameter id="LOWER_BOUND" value="0" units="mmol_per_gDW_per_hr"/>
		<parameter id="UPPER_BOUND" value="1000" units="mmol_per_gDW_per_hr"/>
		<parameter id="OBJECTIVE_COEFFICIENT" value="0.0"/>
		<parameter id="FLUX_VALUE" value="0.0" units="mmol_per_gDW_per_hr"/>
	</listOfParameters>
</kineticLaw>
</reaction>
<reaction id="r_ALA_DT6" name="D_alanine_transport_in_out_via_proton_symport" reversible="true">
<notes>
<html:p>GENE_ASSOCIATION: ( cce_0863 ) </html:p>
<html:p>PROTEIN_ASSOCIATION: CycA(cce_0863) </html:p>
<html:p>SUBSYSTEM: Transport_Extracellular</html:p>
<html:p>PROTEIN_CLASS: TC_2.A.3.1</html:p>
</notes>
<listOfReactants>
	<speciesReference species="m_ala_d_e" stoichiometry="1.000000"/>
	<speciesReference species="m_h_e" stoichiometry="1.000000"/>
</listOfReactants>
<listOfProducts>
	<speciesReference species="m_ala_d_c" stoichiometry="1.000000"/>
	<speciesReference species="m_h_c" stoichiometry="1.000000"/>
</listOfProducts>
<kineticLaw>
	<math xmlns="http://www.w3.org/1998/Math/MathML">
			<ci> FLUX_VALUE </ci>
	</math>
	<listOfParameters>
		<parameter id="LOWER_BOUND" value="-1000" units="mmol_per_gDW_per_hr"/>
		<parameter id="UPPER_BOUND" value="1000" units="mmol_per_gDW_per_hr"/>
		<parameter id="OBJECTIVE_COEFFICIENT" value="0.0"/>
		<parameter id="FLUX_VALUE" value="0.0" units="mmol_per_gDW_per_hr"/>
	</listOfParameters>
</kineticLaw>
</reaction>
<reaction id="r_ALA_LT6" name="L_alanine_transport_in_out_via_proton_symport" reversible="true">
<notes>
<html:p>GENE_ASSOCIATION: ( cce_0863 ) </html:p>
<html:p>PROTEIN_ASSOCIATION: CycA(cce_0863) </html:p>
<html:p>SUBSYSTEM: Transport_Extracellular</html:p>
<html:p>PROTEIN_CLASS: TC_2.A.25</html:p>
</notes>
<listOfReactants>
	<speciesReference species="m_ala_l_e" stoichiometry="1.000000"/>
	<speciesReference species="m_h_e" stoichiometry="1.000000"/>
</listOfReactants>
<listOfProducts>
	<speciesReference species="m_ala_l_c" stoichiometry="1.000000"/>
	<speciesReference species="m_h_c" stoichiometry="1.000000"/>
</listOfProducts>
<kineticLaw>
	<math xmlns="http://www.w3.org/1998/Math/MathML">
			<ci> FLUX_VALUE </ci>
	</math>
	<listOfParameters>
		<parameter id="LOWER_BOUND" value="-1000" units="mmol_per_gDW_per_hr"/>
		<parameter id="UPPER_BOUND" value="1000" units="mmol_per_gDW_per_hr"/>
		<parameter id="OBJECTIVE_COEFFICIENT" value="0.0"/>
		<parameter id="FLUX_VALUE" value="0.0" units="mmol_per_gDW_per_hr"/>
	</listOfParameters>
</kineticLaw>
</reaction>
<reaction id="r_ALCD19_D" name="alcohol_dehydrogenase_D_glyceraldehyde_to_glycerol_NADP" reversible="true">
<notes>
<html:p>GENE_ASSOCIATION: ( cce_0782 ) </html:p>
<html:p>PROTEIN_ASSOCIATION:AdhC1(cce_0782) </html:p>
<html:p>SUBSYSTEM: Glycerolipid_Metabolism</html:p>
<html:p>PROTEIN_CLASS: 1.1.1.21</html:p>
</notes>
<listOfReactants>
	<speciesReference species="m_glyald_c" stoichiometry="1.000000"/>
	<speciesReference species="m_h_c" stoichiometry="1.000000"/>
	<speciesReference species="m_nadph_c" stoichiometry="1.000000"/>
</listOfReactants>
<listOfProducts>
	<speciesReference species="m_glyc_c" stoichiometry="1.000000"/>
	<speciesReference species="m_nadp_c" stoichiometry="1.000000"/>
</listOfProducts>
<kineticLaw>
	<math xmlns="http://www.w3.org/1998/Math/MathML">
			<ci> FLUX_VALUE </ci>
	</math>
	<listOfParameters>
		<parameter id="LOWER_BOUND" value="-1000" units="mmol_per_gDW_per_hr"/>
		<parameter id="UPPER_BOUND" value="1000" units="mmol_per_gDW_per_hr"/>
		<parameter id="OBJECTIVE_COEFFICIENT" value="0.0"/>
		<parameter id="FLUX_VALUE" value="0.0" units="mmol_per_gDW_per_hr"/>
	</listOfParameters>
</kineticLaw>
</reaction>
<reaction id="r_ALCD2X" name="alcohol_dehydrogenase_ethanol_NAD" reversible="true">
<notes>
<html:p>GENE_ASSOCIATION: ( cce_0002 ) or ( cce_4888 ) or ( cce_1588 ) </html:p>
<html:p>PROTEIN_ASSOCIATION: (AdhC3(cce_0002)) or (AdhC2(cce_4888)) or (AdhC(cce_1588)) </html:p>
<html:p>SUBSYSTEM: Glycolysis/Gluconeogenesis</html:p>
<html:p>PROTEIN_CLASS: 1.1.1.1</html:p>
</notes>
<listOfReactants>
	<speciesReference species="m_etoh_c" stoichiometry="1.000000"/>
	<speciesReference species="m_nad_c" stoichiometry="1.000000"/>
</listOfReactants>
<listOfProducts>
	<speciesReference species="m_acald_c" stoichiometry="1.000000"/>
	<speciesReference species="m_h_c" stoichiometry="1.000000"/>
	<speciesReference species="m_nadh_c" stoichiometry="1.000000"/>
</listOfProducts>
<kineticLaw>
	<math xmlns="http://www.w3.org/1998/Math/MathML">
			<ci> FLUX_VALUE </ci>
	</math>
	<listOfParameters>
		<parameter id="LOWER_BOUND" value="-1000" units="mmol_per_gDW_per_hr"/>
		<parameter id="UPPER_BOUND" value="1000" units="mmol_per_gDW_per_hr"/>
		<parameter id="OBJECTIVE_COEFFICIENT" value="0.0"/>
		<parameter id="FLUX_VALUE" value="0.0" units="mmol_per_gDW_per_hr"/>
	</listOfParameters>
</kineticLaw>
</reaction>
<reaction id="r_ALDD2X" name="aldehyde_dehydrogenase_acetaldehyde_NAD" reversible="false">
<notes>
<html:p>GENE_ASSOCIATION: ( cce_3229 ) </html:p>
<html:p>PROTEIN_ASSOCIATION: DhaS(cce_3229) </html:p>
<html:p>SUBSYSTEM: Glycolysis/Gluconeogenesis</html:p>
<html:p>PROTEIN_CLASS: 1.2.1.3</html:p>
</notes>
<listOfReactants>
	<speciesReference species="m_acald_c" stoichiometry="1.000000"/>
	<speciesReference species="m_h2o_c" stoichiometry="1.000000"/>
	<speciesReference species="m_nad_c" stoichiometry="1.000000"/>
</listOfReactants>
<listOfProducts>
	<speciesReference species="m_ac_c" stoichiometry="1.000000"/>
	<speciesReference species="m_h_c" stoichiometry="2.000000"/>
	<speciesReference species="m_nadh_c" stoichiometry="1.000000"/>
</listOfProducts>
<kineticLaw>
	<math xmlns="http://www.w3.org/1998/Math/MathML">
			<ci> FLUX_VALUE </ci>
	</math>
	<listOfParameters>
		<parameter id="LOWER_BOUND" value="0" units="mmol_per_gDW_per_hr"/>
		<parameter id="UPPER_BOUND" value="1000" units="mmol_per_gDW_per_hr"/>
		<parameter id="OBJECTIVE_COEFFICIENT" value="0.0"/>
		<parameter id="FLUX_VALUE" value="0.0" units="mmol_per_gDW_per_hr"/>
	</listOfParameters>
</kineticLaw>
</reaction>
<reaction id="r_ALDD8X" name="aldehyde_dehydrogenase_D_glyceraldehyde_NAD" reversible="false">
<notes>
<html:p>GENE_ASSOCIATION: ( cce_3229 ) </html:p>
<html:p>PROTEIN_ASSOCIATION: DhaS(cce_3229) </html:p>
<html:p>SUBSYSTEM: Glycerolipid_Metabolism</html:p>
<html:p>PROTEIN_CLASS: 1.2.1.3</html:p>
</notes>
<listOfReactants>
	<speciesReference species="m_glyald_c" stoichiometry="1.000000"/>
	<speciesReference species="m_h2o_c" stoichiometry="1.000000"/>
	<speciesReference species="m_nad_c" stoichiometry="1.000000"/>
</listOfReactants>
<listOfProducts>
	<speciesReference species="m_glyc_r_c" stoichiometry="1.000000"/>
	<speciesReference species="m_h_c" stoichiometry="2.000000"/>
	<speciesReference species="m_nadh_c" stoichiometry="1.000000"/>
</listOfProducts>
<kineticLaw>
	<math xmlns="http://www.w3.org/1998/Math/MathML">
			<ci> FLUX_VALUE </ci>
	</math>
	<listOfParameters>
		<parameter id="LOWER_BOUND" value="0" units="mmol_per_gDW_per_hr"/>
		<parameter id="UPPER_BOUND" value="1000" units="mmol_per_gDW_per_hr"/>
		<parameter id="OBJECTIVE_COEFFICIENT" value="0.0"/>
		<parameter id="FLUX_VALUE" value="0.0" units="mmol_per_gDW_per_hr"/>
	</listOfParameters>
</kineticLaw>
</reaction>
<reaction id="r_AMAA" name="N_acetylmuramoyl_L_alanine_amidase" reversible="false">
<notes>
<html:p>GENE_ASSOCIATION: ( cce_2467 ) or ( cce_0133 ) or ( cce_1903 ) </html:p>
<html:p>PROTEIN_ASSOCIATION: (AmiA2(cce_2467)) or (AmiA1(cce_0133)) or (AmiA3(cce_1903)) </html:p>
<html:p>SUBSYSTEM: Other</html:p>
<html:p>PROTEIN_CLASS: 3.5.1.28</html:p>
</notes>
<listOfReactants>
	<speciesReference species="m_acmama_c" stoichiometry="1.000000"/>
	<speciesReference species="m_h2o_c" stoichiometry="1.000000"/>
</listOfReactants>
<listOfProducts>
	<speciesReference species="m_acmam_c" stoichiometry="1.000000"/>
	<speciesReference species="m_ala_l_c" stoichiometry="1.000000"/>
</listOfProducts>
<kineticLaw>
	<math xmlns="http://www.w3.org/1998/Math/MathML">
			<ci> FLUX_VALUE </ci>
	</math>
	<listOfParameters>
		<parameter id="LOWER_BOUND" value="0" units="mmol_per_gDW_per_hr"/>
		<parameter id="UPPER_BOUND" value="1000" units="mmol_per_gDW_per_hr"/>
		<parameter id="OBJECTIVE_COEFFICIENT" value="0.0"/>
		<parameter id="FLUX_VALUE" value="0.0" units="mmol_per_gDW_per_hr"/>
	</listOfParameters>
</kineticLaw>
</reaction>
<reaction id="r_AMANAPE" name="N_acetylmannosamine_6_phoshpate_epimerase" reversible="false">
<notes>
<html:p>GENE_ASSOCIATION: ( cce_4750 ) </html:p>
<html:p>PROTEIN_ASSOCIATION: NanE(cce_4750) </html:p>
<html:p>SUBSYSTEM: Amino_Sugar_and_Nucleotide_Sugar_Metabolism</html:p>
<html:p>PROTEIN_CLASS: None</html:p>
</notes>
<listOfReactants>
	<speciesReference species="m_acmanap_c" stoichiometry="1.000000"/>
</listOfReactants>
<listOfProducts>
	<speciesReference species="m_acgam6p_c" stoichiometry="1.000000"/>
</listOfProducts>
<kineticLaw>
	<math xmlns="http://www.w3.org/1998/Math/MathML">
			<ci> FLUX_VALUE </ci>
	</math>
	<listOfParameters>
		<parameter id="LOWER_BOUND" value="0" units="mmol_per_gDW_per_hr"/>
		<parameter id="UPPER_BOUND" value="1000" units="mmol_per_gDW_per_hr"/>
		<parameter id="OBJECTIVE_COEFFICIENT" value="0.0"/>
		<parameter id="FLUX_VALUE" value="0.0" units="mmol_per_gDW_per_hr"/>
	</listOfParameters>
</kineticLaw>
</reaction>
<reaction id="r_AMANK" name="N_acetyl_D_mannosamine_kinase" reversible="false">
<notes>
<html:p>GENE_ASSOCIATION: ( cce_2522 ) </html:p>
<html:p>PROTEIN_ASSOCIATION: NanK(cce_2522) </html:p>
<html:p>SUBSYSTEM: Amino_Sugar_and_Nucleotide_Sugar_Metabolism</html:p>
<html:p>PROTEIN_CLASS: 2.7.1.60</html:p>
</notes>
<listOfReactants>
	<speciesReference species="m_acmana_c" stoichiometry="1.000000"/>
	<speciesReference species="m_atp_c" stoichiometry="1.000000"/>
</listOfReactants>
<listOfProducts>
	<speciesReference species="m_acmanap_c" stoichiometry="1.000000"/>
	<speciesReference species="m_adp_c" stoichiometry="1.000000"/>
	<speciesReference species="m_h_c" stoichiometry="1.000000"/>
</listOfProducts>
<kineticLaw>
	<math xmlns="http://www.w3.org/1998/Math/MathML">
			<ci> FLUX_VALUE </ci>
	</math>
	<listOfParameters>
		<parameter id="LOWER_BOUND" value="0" units="mmol_per_gDW_per_hr"/>
		<parameter id="UPPER_BOUND" value="1000" units="mmol_per_gDW_per_hr"/>
		<parameter id="OBJECTIVE_COEFFICIENT" value="0.0"/>
		<parameter id="FLUX_VALUE" value="0.0" units="mmol_per_gDW_per_hr"/>
	</listOfParameters>
</kineticLaw>
</reaction>
<reaction id="r_AMAOT" name="adenosylmethionine_8_amino_7_oxononanoate_transaminase" reversible="true">
<notes>
<html:p>GENE_ASSOCIATION:</html:p>
<html:p>PROTEIN_ASSOCIATION:</html:p>
<html:p>SUBSYSTEM: Biotin_Metabolism</html:p>
<html:p>PROTEIN_CLASS: 2.6.1.62</html:p>
</notes>
<listOfReactants>
	<speciesReference species="m_8aonn_c" stoichiometry="1.000000"/>
	<speciesReference species="m_amet_c" stoichiometry="1.000000"/>
</listOfReactants>
<listOfProducts>
	<speciesReference species="m_amob_c" stoichiometry="1.000000"/>
	<speciesReference species="m_dann_c" stoichiometry="1.000000"/>
</listOfProducts>
<kineticLaw>
	<math xmlns="http://www.w3.org/1998/Math/MathML">
			<ci> FLUX_VALUE </ci>
	</math>
	<listOfParameters>
		<parameter id="LOWER_BOUND" value="-1000" units="mmol_per_gDW_per_hr"/>
		<parameter id="UPPER_BOUND" value="1000" units="mmol_per_gDW_per_hr"/>
		<parameter id="OBJECTIVE_COEFFICIENT" value="0.0"/>
		<parameter id="FLUX_VALUE" value="0.0" units="mmol_per_gDW_per_hr"/>
	</listOfParameters>
</kineticLaw>
</reaction>
<reaction id="r_AMETT2" name="S_adenosyl_L_methionine_transport_in_via_proton_symport" reversible="false">
<notes>
<html:p>GENE_ASSOCIATION: ( cce_1411 ) </html:p>
<html:p>PROTEIN_ASSOCIATION: Sam3(cce_1411) </html:p>
<html:p>SUBSYSTEM: Transport_Extracellular</html:p>
<html:p>PROTEIN_CLASS: None</html:p>
</notes>
<listOfReactants>
	<speciesReference species="m_amet_e" stoichiometry="1.000000"/>
	<speciesReference species="m_h_e" stoichiometry="1.000000"/>
</listOfReactants>
<listOfProducts>
	<speciesReference species="m_amet_c" stoichiometry="1.000000"/>
	<speciesReference species="m_h_c" stoichiometry="1.000000"/>
</listOfProducts>
<kineticLaw>
	<math xmlns="http://www.w3.org/1998/Math/MathML">
			<ci> FLUX_VALUE </ci>
	</math>
	<listOfParameters>
		<parameter id="LOWER_BOUND" value="0" units="mmol_per_gDW_per_hr"/>
		<parameter id="UPPER_BOUND" value="1000" units="mmol_per_gDW_per_hr"/>
		<parameter id="OBJECTIVE_COEFFICIENT" value="0.0"/>
		<parameter id="FLUX_VALUE" value="0.0" units="mmol_per_gDW_per_hr"/>
	</listOfParameters>
</kineticLaw>
</reaction>
<reaction id="r_ANPRT" name="anthranilate_phosphoribosyltransferase" reversible="false">
<notes>
<html:p>GENE_ASSOCIATION: ( cce_0829 ) </html:p>
<html:p>PROTEIN_ASSOCIATION: TrpD(cce_0829) </html:p>
<html:p>SUBSYSTEM: Tyrosine_Tryptophan_and_Phenylalanine_Metabolism</html:p>
<html:p>PROTEIN_CLASS: 2.4.2.18</html:p>
</notes>
<listOfReactants>
	<speciesReference species="m_anth_c" stoichiometry="1.000000"/>
	<speciesReference species="m_prpp_c" stoichiometry="1.000000"/>
</listOfReactants>
<listOfProducts>
	<speciesReference species="m_ppi_c" stoichiometry="1.000000"/>
	<speciesReference species="m_pran_c" stoichiometry="1.000000"/>
</listOfProducts>
<kineticLaw>
	<math xmlns="http://www.w3.org/1998/Math/MathML">
			<ci> FLUX_VALUE </ci>
	</math>
	<listOfParameters>
		<parameter id="LOWER_BOUND" value="0" units="mmol_per_gDW_per_hr"/>
		<parameter id="UPPER_BOUND" value="1000" units="mmol_per_gDW_per_hr"/>
		<parameter id="OBJECTIVE_COEFFICIENT" value="0.0"/>
		<parameter id="FLUX_VALUE" value="0.0" units="mmol_per_gDW_per_hr"/>
	</listOfParameters>
</kineticLaw>
</reaction>
<reaction id="r_ANS1" name="anthranilate_synthase" reversible="false">
<notes>
<html:p>GENE_ASSOCIATION: ( cce_0829 and cce_1340 ) </html:p>
<html:p>PROTEIN_ASSOCIATION: (TrpD(cce_0829) and TrpE(cce_1340)) </html:p>
<html:p>SUBSYSTEM: Tyrosine_Tryptophan_and_Phenylalanine_Metabolism</html:p>
<html:p>PROTEIN_CLASS: 4.1.3.27</html:p>
</notes>
<listOfReactants>
	<speciesReference species="m_chor_c" stoichiometry="1.000000"/>
	<speciesReference species="m_gln_l_c" stoichiometry="1.000000"/>
</listOfReactants>
<listOfProducts>
	<speciesReference species="m_anth_c" stoichiometry="1.000000"/>
	<speciesReference species="m_glu_l_c" stoichiometry="1.000000"/>
	<speciesReference species="m_h_c" stoichiometry="1.000000"/>
	<speciesReference species="m_pyr_c" stoichiometry="1.000000"/>
</listOfProducts>
<kineticLaw>
	<math xmlns="http://www.w3.org/1998/Math/MathML">
			<ci> FLUX_VALUE </ci>
	</math>
	<listOfParameters>
		<parameter id="LOWER_BOUND" value="0" units="mmol_per_gDW_per_hr"/>
		<parameter id="UPPER_BOUND" value="1000" units="mmol_per_gDW_per_hr"/>
		<parameter id="OBJECTIVE_COEFFICIENT" value="0.0"/>
		<parameter id="FLUX_VALUE" value="0.0" units="mmol_per_gDW_per_hr"/>
	</listOfParameters>
</kineticLaw>
</reaction>
<reaction id="r_ANS2" name="anthranilate_synthase" reversible="false">
<notes>
<html:p>GENE_ASSOCIATION: ( cce_0829 and cce_1340 ) </html:p>
<html:p>PROTEIN_ASSOCIATION: (TrpD(cce_0829) and TrpE(cce_1340)) </html:p>
<html:p>SUBSYSTEM: Tyrosine_Tryptophan_and_Phenylalanine_Metabolism</html:p>
<html:p>PROTEIN_CLASS: 4.1.3.27</html:p>
</notes>
<listOfReactants>
	<speciesReference species="m_chor_c" stoichiometry="1.000000"/>
	<speciesReference species="m_nh4_c" stoichiometry="1.000000"/>
</listOfReactants>
<listOfProducts>
	<speciesReference species="m_anth_c" stoichiometry="1.000000"/>
	<speciesReference species="m_h2o_c" stoichiometry="1.000000"/>
	<speciesReference species="m_h_c" stoichiometry="1.000000"/>
	<speciesReference species="m_pyr_c" stoichiometry="1.000000"/>
</listOfProducts>
<kineticLaw>
	<math xmlns="http://www.w3.org/1998/Math/MathML">
			<ci> FLUX_VALUE </ci>
	</math>
	<listOfParameters>
		<parameter id="LOWER_BOUND" value="0" units="mmol_per_gDW_per_hr"/>
		<parameter id="UPPER_BOUND" value="1000" units="mmol_per_gDW_per_hr"/>
		<parameter id="OBJECTIVE_COEFFICIENT" value="0.0"/>
		<parameter id="FLUX_VALUE" value="0.0" units="mmol_per_gDW_per_hr"/>
	</listOfParameters>
</kineticLaw>
</reaction>
<reaction id="r_AOPBDC" name="2_amino_3_oxo_4_phosphonoxybutyrate_decarboxylation" reversible="true">
<notes>
<html:p>GENE_ASSOCIATION:</html:p>
<html:p>PROTEIN_ASSOCIATION:</html:p>
<html:p>SUBSYSTEM: Vitamin_B6_Metabolism</html:p>
<html:p>PROTEIN_CLASS: None</html:p>
</notes>
<listOfReactants>
	<speciesReference species="m_amopbut_l_c" stoichiometry="1.000000"/>
</listOfReactants>
<listOfProducts>
	<speciesReference species="m_amoppro_c" stoichiometry="1.000000"/>
	<speciesReference species="m_co2_c" stoichiometry="1.000000"/>
</listOfProducts>
<kineticLaw>
	<math xmlns="http://www.w3.org/1998/Math/MathML">
			<ci> FLUX_VALUE </ci>
	</math>
	<listOfParameters>
		<parameter id="LOWER_BOUND" value="-1000" units="mmol_per_gDW_per_hr"/>
		<parameter id="UPPER_BOUND" value="1000" units="mmol_per_gDW_per_hr"/>
		<parameter id="OBJECTIVE_COEFFICIENT" value="0.0"/>
		<parameter id="FLUX_VALUE" value="0.0" units="mmol_per_gDW_per_hr"/>
	</listOfParameters>
</kineticLaw>
</reaction>
<reaction id="r_AOXS" name="8_amino_7_oxononanoate_synthase" reversible="true">
<notes>
<html:p>GENE_ASSOCIATION: ( cce_4151 ) </html:p>
<html:p>PROTEIN_ASSOCIATION: BioF(cce_4151) </html:p>
<html:p>SUBSYSTEM: Biotin_Metabolism</html:p>
<html:p>PROTEIN_CLASS: 2.3.1.47</html:p>
</notes>
<listOfReactants>
	<speciesReference species="m_ala_l_c" stoichiometry="1.000000"/>
	<speciesReference species="m_h_c" stoichiometry="1.000000"/>
	<speciesReference species="m_pmcoa_c" stoichiometry="1.000000"/>
</listOfReactants>
<listOfProducts>
	<speciesReference species="m_8aonn_c" stoichiometry="1.000000"/>
	<speciesReference species="m_co2_c" stoichiometry="1.000000"/>
	<speciesReference species="m_coa_c" stoichiometry="1.000000"/>
</listOfProducts>
<kineticLaw>
	<math xmlns="http://www.w3.org/1998/Math/MathML">
			<ci> FLUX_VALUE </ci>
	</math>
	<listOfParameters>
		<parameter id="LOWER_BOUND" value="-1000" units="mmol_per_gDW_per_hr"/>
		<parameter id="UPPER_BOUND" value="1000" units="mmol_per_gDW_per_hr"/>
		<parameter id="OBJECTIVE_COEFFICIENT" value="0.0"/>
		<parameter id="FLUX_VALUE" value="0.0" units="mmol_per_gDW_per_hr"/>
	</listOfParameters>
</kineticLaw>
</reaction>
<reaction id="r_APRAUR" name="5_amino_6_5_phosphoribosylaminouracil_reductase" reversible="false">
<notes>
<html:p>GENE_ASSOCIATION: ( cce_3260 ) </html:p>
<html:p>PROTEIN_ASSOCIATION: RibD(cce_3260) </html:p>
<html:p>SUBSYSTEM: Riboflavin_Metabolism</html:p>
<html:p>PROTEIN_CLASS: 1.1.1.193</html:p>
</notes>
<listOfReactants>
	<speciesReference species="m_5apru_c" stoichiometry="1.000000"/>
	<speciesReference species="m_h_c" stoichiometry="1.000000"/>
	<speciesReference species="m_nadph_c" stoichiometry="1.000000"/>
</listOfReactants>
<listOfProducts>
	<speciesReference species="m_5aprbu_c" stoichiometry="1.000000"/>
	<speciesReference species="m_nadp_c" stoichiometry="1.000000"/>
</listOfProducts>
<kineticLaw>
	<math xmlns="http://www.w3.org/1998/Math/MathML">
			<ci> FLUX_VALUE </ci>
	</math>
	<listOfParameters>
		<parameter id="LOWER_BOUND" value="0" units="mmol_per_gDW_per_hr"/>
		<parameter id="UPPER_BOUND" value="1000" units="mmol_per_gDW_per_hr"/>
		<parameter id="OBJECTIVE_COEFFICIENT" value="0.0"/>
		<parameter id="FLUX_VALUE" value="0.0" units="mmol_per_gDW_per_hr"/>
	</listOfParameters>
</kineticLaw>
</reaction>
<reaction id="r_ARGSL" name="argininosuccinate_lyase" reversible="true">
<notes>
<html:p>GENE_ASSOCIATION: ( cce_0232 ) </html:p>
<html:p>PROTEIN_ASSOCIATION: ArgH(cce_0232) </html:p>
<html:p>SUBSYSTEM: Urea_Cycle_and_Amino_Acid_Metabolisms</html:p>
<html:p>PROTEIN_CLASS: 4.3.2.1</html:p>
</notes>
<listOfReactants>
	<speciesReference species="m_argsuc_c" stoichiometry="1.000000"/>
</listOfReactants>
<listOfProducts>
	<speciesReference species="m_arg_l_c" stoichiometry="1.000000"/>
	<speciesReference species="m_fum_c" stoichiometry="1.000000"/>
</listOfProducts>
<kineticLaw>
	<math xmlns="http://www.w3.org/1998/Math/MathML">
			<ci> FLUX_VALUE </ci>
	</math>
	<listOfParameters>
		<parameter id="LOWER_BOUND" value="-1000" units="mmol_per_gDW_per_hr"/>
		<parameter id="UPPER_BOUND" value="1000" units="mmol_per_gDW_per_hr"/>
		<parameter id="OBJECTIVE_COEFFICIENT" value="0.0"/>
		<parameter id="FLUX_VALUE" value="0.0" units="mmol_per_gDW_per_hr"/>
	</listOfParameters>
</kineticLaw>
</reaction>
<reaction id="r_ARGSS" name="argininosuccinate_synthase" reversible="false">
<notes>
<html:p>GENE_ASSOCIATION: ( cce_4370 ) </html:p>
<html:p>PROTEIN_ASSOCIATION: ArgG(cce_4370) </html:p>
<html:p>SUBSYSTEM: Alanine_and_Aspartate_Metabolism</html:p>
<html:p>PROTEIN_CLASS: 6.3.4.5</html:p>
</notes>
<listOfReactants>
	<speciesReference species="m_asp_l_c" stoichiometry="1.000000"/>
	<speciesReference species="m_atp_c" stoichiometry="1.000000"/>
	<speciesReference species="m_citr_l_c" stoichiometry="1.000000"/>
</listOfReactants>
<listOfProducts>
	<speciesReference species="m_amp_c" stoichiometry="1.000000"/>
	<speciesReference species="m_argsuc_c" stoichiometry="1.000000"/>
	<speciesReference species="m_h_c" stoichiometry="1.000000"/>
	<speciesReference species="m_ppi_c" stoichiometry="1.000000"/>
</listOfProducts>
<kineticLaw>
	<math xmlns="http://www.w3.org/1998/Math/MathML">
			<ci> FLUX_VALUE </ci>
	</math>
	<listOfParameters>
		<parameter id="LOWER_BOUND" value="0" units="mmol_per_gDW_per_hr"/>
		<parameter id="UPPER_BOUND" value="1000" units="mmol_per_gDW_per_hr"/>
		<parameter id="OBJECTIVE_COEFFICIENT" value="0.0"/>
		<parameter id="FLUX_VALUE" value="0.0" units="mmol_per_gDW_per_hr"/>
	</listOfParameters>
</kineticLaw>
</reaction>
<reaction id="r_ARGTRS" name="Arginyl_tRNA_synthetase" reversible="false">
<notes>
<html:p>GENE_ASSOCIATION: ( cce_3576 ) </html:p>
<html:p>PROTEIN_ASSOCIATION: ArgS(cce_3576) </html:p>
<html:p>SUBSYSTEM: Arginine_and_Proline_Metabolism</html:p>
<html:p>PROTEIN_CLASS: 6.1.1.19</html:p>
</notes>
<listOfReactants>
	<speciesReference species="m_arg_l_c" stoichiometry="1.000000"/>
	<speciesReference species="m_atp_c" stoichiometry="1.000000"/>
	<speciesReference species="m_trnaarg_c" stoichiometry="1.000000"/>
</listOfReactants>
<listOfProducts>
	<speciesReference species="m_amp_c" stoichiometry="1.000000"/>
	<speciesReference species="m_argtrna_c" stoichiometry="1.000000"/>
	<speciesReference species="m_ppi_c" stoichiometry="1.000000"/>
</listOfProducts>
<kineticLaw>
	<math xmlns="http://www.w3.org/1998/Math/MathML">
			<ci> FLUX_VALUE </ci>
	</math>
	<listOfParameters>
		<parameter id="LOWER_BOUND" value="0" units="mmol_per_gDW_per_hr"/>
		<parameter id="UPPER_BOUND" value="1000" units="mmol_per_gDW_per_hr"/>
		<parameter id="OBJECTIVE_COEFFICIENT" value="0.0"/>
		<parameter id="FLUX_VALUE" value="0.0" units="mmol_per_gDW_per_hr"/>
	</listOfParameters>
</kineticLaw>
</reaction>
<reaction id="r_ARSRD2" name="arsenate_reductase_glutaredoxin" reversible="false">
<notes>
<html:p>GENE_ASSOCIATION: ( cce_2998 ) </html:p>
<html:p>PROTEIN_ASSOCIATION: ArsC(cce_2998) </html:p>
<html:p>SUBSYSTEM: Other</html:p>
<html:p>PROTEIN_CLASS: 1.20.4.1</html:p>
</notes>
<listOfReactants>
	<speciesReference species="m_arsna_c" stoichiometry="1.000000"/>
	<speciesReference species="m_gthrd_c" stoichiometry="2.000000"/>
	<speciesReference species="m_h_c" stoichiometry="2.000000"/>
</listOfReactants>
<listOfProducts>
	<speciesReference species="m_arsni2_c" stoichiometry="1.000000"/>
	<speciesReference species="m_gthox_c" stoichiometry="1.000000"/>
	<speciesReference species="m_h2o_c" stoichiometry="1.000000"/>
</listOfProducts>
<kineticLaw>
	<math xmlns="http://www.w3.org/1998/Math/MathML">
			<ci> FLUX_VALUE </ci>
	</math>
	<listOfParameters>
		<parameter id="LOWER_BOUND" value="0" units="mmol_per_gDW_per_hr"/>
		<parameter id="UPPER_BOUND" value="1000" units="mmol_per_gDW_per_hr"/>
		<parameter id="OBJECTIVE_COEFFICIENT" value="0.0"/>
		<parameter id="FLUX_VALUE" value="0.0" units="mmol_per_gDW_per_hr"/>
	</listOfParameters>
</kineticLaw>
</reaction>
<reaction id="r_ARST1" name="arsenite_transporter_via_uniport" reversible="false">
<notes>
<html:p>GENE_ASSOCIATION: ( cce_3000 ) or ( cce_0065 ) </html:p>
<html:p>PROTEIN_ASSOCIATION: (Acr3(cce_3000)) or (ArsB(cce_0065)) </html:p>
<html:p>SUBSYSTEM: Transport</html:p>
<html:p>PROTEIN_CLASS: None</html:p>
</notes>
<listOfReactants>
	<speciesReference species="m_arsni2_c" stoichiometry="1.000000"/>
</listOfReactants>
<listOfProducts>
	<speciesReference species="m_arsni2_e" stoichiometry="1.000000"/>
</listOfProducts>
<kineticLaw>
	<math xmlns="http://www.w3.org/1998/Math/MathML">
			<ci> FLUX_VALUE </ci>
	</math>
	<listOfParameters>
		<parameter id="LOWER_BOUND" value="0" units="mmol_per_gDW_per_hr"/>
		<parameter id="UPPER_BOUND" value="1000" units="mmol_per_gDW_per_hr"/>
		<parameter id="OBJECTIVE_COEFFICIENT" value="0.0"/>
		<parameter id="FLUX_VALUE" value="0.0" units="mmol_per_gDW_per_hr"/>
	</listOfParameters>
</kineticLaw>
</reaction>
<reaction id="r_ARSTATPASE" name="Arsenite_transporting_ATPase" reversible="false">
<notes>
<html:p>GENE_ASSOCIATION: ( cce_4475 ) </html:p>
<html:p>PROTEIN_ASSOCIATION: Arr4(cce_4475) </html:p>
<html:p>SUBSYSTEM: Transport</html:p>
<html:p>PROTEIN_CLASS: 3.6.3.16 </html:p>
</notes>
<listOfReactants>
	<speciesReference species="m_arsni2_c" stoichiometry="1.000000"/>
	<speciesReference species="m_atp_c" stoichiometry="1.000000"/>
	<speciesReference species="m_h2o_c" stoichiometry="1.000000"/>
</listOfReactants>
<listOfProducts>
	<speciesReference species="m_adp_c" stoichiometry="1.000000"/>
	<speciesReference species="m_arsni2_e" stoichiometry="1.000000"/>
	<speciesReference species="m_h_c" stoichiometry="1.000000"/>
	<speciesReference species="m_pi_c" stoichiometry="1.000000"/>
</listOfProducts>
<kineticLaw>
	<math xmlns="http://www.w3.org/1998/Math/MathML">
			<ci> FLUX_VALUE </ci>
	</math>
	<listOfParameters>
		<parameter id="LOWER_BOUND" value="0" units="mmol_per_gDW_per_hr"/>
		<parameter id="UPPER_BOUND" value="1000" units="mmol_per_gDW_per_hr"/>
		<parameter id="OBJECTIVE_COEFFICIENT" value="0.0"/>
		<parameter id="FLUX_VALUE" value="0.0" units="mmol_per_gDW_per_hr"/>
	</listOfParameters>
</kineticLaw>
</reaction>
<reaction id="r_ASAD" name="aspartate_semialdehyde_dehydrogenase" reversible="true">
<notes>
<html:p>GENE_ASSOCIATION: ( cce_0293 ) </html:p>
<html:p>PROTEIN_ASSOCIATION: Asd(cce_0293) </html:p>
<html:p>SUBSYSTEM: Alanine_and_Aspartate_Metabolism</html:p>
<html:p>PROTEIN_CLASS: 1.2.1.11</html:p>
</notes>
<listOfReactants>
	<speciesReference species="m_aspsa_c" stoichiometry="1.000000"/>
	<speciesReference species="m_nadp_c" stoichiometry="1.000000"/>
	<speciesReference species="m_pi_c" stoichiometry="1.000000"/>
</listOfReactants>
<listOfProducts>
	<speciesReference species="m_4pasp_c" stoichiometry="1.000000"/>
	<speciesReference species="m_h_c" stoichiometry="1.000000"/>
	<speciesReference species="m_nadph_c" stoichiometry="1.000000"/>
</listOfProducts>
<kineticLaw>
	<math xmlns="http://www.w3.org/1998/Math/MathML">
			<ci> FLUX_VALUE </ci>
	</math>
	<listOfParameters>
		<parameter id="LOWER_BOUND" value="-1000" units="mmol_per_gDW_per_hr"/>
		<parameter id="UPPER_BOUND" value="1000" units="mmol_per_gDW_per_hr"/>
		<parameter id="OBJECTIVE_COEFFICIENT" value="0.0"/>
		<parameter id="FLUX_VALUE" value="0.0" units="mmol_per_gDW_per_hr"/>
	</listOfParameters>
</kineticLaw>
</reaction>
<reaction id="r_ASNN" name="L_asparaginase" reversible="false">
<notes>
<html:p>GENE_ASSOCIATION: ( cce_1057 ) or ( cce_3553 ) </html:p>
<html:p>PROTEIN_ASSOCIATION: (AnsA(cce_1057)) or (YbiK(cce_3553)) </html:p>
<html:p>SUBSYSTEM: Nitrogen_Metabolism</html:p>
<html:p>PROTEIN_CLASS: 3.5.1.1</html:p>
</notes>
<listOfReactants>
	<speciesReference species="m_asn_l_c" stoichiometry="1.000000"/>
	<speciesReference species="m_h2o_c" stoichiometry="1.000000"/>
</listOfReactants>
<listOfProducts>
	<speciesReference species="m_asp_l_c" stoichiometry="1.000000"/>
	<speciesReference species="m_nh4_c" stoichiometry="1.000000"/>
</listOfProducts>
<kineticLaw>
	<math xmlns="http://www.w3.org/1998/Math/MathML">
			<ci> FLUX_VALUE </ci>
	</math>
	<listOfParameters>
		<parameter id="LOWER_BOUND" value="0" units="mmol_per_gDW_per_hr"/>
		<parameter id="UPPER_BOUND" value="1000" units="mmol_per_gDW_per_hr"/>
		<parameter id="OBJECTIVE_COEFFICIENT" value="0.0"/>
		<parameter id="FLUX_VALUE" value="0.0" units="mmol_per_gDW_per_hr"/>
	</listOfParameters>
</kineticLaw>
</reaction>
<reaction id="r_ASNS1" name="asparagine_synthase_glutamine_hydrolysing" reversible="false">
<notes>
<html:p>GENE_ASSOCIATION: ( cce_4003 ) </html:p>
<html:p>PROTEIN_ASSOCIATION: AsnB(cce_4003) </html:p>
<html:p>SUBSYSTEM: Alanine_and_Aspartate_Metabolism</html:p>
<html:p>PROTEIN_CLASS: 6.3.5.4</html:p>
</notes>
<listOfReactants>
	<speciesReference species="m_asp_l_c" stoichiometry="1.000000"/>
	<speciesReference species="m_atp_c" stoichiometry="1.000000"/>
	<speciesReference species="m_gln_l_c" stoichiometry="1.000000"/>
	<speciesReference species="m_h2o_c" stoichiometry="1.000000"/>
</listOfReactants>
<listOfProducts>
	<speciesReference species="m_amp_c" stoichiometry="1.000000"/>
	<speciesReference species="m_asn_l_c" stoichiometry="1.000000"/>
	<speciesReference species="m_glu_l_c" stoichiometry="1.000000"/>
	<speciesReference species="m_h_c" stoichiometry="1.000000"/>
	<speciesReference species="m_ppi_c" stoichiometry="1.000000"/>
</listOfProducts>
<kineticLaw>
	<math xmlns="http://www.w3.org/1998/Math/MathML">
			<ci> FLUX_VALUE </ci>
	</math>
	<listOfParameters>
		<parameter id="LOWER_BOUND" value="0" units="mmol_per_gDW_per_hr"/>
		<parameter id="UPPER_BOUND" value="1000" units="mmol_per_gDW_per_hr"/>
		<parameter id="OBJECTIVE_COEFFICIENT" value="0.0"/>
		<parameter id="FLUX_VALUE" value="0.0" units="mmol_per_gDW_per_hr"/>
	</listOfParameters>
</kineticLaw>
</reaction>
<reaction id="r_ASNTRS" name="Asparaginyl_tRNA_synthetase" reversible="false">
<notes>
<html:p>GENE_ASSOCIATION: ( cce_2282 ) </html:p>
<html:p>PROTEIN_ASSOCIATION: AsnS1(cce_2282) </html:p>
<html:p>SUBSYSTEM: Alanine_and_Aspartate_Metabolism</html:p>
<html:p>PROTEIN_CLASS: 6.1.1.22</html:p>
</notes>
<listOfReactants>
	<speciesReference species="m_asn_l_c" stoichiometry="1.000000"/>
	<speciesReference species="m_atp_c" stoichiometry="1.000000"/>
	<speciesReference species="m_trnaasn_c" stoichiometry="1.000000"/>
</listOfReactants>
<listOfProducts>
	<speciesReference species="m_amp_c" stoichiometry="1.000000"/>
	<speciesReference species="m_asntrna_c" stoichiometry="1.000000"/>
	<speciesReference species="m_ppi_c" stoichiometry="1.000000"/>
</listOfProducts>
<kineticLaw>
	<math xmlns="http://www.w3.org/1998/Math/MathML">
			<ci> FLUX_VALUE </ci>
	</math>
	<listOfParameters>
		<parameter id="LOWER_BOUND" value="0" units="mmol_per_gDW_per_hr"/>
		<parameter id="UPPER_BOUND" value="1000" units="mmol_per_gDW_per_hr"/>
		<parameter id="OBJECTIVE_COEFFICIENT" value="0.0"/>
		<parameter id="FLUX_VALUE" value="0.0" units="mmol_per_gDW_per_hr"/>
	</listOfParameters>
</kineticLaw>
</reaction>
<reaction id="r_ASN_LT" name="L_asparagine_transport_via_proton_symport" reversible="false">
<notes>
<html:p>GENE_ASSOCIATION:</html:p>
<html:p>PROTEIN_ASSOCIATION:</html:p>
<html:p>SUBSYSTEM: Transport</html:p>
<html:p>PROTEIN_CLASS: None</html:p>
</notes>
<listOfReactants>
	<speciesReference species="m_asn_l_e" stoichiometry="1.000000"/>
	<speciesReference species="m_h_e" stoichiometry="1.000000"/>
</listOfReactants>
<listOfProducts>
	<speciesReference species="m_asn_l_c" stoichiometry="1.000000"/>
	<speciesReference species="m_h_c" stoichiometry="1.000000"/>
</listOfProducts>
<kineticLaw>
	<math xmlns="http://www.w3.org/1998/Math/MathML">
			<ci> FLUX_VALUE </ci>
	</math>
	<listOfParameters>
		<parameter id="LOWER_BOUND" value="0" units="mmol_per_gDW_per_hr"/>
		<parameter id="UPPER_BOUND" value="1000" units="mmol_per_gDW_per_hr"/>
		<parameter id="OBJECTIVE_COEFFICIENT" value="0.0"/>
		<parameter id="FLUX_VALUE" value="0.0" units="mmol_per_gDW_per_hr"/>
	</listOfParameters>
</kineticLaw>
</reaction>
<reaction id="r_ASP1DC" name="aspartate_1_decarboxylase" reversible="false">
<notes>
<html:p>GENE_ASSOCIATION: ( cce_0940 ) </html:p>
<html:p>PROTEIN_ASSOCIATION: PanD(cce_0940) </html:p>
<html:p>SUBSYSTEM: Alanine_and_Aspartate_Metabolism</html:p>
<html:p>PROTEIN_CLASS: 4.1.1.11</html:p>
</notes>
<listOfReactants>
	<speciesReference species="m_asp_l_c" stoichiometry="1.000000"/>
	<speciesReference species="m_h_c" stoichiometry="1.000000"/>
</listOfReactants>
<listOfProducts>
	<speciesReference species="m_ala_b_c" stoichiometry="1.000000"/>
	<speciesReference species="m_co2_c" stoichiometry="1.000000"/>
</listOfProducts>
<kineticLaw>
	<math xmlns="http://www.w3.org/1998/Math/MathML">
			<ci> FLUX_VALUE </ci>
	</math>
	<listOfParameters>
		<parameter id="LOWER_BOUND" value="0" units="mmol_per_gDW_per_hr"/>
		<parameter id="UPPER_BOUND" value="1000" units="mmol_per_gDW_per_hr"/>
		<parameter id="OBJECTIVE_COEFFICIENT" value="0.0"/>
		<parameter id="FLUX_VALUE" value="0.0" units="mmol_per_gDW_per_hr"/>
	</listOfParameters>
</kineticLaw>
</reaction>
<reaction id="r_ASPADT1" name="Asparaginyl_tRNA_synthase_glutamine_hydrolysing" reversible="false">
<notes>
<html:p>GENE_ASSOCIATION: ( cce_1674 and cce_0284 and cce_1710 ) </html:p>
<html:p>PROTEIN_ASSOCIATION: GatABC(cce_1674 and cce_0284 and cce_1710) </html:p>
<html:p>SUBSYSTEM: Alanine_and_Aspartate_Metabolism</html:p>
<html:p>PROTEIN_CLASS: 6.3.5.6</html:p>
</notes>
<listOfReactants>
	<speciesReference species="m_asptrna_asn_c" stoichiometry="1.000000"/>
	<speciesReference species="m_atp_c" stoichiometry="1.000000"/>
	<speciesReference species="m_gln_l_c" stoichiometry="1.000000"/>
	<speciesReference species="m_h2o_c" stoichiometry="1.000000"/>
</listOfReactants>
<listOfProducts>
	<speciesReference species="m_adp_c" stoichiometry="1.000000"/>
	<speciesReference species="m_asntrna_c" stoichiometry="1.000000"/>
	<speciesReference species="m_glu_l_c" stoichiometry="1.000000"/>
	<speciesReference species="m_h_c" stoichiometry="1.000000"/>
	<speciesReference species="m_pi_c" stoichiometry="1.000000"/>
</listOfProducts>
<kineticLaw>
	<math xmlns="http://www.w3.org/1998/Math/MathML">
			<ci> FLUX_VALUE </ci>
	</math>
	<listOfParameters>
		<parameter id="LOWER_BOUND" value="0" units="mmol_per_gDW_per_hr"/>
		<parameter id="UPPER_BOUND" value="1000" units="mmol_per_gDW_per_hr"/>
		<parameter id="OBJECTIVE_COEFFICIENT" value="0.0"/>
		<parameter id="FLUX_VALUE" value="0.0" units="mmol_per_gDW_per_hr"/>
	</listOfParameters>
</kineticLaw>
</reaction>
<reaction id="r_ASPCT" name="aspartate_carbamoyltransferase" reversible="false">
<notes>
<html:p>GENE_ASSOCIATION: ( cce_4693 ) </html:p>
<html:p>PROTEIN_ASSOCIATION: PyrB(cce_4693) </html:p>
<html:p>SUBSYSTEM: Purine_and_Pyrimidine_Metabolism</html:p>
<html:p>PROTEIN_CLASS: 2.1.3.2</html:p>
</notes>
<listOfReactants>
	<speciesReference species="m_asp_l_c" stoichiometry="1.000000"/>
	<speciesReference species="m_cbp_c" stoichiometry="1.000000"/>
</listOfReactants>
<listOfProducts>
	<speciesReference species="m_cbasp_c" stoichiometry="1.000000"/>
	<speciesReference species="m_h_c" stoichiometry="1.000000"/>
	<speciesReference species="m_pi_c" stoichiometry="1.000000"/>
</listOfProducts>
<kineticLaw>
	<math xmlns="http://www.w3.org/1998/Math/MathML">
			<ci> FLUX_VALUE </ci>
	</math>
	<listOfParameters>
		<parameter id="LOWER_BOUND" value="0" units="mmol_per_gDW_per_hr"/>
		<parameter id="UPPER_BOUND" value="1000" units="mmol_per_gDW_per_hr"/>
		<parameter id="OBJECTIVE_COEFFICIENT" value="0.0"/>
		<parameter id="FLUX_VALUE" value="0.0" units="mmol_per_gDW_per_hr"/>
	</listOfParameters>
</kineticLaw>
</reaction>
<reaction id="r_ASPK" name="aspartate_kinase" reversible="true">
<notes>
<html:p>GENE_ASSOCIATION: ( cce_4512 ) </html:p>
<html:p>PROTEIN_ASSOCIATION: AspK(cce_4512) </html:p>
<html:p>SUBSYSTEM: Alanine_and_Aspartate_Metabolism</html:p>
<html:p>PROTEIN_CLASS: 2.7.2.4</html:p>
</notes>
<listOfReactants>
	<speciesReference species="m_asp_l_c" stoichiometry="1.000000"/>
	<speciesReference species="m_atp_c" stoichiometry="1.000000"/>
</listOfReactants>
<listOfProducts>
	<speciesReference species="m_4pasp_c" stoichiometry="1.000000"/>
	<speciesReference species="m_adp_c" stoichiometry="1.000000"/>
</listOfProducts>
<kineticLaw>
	<math xmlns="http://www.w3.org/1998/Math/MathML">
			<ci> FLUX_VALUE </ci>
	</math>
	<listOfParameters>
		<parameter id="LOWER_BOUND" value="-1000" units="mmol_per_gDW_per_hr"/>
		<parameter id="UPPER_BOUND" value="1000" units="mmol_per_gDW_per_hr"/>
		<parameter id="OBJECTIVE_COEFFICIENT" value="0.0"/>
		<parameter id="FLUX_VALUE" value="0.0" units="mmol_per_gDW_per_hr"/>
	</listOfParameters>
</kineticLaw>
</reaction>
<reaction id="r_ASPO5" name="L_aspartate_oxidase" reversible="false">
<notes>
<html:p>GENE_ASSOCIATION: ( cce_2927 ) </html:p>
<html:p>PROTEIN_ASSOCIATION: NadB(cce_2927) </html:p>
<html:p>SUBSYSTEM: Nicotinate_and_Nicotinamide_Metabolism</html:p>
<html:p>PROTEIN_CLASS: None</html:p>
</notes>
<listOfReactants>
	<speciesReference species="m_asp_l_c" stoichiometry="1.000000"/>
	<speciesReference species="m_fum_c" stoichiometry="1.000000"/>
</listOfReactants>
<listOfProducts>
	<speciesReference species="m_h_c" stoichiometry="1.000000"/>
	<speciesReference species="m_iasp_c" stoichiometry="1.000000"/>
	<speciesReference species="m_succ_c" stoichiometry="1.000000"/>
</listOfProducts>
<kineticLaw>
	<math xmlns="http://www.w3.org/1998/Math/MathML">
			<ci> FLUX_VALUE </ci>
	</math>
	<listOfParameters>
		<parameter id="LOWER_BOUND" value="0" units="mmol_per_gDW_per_hr"/>
		<parameter id="UPPER_BOUND" value="1000" units="mmol_per_gDW_per_hr"/>
		<parameter id="OBJECTIVE_COEFFICIENT" value="0.0"/>
		<parameter id="FLUX_VALUE" value="0.0" units="mmol_per_gDW_per_hr"/>
	</listOfParameters>
</kineticLaw>
</reaction>
<reaction id="r_ASPO6" name="L_aspartate_oxidase" reversible="false">
<notes>
<html:p>GENE_ASSOCIATION: ( cce_2927 ) </html:p>
<html:p>PROTEIN_ASSOCIATION: NadB(cce_2927) </html:p>
<html:p>SUBSYSTEM: Nicotinate_and_Nicotinamide_Metabolism</html:p>
<html:p>PROTEIN_CLASS: None</html:p>
</notes>
<listOfReactants>
	<speciesReference species="m_asp_l_c" stoichiometry="1.000000"/>
	<speciesReference species="m_o2_c" stoichiometry="1.000000"/>
</listOfReactants>
<listOfProducts>
	<speciesReference species="m_h2o2_c" stoichiometry="1.000000"/>
	<speciesReference species="m_h_c" stoichiometry="1.000000"/>
	<speciesReference species="m_iasp_c" stoichiometry="1.000000"/>
</listOfProducts>
<kineticLaw>
	<math xmlns="http://www.w3.org/1998/Math/MathML">
			<ci> FLUX_VALUE </ci>
	</math>
	<listOfParameters>
		<parameter id="LOWER_BOUND" value="0" units="mmol_per_gDW_per_hr"/>
		<parameter id="UPPER_BOUND" value="1000" units="mmol_per_gDW_per_hr"/>
		<parameter id="OBJECTIVE_COEFFICIENT" value="0.0"/>
		<parameter id="FLUX_VALUE" value="0.0" units="mmol_per_gDW_per_hr"/>
	</listOfParameters>
</kineticLaw>
</reaction>
<reaction id="r_ASPTA1" name="aspartate_transaminase" reversible="true">
<notes>
<html:p>GENE_ASSOCIATION: ( cce_1121 ) or ( cce_2693 ) </html:p>
<html:p>PROTEIN_ASSOCIATION: (AspB2(cce_1121)) or (AspB1(cce_2693)) </html:p>
<html:p>SUBSYSTEM: Alanine_and_Aspartate_Metabolism</html:p>
<html:p>PROTEIN_CLASS: 2.6.1.1</html:p>
</notes>
<listOfReactants>
	<speciesReference species="m_akg_c" stoichiometry="1.000000"/>
	<speciesReference species="m_asp_l_c" stoichiometry="1.000000"/>
</listOfReactants>
<listOfProducts>
	<speciesReference species="m_glu_l_c" stoichiometry="1.000000"/>
	<speciesReference species="m_oaa_c" stoichiometry="1.000000"/>
</listOfProducts>
<kineticLaw>
	<math xmlns="http://www.w3.org/1998/Math/MathML">
			<ci> FLUX_VALUE </ci>
	</math>
	<listOfParameters>
		<parameter id="LOWER_BOUND" value="-1000" units="mmol_per_gDW_per_hr"/>
		<parameter id="UPPER_BOUND" value="1000" units="mmol_per_gDW_per_hr"/>
		<parameter id="OBJECTIVE_COEFFICIENT" value="0.0"/>
		<parameter id="FLUX_VALUE" value="0.0" units="mmol_per_gDW_per_hr"/>
	</listOfParameters>
</kineticLaw>
</reaction>
<reaction id="r_ASPTRS" name="Aspartyl_tRNA_synthetase" reversible="false">
<notes>
<html:p>GENE_ASSOCIATION: ( cce_4152 ) </html:p>
<html:p>PROTEIN_ASSOCIATION: AspS(cce_4152) </html:p>
<html:p>SUBSYSTEM: Alanine_and_Aspartate_Metabolism</html:p>
<html:p>PROTEIN_CLASS: 6.1.1.12</html:p>
</notes>
<listOfReactants>
	<speciesReference species="m_asp_l_c" stoichiometry="1.000000"/>
	<speciesReference species="m_atp_c" stoichiometry="1.000000"/>
	<speciesReference species="m_trnaasp_c" stoichiometry="1.000000"/>
</listOfReactants>
<listOfProducts>
	<speciesReference species="m_amp_c" stoichiometry="1.000000"/>
	<speciesReference species="m_asptrna_c" stoichiometry="1.000000"/>
	<speciesReference species="m_ppi_c" stoichiometry="1.000000"/>
</listOfProducts>
<kineticLaw>
	<math xmlns="http://www.w3.org/1998/Math/MathML">
			<ci> FLUX_VALUE </ci>
	</math>
	<listOfParameters>
		<parameter id="LOWER_BOUND" value="0" units="mmol_per_gDW_per_hr"/>
		<parameter id="UPPER_BOUND" value="1000" units="mmol_per_gDW_per_hr"/>
		<parameter id="OBJECTIVE_COEFFICIENT" value="0.0"/>
		<parameter id="FLUX_VALUE" value="0.0" units="mmol_per_gDW_per_hr"/>
	</listOfParameters>
</kineticLaw>
</reaction>
<reaction id="r_ASP_LT" name="L_aspartate_transport_via_proton_symport" reversible="false">
<notes>
<html:p>GENE_ASSOCIATION:</html:p>
<html:p>PROTEIN_ASSOCIATION:</html:p>
<html:p>SUBSYSTEM: Transport</html:p>
<html:p>PROTEIN_CLASS: None</html:p>
</notes>
<listOfReactants>
	<speciesReference species="m_asp_l_e" stoichiometry="1.000000"/>
	<speciesReference species="m_h_e" stoichiometry="1.000000"/>
</listOfReactants>
<listOfProducts>
	<speciesReference species="m_asp_l_c" stoichiometry="1.000000"/>
	<speciesReference species="m_h_c" stoichiometry="1.000000"/>
</listOfProducts>
<kineticLaw>
	<math xmlns="http://www.w3.org/1998/Math/MathML">
			<ci> FLUX_VALUE </ci>
	</math>
	<listOfParameters>
		<parameter id="LOWER_BOUND" value="0" units="mmol_per_gDW_per_hr"/>
		<parameter id="UPPER_BOUND" value="1000" units="mmol_per_gDW_per_hr"/>
		<parameter id="OBJECTIVE_COEFFICIENT" value="0.0"/>
		<parameter id="FLUX_VALUE" value="0.0" units="mmol_per_gDW_per_hr"/>
	</listOfParameters>
</kineticLaw>
</reaction>
<reaction id="r_ATPATF1" name="ATP_adenylyltransferase" reversible="false">
<notes>
<html:p>GENE_ASSOCIATION: ( cce_4376 ) </html:p>
<html:p>PROTEIN_ASSOCIATION: Apa2(cce_4376) </html:p>
<html:p>SUBSYSTEM: Sulfur_Metabolism</html:p>
<html:p>PROTEIN_CLASS: 2.7.7.53</html:p>
</notes>
<listOfReactants>
	<speciesReference species="m_adp_c" stoichiometry="1.000000"/>
	<speciesReference species="m_atp_c" stoichiometry="1.000000"/>
	<speciesReference species="m_h_c" stoichiometry="1.000000"/>
</listOfReactants>
<listOfProducts>
	<speciesReference species="m_ap4a_c" stoichiometry="1.000000"/>
	<speciesReference species="m_pi_c" stoichiometry="1.000000"/>
</listOfProducts>
<kineticLaw>
	<math xmlns="http://www.w3.org/1998/Math/MathML">
			<ci> FLUX_VALUE </ci>
	</math>
	<listOfParameters>
		<parameter id="LOWER_BOUND" value="0" units="mmol_per_gDW_per_hr"/>
		<parameter id="UPPER_BOUND" value="1000" units="mmol_per_gDW_per_hr"/>
		<parameter id="OBJECTIVE_COEFFICIENT" value="0.0"/>
		<parameter id="FLUX_VALUE" value="0.0" units="mmol_per_gDW_per_hr"/>
	</listOfParameters>
</kineticLaw>
</reaction>
<reaction id="r_ATPATF4" name="APS_ATP_adenylyltransferase" reversible="false">
<notes>
<html:p>GENE_ASSOCIATION: ( cce_4376 ) </html:p>
<html:p>PROTEIN_ASSOCIATION: Apa2(cce_4376) </html:p>
<html:p>SUBSYSTEM: Sulfur_Metabolism</html:p>
<html:p>PROTEIN_CLASS: 2.7.7.53</html:p>
</notes>
<listOfReactants>
	<speciesReference species="m_aps_c" stoichiometry="1.000000"/>
	<speciesReference species="m_atp_c" stoichiometry="1.000000"/>
</listOfReactants>
<listOfProducts>
	<speciesReference species="m_ap4a_c" stoichiometry="1.000000"/>
	<speciesReference species="m_so4_c" stoichiometry="1.000000"/>
</listOfProducts>
<kineticLaw>
	<math xmlns="http://www.w3.org/1998/Math/MathML">
			<ci> FLUX_VALUE </ci>
	</math>
	<listOfParameters>
		<parameter id="LOWER_BOUND" value="0" units="mmol_per_gDW_per_hr"/>
		<parameter id="UPPER_BOUND" value="1000" units="mmol_per_gDW_per_hr"/>
		<parameter id="OBJECTIVE_COEFFICIENT" value="0.0"/>
		<parameter id="FLUX_VALUE" value="0.0" units="mmol_per_gDW_per_hr"/>
	</listOfParameters>
</kineticLaw>
</reaction>
<reaction id="r_ATPM" name="ATP_maintenance_requirment" reversible="false">
<notes>
<html:p>GENE_ASSOCIATION:</html:p>
<html:p>PROTEIN_ASSOCIATION:</html:p>
<html:p>SUBSYSTEM: Other</html:p>
<html:p>PROTEIN_CLASS: 3.6.1.15</html:p>
</notes>
<listOfReactants>
	<speciesReference species="m_atp_c" stoichiometry="1.000000"/>
	<speciesReference species="m_h2o_c" stoichiometry="1.000000"/>
</listOfReactants>
<listOfProducts>
	<speciesReference species="m_adp_c" stoichiometry="1.000000"/>
	<speciesReference species="m_h_c" stoichiometry="1.000000"/>
	<speciesReference species="m_pi_c" stoichiometry="1.000000"/>
</listOfProducts>
<kineticLaw>
	<math xmlns="http://www.w3.org/1998/Math/MathML">
			<ci> FLUX_VALUE </ci>
	</math>
	<listOfParameters>
		<parameter id="LOWER_BOUND" value="2.8" units="mmol_per_gDW_per_hr"/>
		<parameter id="UPPER_BOUND" value="2.8" units="mmol_per_gDW_per_hr"/>
		<parameter id="OBJECTIVE_COEFFICIENT" value="0.0"/>
		<parameter id="FLUX_VALUE" value="0.0" units="mmol_per_gDW_per_hr"/>
	</listOfParameters>
</kineticLaw>
</reaction>
<reaction id="r_ATPPRT" name="ATP_phosphoribosyltransferase" reversible="false">
<notes>
<html:p>GENE_ASSOCIATION: ( cce_4249 and cce_2783 ) </html:p>
<html:p>PROTEIN_ASSOCIATION: (HisG2(cce_4249) and HisS2(cce_2783)) </html:p>
<html:p>SUBSYSTEM: Histidine_Metabolism</html:p>
<html:p>PROTEIN_CLASS: 2.4.2.17</html:p>
</notes>
<listOfReactants>
	<speciesReference species="m_atp_c" stoichiometry="1.000000"/>
	<speciesReference species="m_prpp_c" stoichiometry="1.000000"/>
</listOfReactants>
<listOfProducts>
	<speciesReference species="m_ppi_c" stoichiometry="1.000000"/>
	<speciesReference species="m_prbatp_c" stoichiometry="1.000000"/>
</listOfProducts>
<kineticLaw>
	<math xmlns="http://www.w3.org/1998/Math/MathML">
			<ci> FLUX_VALUE </ci>
	</math>
	<listOfParameters>
		<parameter id="LOWER_BOUND" value="0" units="mmol_per_gDW_per_hr"/>
		<parameter id="UPPER_BOUND" value="1000" units="mmol_per_gDW_per_hr"/>
		<parameter id="OBJECTIVE_COEFFICIENT" value="0.0"/>
		<parameter id="FLUX_VALUE" value="0.0" units="mmol_per_gDW_per_hr"/>
	</listOfParameters>
</kineticLaw>
</reaction>
<reaction id="r_ATPS4R" name="ATP_synthase_fourteen_protons_for_3_ATP" reversible="true">
<notes>
<html:p>GENE_ASSOCIATION: ( cce_1506 and cce_1508 and cce_1507 and cce_1345 and cce_1511 and cce_1512 and cce_4487 and cce_1503 ) or ( cce_1506 and cce_1508 and cce_1507 and cce_4489 and cce_1511 and cce_1512 and cce_4487 and cce_1503 ) or ( cce_1506 and cce_1508 and cce_1507 and cce_1345 and cce_1511 and cce_4487 and cce_1503 and cce_2813 ) or ( cce_1506 and cce_1508 and cce_1507 and cce_4489 and cce_1511 and cce_4487 and cce_1503 and cce_2813 ) or ( cce_1506 and cce_1508 and cce_1507 and cce_1345 and cce_1511 and cce_1512 and cce_4487 and cce_4488 ) or ( cce_1506 and cce_1508 and cce_1507 and cce_4489 and cce_1511 and cce_1512 and cce_4487 and cce_4488 ) or ( cce_1506 and cce_1508 and cce_1507 and cce_1345 and cce_1511 and cce_4487 and cce_4488 and cce_2813 ) or ( cce_1506 and cce_1508 and cce_1507 and cce_4489 and cce_1511 and cce_4487 and cce_4488 and cce_2813 ) or ( cce_1506 and cce_4483 and cce_1507 and cce_1345 and cce_1511 and cce_1512 and cce_4487 and cce_1503 ) or ( cce_1506 and cce_4483 and cce_1507 and cce_4489 and cce_1511 and cce_1512 and cce_4487 and cce_1503 ) or ( cce_1506 and cce_4483 and cce_1507 and cce_1345 and cce_1511 and cce_4487 and cce_1503 and cce_2813 ) or ( cce_1506 and cce_4483 and cce_1507 and cce_4489 and cce_1511 and cce_4487 and cce_1503 and cce_2813 ) or ( cce_1506 and cce_4483 and cce_1507 and cce_1345 and cce_1511 and cce_1512 and cce_4487 and cce_4488 ) or ( cce_1506 and cce_4483 and cce_1507 and cce_4489 and cce_1511 and cce_1512 and cce_4487 and cce_4488 ) or ( cce_1506 and cce_4483 and cce_1507 and cce_1345 and cce_1511 and cce_4487 and cce_4488 and cce_2813 ) or ( cce_1506 and cce_4483 and cce_1507 and cce_4489 and cce_1511 and cce_4487 and cce_4488 and cce_2813 ) </html:p>
<html:p>PROTEIN_ASSOCIATION: (AtpF0(cce_1506 and cce_1508 and cce_1507) and AtpF1I(cce_1345 and cce_1511 and cce_1512 and cce_4487 and cce_1503)) or (AtpF0(cce_1506 and cce_1508 and cce_1507) and AtpF1II(cce_4489 and cce_1511 and cce_1512 and cce_4487 and cce_1503)) or (AtpF0(cce_1506 and cce_1508 and cce_1507) and AtpF1III(cce_1345 and cce_1511 and cce_4487 and cce_1503 and cce_2813)) or (AtpF0(cce_1506 and cce_1508 and cce_1507) and AtpF1IV(cce_4489 and cce_1511 and cce_4487 and cce_1503 and cce_2813)) or (AtpF0(cce_1506 and cce_1508 and cce_1507) and AtpF1V(cce_1345 and cce_1511 and cce_1512 and cce_4487 and cce_4488)) or (AtpF0(cce_1506 and cce_1508 and cce_1507) and AtpF1VI(cce_4489 and cce_1511 and cce_1512 and cce_4487 and cce_4488)) or (AtpF0(cce_1506 and cce_1508 and cce_1507) and AtpF1VII(cce_1345 and cce_1511 and cce_4487 and cce_4488 and cce_2813)) or (AtpF0(cce_1506 and cce_1508 and cce_1507) and AtpF1VIII(cce_4489 and cce_1511 and cce_4487 and cce_4488 and cce_2813)) or (AtpF0I(cce_1506 and cce_4483 and cce_1507) and AtpF1I(cce_1345 and cce_1511 and cce_1512 and cce_4487 and cce_1503)) or (AtpF0I(cce_1506 and cce_4483 and cce_1507) and AtpF1II(cce_4489 and cce_1511 and cce_1512 and cce_4487 and cce_1503)) or (AtpF0I(cce_1506 and cce_4483 and cce_1507) and AtpF1III(cce_1345 and cce_1511 and cce_4487 and cce_1503 and cce_2813)) or (AtpF0I(cce_1506 and cce_4483 and cce_1507) and AtpF1IV(cce_4489 and cce_1511 and cce_4487 and cce_1503 and cce_2813)) or (AtpF0I(cce_1506 and cce_4483 and cce_1507) and AtpF1V(cce_1345 and cce_1511 and cce_1512 and cce_4487 and cce_4488)) or (AtpF0I(cce_1506 and cce_4483 and cce_1507) and AtpF1VI(cce_4489 and cce_1511 and cce_1512 and cce_4487 and cce_4488)) or (AtpF0I(cce_1506 and cce_4483 and cce_1507) and AtpF1VII(cce_1345 and cce_1511 and cce_4487 and cce_4488 and cce_2813)) or (AtpF0I(cce_1506 and cce_4483 and cce_1507) and AtpF1VIII(cce_4489 and cce_1511 and cce_4487 and cce_4488 and cce_2813)) </html:p>
<html:p>SUBSYSTEM: Oxidative_Phosphorylation</html:p>
<html:p>PROTEIN_CLASS: 3.6.3.14 </html:p>
</notes>
<listOfReactants>
	<speciesReference species="m_adp_c" stoichiometry="1.000000"/>
	<speciesReference species="m_h_e" stoichiometry="4.000000"/>
	<speciesReference species="m_pi_c" stoichiometry="1.000000"/>
</listOfReactants>
<listOfProducts>
	<speciesReference species="m_atp_c" stoichiometry="1.000000"/>
	<speciesReference species="m_h2o_c" stoichiometry="1.000000"/>
	<speciesReference species="m_h_c" stoichiometry="3.000000"/>
</listOfProducts>
<kineticLaw>
	<math xmlns="http://www.w3.org/1998/Math/MathML">
			<ci> FLUX_VALUE </ci>
	</math>
	<listOfParameters>
		<parameter id="LOWER_BOUND" value="-1000" units="mmol_per_gDW_per_hr"/>
		<parameter id="UPPER_BOUND" value="1000" units="mmol_per_gDW_per_hr"/>
		<parameter id="OBJECTIVE_COEFFICIENT" value="0.0"/>
		<parameter id="FLUX_VALUE" value="0.0" units="mmol_per_gDW_per_hr"/>
	</listOfParameters>
</kineticLaw>
</reaction>
<reaction id="r_BACCL" name="biotin_acetyl_CoA_carboxylase_ligase" reversible="false">
<notes>
<html:p>GENE_ASSOCIATION: ( cce_1774 ) </html:p>
<html:p>PROTEIN_ASSOCIATION: BirA(cce_1774) </html:p>
<html:p>SUBSYSTEM: Biotin_Metabolism</html:p>
<html:p>PROTEIN_CLASS: 6.3.4.15</html:p>
</notes>
<listOfReactants>
	<speciesReference species="m_atp_c" stoichiometry="1.000000"/>
	<speciesReference species="m_btn_c" stoichiometry="1.000000"/>
	<speciesReference species="m_h_c" stoichiometry="1.000000"/>
</listOfReactants>
<listOfProducts>
	<speciesReference species="m_btamp_c" stoichiometry="1.000000"/>
	<speciesReference species="m_ppi_c" stoichiometry="1.000000"/>
</listOfProducts>
<kineticLaw>
	<math xmlns="http://www.w3.org/1998/Math/MathML">
			<ci> FLUX_VALUE </ci>
	</math>
	<listOfParameters>
		<parameter id="LOWER_BOUND" value="0" units="mmol_per_gDW_per_hr"/>
		<parameter id="UPPER_BOUND" value="1000" units="mmol_per_gDW_per_hr"/>
		<parameter id="OBJECTIVE_COEFFICIENT" value="0.0"/>
		<parameter id="FLUX_VALUE" value="0.0" units="mmol_per_gDW_per_hr"/>
	</listOfParameters>
</kineticLaw>
</reaction>
<reaction id="r_BPNT" name="3_5_bisphosphate_nucleotidase" reversible="false">
<notes>
<html:p>GENE_ASSOCIATION: ( cce_4423 ) </html:p>
<html:p>PROTEIN_ASSOCIATION: Met22(cce_4423) </html:p>
<html:p>SUBSYSTEM: Sulfur_Metabolism</html:p>
<html:p>PROTEIN_CLASS: 3.1.3.7</html:p>
</notes>
<listOfReactants>
	<speciesReference species="m_h2o_c" stoichiometry="1.000000"/>
	<speciesReference species="m_pap_c" stoichiometry="1.000000"/>
</listOfReactants>
<listOfProducts>
	<speciesReference species="m_amp_c" stoichiometry="1.000000"/>
	<speciesReference species="m_pi_c" stoichiometry="1.000000"/>
</listOfProducts>
<kineticLaw>
	<math xmlns="http://www.w3.org/1998/Math/MathML">
			<ci> FLUX_VALUE </ci>
	</math>
	<listOfParameters>
		<parameter id="LOWER_BOUND" value="0" units="mmol_per_gDW_per_hr"/>
		<parameter id="UPPER_BOUND" value="1000" units="mmol_per_gDW_per_hr"/>
		<parameter id="OBJECTIVE_COEFFICIENT" value="0.0"/>
		<parameter id="FLUX_VALUE" value="0.0" units="mmol_per_gDW_per_hr"/>
	</listOfParameters>
</kineticLaw>
</reaction>
<reaction id="r_BTMAT1" name="Butyryl_acyl_carrier_protein_malonyl_CoA_C_acyltransferase" reversible="false">
<notes>
<html:p>GENE_ASSOCIATION: ( cce_0460 ) </html:p>
<html:p>PROTEIN_ASSOCIATION: FabI(cce_0460) </html:p>
<html:p>SUBSYSTEM: Fatty_Acid_Synthesis</html:p>
<html:p>PROTEIN_CLASS: 1.3.1.10</html:p>
</notes>
<listOfReactants>
	<speciesReference species="m_2beacp_c" stoichiometry="1.000000"/>
	<speciesReference species="m_h_c" stoichiometry="1.000000"/>
	<speciesReference species="m_nadph_c" stoichiometry="1.000000"/>
</listOfReactants>
<listOfProducts>
	<speciesReference species="m_butacp_c" stoichiometry="1.000000"/>
	<speciesReference species="m_nadp_c" stoichiometry="1.000000"/>
</listOfProducts>
<kineticLaw>
	<math xmlns="http://www.w3.org/1998/Math/MathML">
			<ci> FLUX_VALUE </ci>
	</math>
	<listOfParameters>
		<parameter id="LOWER_BOUND" value="0" units="mmol_per_gDW_per_hr"/>
		<parameter id="UPPER_BOUND" value="1000" units="mmol_per_gDW_per_hr"/>
		<parameter id="OBJECTIVE_COEFFICIENT" value="0.0"/>
		<parameter id="FLUX_VALUE" value="0.0" units="mmol_per_gDW_per_hr"/>
	</listOfParameters>
</kineticLaw>
</reaction>
<reaction id="r_BTS2" name="biotin_synthase_ala_L_producing" reversible="true">
<notes>
<html:p>GENE_ASSOCIATION: ( cce_4350 and cce_0279 ) or ( cce_0557 and cce_4350 ) or ( cce_1004 and cce_4350 ) or ( cce_4350 and cce_0202 ) or ( cce_4350 and cce_5234 ) </html:p>
<html:p>PROTEIN_ASSOCIATION: (BioB(cce_4350) and IscS2(cce_0279)) or (IscS3(cce_0557) and BioB(cce_4350)) or (IscS4(cce_1004) and BioB(cce_4350)) or (BioB(cce_4350) and IscS1(cce_0202)) or (BioB(cce_4350) and IscS5(cce_5234)) </html:p>
<html:p>SUBSYSTEM: Biotin_Metabolism</html:p>
<html:p>PROTEIN_CLASS: None</html:p>
</notes>
<listOfReactants>
	<speciesReference species="m_cys_l_c" stoichiometry="1.000000"/>
	<speciesReference species="m_dtbt_c" stoichiometry="1.000000"/>
</listOfReactants>
<listOfProducts>
	<speciesReference species="m_ala_l_c" stoichiometry="1.000000"/>
	<speciesReference species="m_btn_c" stoichiometry="1.000000"/>
	<speciesReference species="m_h_c" stoichiometry="2.000000"/>
</listOfProducts>
<kineticLaw>
	<math xmlns="http://www.w3.org/1998/Math/MathML">
			<ci> FLUX_VALUE </ci>
	</math>
	<listOfParameters>
		<parameter id="LOWER_BOUND" value="-1000" units="mmol_per_gDW_per_hr"/>
		<parameter id="UPPER_BOUND" value="1000" units="mmol_per_gDW_per_hr"/>
		<parameter id="OBJECTIVE_COEFFICIENT" value="0.0"/>
		<parameter id="FLUX_VALUE" value="0.0" units="mmol_per_gDW_per_hr"/>
	</listOfParameters>
</kineticLaw>
</reaction>
<reaction id="r_CA2ABC" name="calcium_transport_via_ABC_system" reversible="false">
<notes>
<html:p>GENE_ASSOCIATION: ( cce_0846 ) </html:p>
<html:p>PROTEIN_ASSOCIATION: Cadp(cce_0846) </html:p>
<html:p>SUBSYSTEM: Transport</html:p>
<html:p>PROTEIN_CLASS: None</html:p>
</notes>
<listOfReactants>
	<speciesReference species="m_atp_c" stoichiometry="1.000000"/>
	<speciesReference species="m_ca2_e" stoichiometry="1.000000"/>
	<speciesReference species="m_h2o_c" stoichiometry="1.000000"/>
</listOfReactants>
<listOfProducts>
	<speciesReference species="m_adp_c" stoichiometry="1.000000"/>
	<speciesReference species="m_ca2_c" stoichiometry="1.000000"/>
	<speciesReference species="m_h_c" stoichiometry="1.000000"/>
	<speciesReference species="m_pi_c" stoichiometry="1.000000"/>
</listOfProducts>
<kineticLaw>
	<math xmlns="http://www.w3.org/1998/Math/MathML">
			<ci> FLUX_VALUE </ci>
	</math>
	<listOfParameters>
		<parameter id="LOWER_BOUND" value="0" units="mmol_per_gDW_per_hr"/>
		<parameter id="UPPER_BOUND" value="1000" units="mmol_per_gDW_per_hr"/>
		<parameter id="OBJECTIVE_COEFFICIENT" value="0.0"/>
		<parameter id="FLUX_VALUE" value="0.0" units="mmol_per_gDW_per_hr"/>
	</listOfParameters>
</kineticLaw>
</reaction>
<reaction id="r_CA2ABC1" name="calcium_efflux_via_ABC_system" reversible="false">
<notes>
<html:p>GENE_ASSOCIATION: ( cce_3916 ) </html:p>
<html:p>PROTEIN_ASSOCIATION: YloB(cce_3916) </html:p>
<html:p>SUBSYSTEM: Transport</html:p>
<html:p>PROTEIN_CLASS: None</html:p>
</notes>
<listOfReactants>
	<speciesReference species="m_atp_c" stoichiometry="1.000000"/>
	<speciesReference species="m_ca2_c" stoichiometry="1.000000"/>
	<speciesReference species="m_h2o_c" stoichiometry="1.000000"/>
</listOfReactants>
<listOfProducts>
	<speciesReference species="m_adp_c" stoichiometry="1.000000"/>
	<speciesReference species="m_ca2_e" stoichiometry="1.000000"/>
	<speciesReference species="m_h_c" stoichiometry="1.000000"/>
	<speciesReference species="m_pi_c" stoichiometry="1.000000"/>
</listOfProducts>
<kineticLaw>
	<math xmlns="http://www.w3.org/1998/Math/MathML">
			<ci> FLUX_VALUE </ci>
	</math>
	<listOfParameters>
		<parameter id="LOWER_BOUND" value="0" units="mmol_per_gDW_per_hr"/>
		<parameter id="UPPER_BOUND" value="1000" units="mmol_per_gDW_per_hr"/>
		<parameter id="OBJECTIVE_COEFFICIENT" value="0.0"/>
		<parameter id="FLUX_VALUE" value="0.0" units="mmol_per_gDW_per_hr"/>
	</listOfParameters>
</kineticLaw>
</reaction>
<reaction id="r_CAT" name="catalase" reversible="false">
<notes>
<html:p>GENE_ASSOCIATION:</html:p>
<html:p>PROTEIN_ASSOCIATION:</html:p>
<html:p>SUBSYSTEM: Other</html:p>
<html:p>PROTEIN_CLASS: 1.11.1.6</html:p>
</notes>
<listOfReactants>
	<speciesReference species="m_h2o2_c" stoichiometry="2.000000"/>
</listOfReactants>
<listOfProducts>
	<speciesReference species="m_h2o_c" stoichiometry="2.000000"/>
	<speciesReference species="m_o2_c" stoichiometry="1.000000"/>
</listOfProducts>
<kineticLaw>
	<math xmlns="http://www.w3.org/1998/Math/MathML">
			<ci> FLUX_VALUE </ci>
	</math>
	<listOfParameters>
		<parameter id="LOWER_BOUND" value="0" units="mmol_per_gDW_per_hr"/>
		<parameter id="UPPER_BOUND" value="1000" units="mmol_per_gDW_per_hr"/>
		<parameter id="OBJECTIVE_COEFFICIENT" value="0.0"/>
		<parameter id="FLUX_VALUE" value="0.0" units="mmol_per_gDW_per_hr"/>
	</listOfParameters>
</kineticLaw>
</reaction>
<reaction id="r_CAT4I" name="calcium_transport_out_via_proton_antiporter" reversible="false">
<notes>
<html:p>GENE_ASSOCIATION: ( cce_1760 ) </html:p>
<html:p>PROTEIN_ASSOCIATION: ChaA(cce_1760) </html:p>
<html:p>SUBSYSTEM: Transport</html:p>
<html:p>PROTEIN_CLASS: TC_2.A.19</html:p>
</notes>
<listOfReactants>
	<speciesReference species="m_ca2_c" stoichiometry="1.000000"/>
	<speciesReference species="m_h_e" stoichiometry="1.000000"/>
</listOfReactants>
<listOfProducts>
	<speciesReference species="m_ca2_e" stoichiometry="1.000000"/>
	<speciesReference species="m_h_c" stoichiometry="1.000000"/>
</listOfProducts>
<kineticLaw>
	<math xmlns="http://www.w3.org/1998/Math/MathML">
			<ci> FLUX_VALUE </ci>
	</math>
	<listOfParameters>
		<parameter id="LOWER_BOUND" value="0" units="mmol_per_gDW_per_hr"/>
		<parameter id="UPPER_BOUND" value="1000" units="mmol_per_gDW_per_hr"/>
		<parameter id="OBJECTIVE_COEFFICIENT" value="0.0"/>
		<parameter id="FLUX_VALUE" value="0.0" units="mmol_per_gDW_per_hr"/>
	</listOfParameters>
</kineticLaw>
</reaction>
<reaction id="r_CBPS" name="carbamoyl_phosphate_synthase_glutamine_hydrolysing" reversible="false">
<notes>
<html:p>GENE_ASSOCIATION: ( cce_0902 and cce_2038 ) </html:p>
<html:p>PROTEIN_ASSOCIATION: CarAB(cce_0902 and cce_2038) </html:p>
<html:p>SUBSYSTEM: Purine_and_Pyrimidine_Metabolism</html:p>
<html:p>PROTEIN_CLASS: 6.3.5.5</html:p>
</notes>
<listOfReactants>
	<speciesReference species="m_atp_c" stoichiometry="2.000000"/>
	<speciesReference species="m_gln_l_c" stoichiometry="1.000000"/>
	<speciesReference species="m_h2o_c" stoichiometry="1.000000"/>
	<speciesReference species="m_hco3_c" stoichiometry="1.000000"/>
</listOfReactants>
<listOfProducts>
	<speciesReference species="m_adp_c" stoichiometry="2.000000"/>
	<speciesReference species="m_cbp_c" stoichiometry="1.000000"/>
	<speciesReference species="m_glu_l_c" stoichiometry="1.000000"/>
	<speciesReference species="m_h_c" stoichiometry="2.000000"/>
	<speciesReference species="m_pi_c" stoichiometry="1.000000"/>
</listOfProducts>
<kineticLaw>
	<math xmlns="http://www.w3.org/1998/Math/MathML">
			<ci> FLUX_VALUE </ci>
	</math>
	<listOfParameters>
		<parameter id="LOWER_BOUND" value="0" units="mmol_per_gDW_per_hr"/>
		<parameter id="UPPER_BOUND" value="1000" units="mmol_per_gDW_per_hr"/>
		<parameter id="OBJECTIVE_COEFFICIENT" value="0.0"/>
		<parameter id="FLUX_VALUE" value="0.0" units="mmol_per_gDW_per_hr"/>
	</listOfParameters>
</kineticLaw>
</reaction>
<reaction id="r_CDGPT_CN" name="CDPdiacylglycerol_sn_glycerol_3_phosphate_3_phosphatidyltransferase_Cyanothece" reversible="false">
<notes>
<html:p>GENE_ASSOCIATION: ( cce_1533 ) </html:p>
<html:p>PROTEIN_ASSOCIATION: PgsA(cce_1533) </html:p>
<html:p>SUBSYSTEM: Glycerolipid_Metabolism</html:p>
<html:p>PROTEIN_CLASS: None</html:p>
</notes>
<listOfReactants>
	<speciesReference species="m_cdpdag_cn_c" stoichiometry="0.020000"/>
	<speciesReference species="m_glyc3p_c" stoichiometry="1.000000"/>
</listOfReactants>
<listOfProducts>
	<speciesReference species="m_cmp_c" stoichiometry="1.000000"/>
	<speciesReference species="m_h_c" stoichiometry="1.000000"/>
	<speciesReference species="m_pglyp_cn_c" stoichiometry="0.020000"/>
</listOfProducts>
<kineticLaw>
	<math xmlns="http://www.w3.org/1998/Math/MathML">
			<ci> FLUX_VALUE </ci>
	</math>
	<listOfParameters>
		<parameter id="LOWER_BOUND" value="0" units="mmol_per_gDW_per_hr"/>
		<parameter id="UPPER_BOUND" value="1000" units="mmol_per_gDW_per_hr"/>
		<parameter id="OBJECTIVE_COEFFICIENT" value="0.0"/>
		<parameter id="FLUX_VALUE" value="0.0" units="mmol_per_gDW_per_hr"/>
	</listOfParameters>
</kineticLaw>
</reaction>
<reaction id="r_CDPMEK" name="4_cytidine_5_diphospho_2_C_methyl_D_erythritol_kinase" reversible="false">
<notes>
<html:p>GENE_ASSOCIATION: ( cce_1317 ) </html:p>
<html:p>PROTEIN_ASSOCIATION: IspE(cce_1317) </html:p>
<html:p>SUBSYSTEM: Terpenoid_Backbone_Biosynthesis</html:p>
<html:p>PROTEIN_CLASS: None</html:p>
</notes>
<listOfReactants>
	<speciesReference species="m_4c2me_c" stoichiometry="1.000000"/>
	<speciesReference species="m_atp_c" stoichiometry="1.000000"/>
</listOfReactants>
<listOfProducts>
	<speciesReference species="m_2p4c2me_c" stoichiometry="1.000000"/>
	<speciesReference species="m_adp_c" stoichiometry="1.000000"/>
	<speciesReference species="m_h_c" stoichiometry="1.000000"/>
</listOfProducts>
<kineticLaw>
	<math xmlns="http://www.w3.org/1998/Math/MathML">
			<ci> FLUX_VALUE </ci>
	</math>
	<listOfParameters>
		<parameter id="LOWER_BOUND" value="0" units="mmol_per_gDW_per_hr"/>
		<parameter id="UPPER_BOUND" value="1000" units="mmol_per_gDW_per_hr"/>
		<parameter id="OBJECTIVE_COEFFICIENT" value="0.0"/>
		<parameter id="FLUX_VALUE" value="0.0" units="mmol_per_gDW_per_hr"/>
	</listOfParameters>
</kineticLaw>
</reaction>
<reaction id="r_CELLSYN" name="Cellulose_synthase" reversible="false">
<notes>
<html:p>GENE_ASSOCIATION: ( cce_1003 ) </html:p>
<html:p>PROTEIN_ASSOCIATION: CelA(cce_1003) </html:p>
<html:p>SUBSYSTEM: Starch_and_Sucrose_Metabolism</html:p>
<html:p>PROTEIN_CLASS: 2.4.1.12</html:p>
</notes>
<listOfReactants>
	<speciesReference species="m_udpg_c" stoichiometry="1.000000"/>
</listOfReactants>
<listOfProducts>
	<speciesReference species="m_cell_c" stoichiometry="1.000000"/>
	<speciesReference species="m_h_c" stoichiometry="1.000000"/>
	<speciesReference species="m_udp_c" stoichiometry="1.000000"/>
</listOfProducts>
<kineticLaw>
	<math xmlns="http://www.w3.org/1998/Math/MathML">
			<ci> FLUX_VALUE </ci>
	</math>
	<listOfParameters>
		<parameter id="LOWER_BOUND" value="0" units="mmol_per_gDW_per_hr"/>
		<parameter id="UPPER_BOUND" value="1000" units="mmol_per_gDW_per_hr"/>
		<parameter id="OBJECTIVE_COEFFICIENT" value="0.0"/>
		<parameter id="FLUX_VALUE" value="0.0" units="mmol_per_gDW_per_hr"/>
	</listOfParameters>
</kineticLaw>
</reaction>
<reaction id="r_CGPASE" name="Cyanophycinase" reversible="false">
<notes>
<html:p>GENE_ASSOCIATION: ( cce_2236 ) </html:p>
<html:p>PROTEIN_ASSOCIATION: CphB(cce_2236) </html:p>
<html:p>SUBSYSTEM: Cyanophycin_Metabolism</html:p>
<html:p>PROTEIN_CLASS: None</html:p>
</notes>
<listOfReactants>
	<speciesReference species="m_cyanophycin_c" stoichiometry="1.000000"/>
	<speciesReference species="m_h2o_c" stoichiometry="1.000000"/>
</listOfReactants>
<listOfProducts>
	<speciesReference species="m_arg_l_asp_l_c" stoichiometry="2.000000"/>
</listOfProducts>
<kineticLaw>
	<math xmlns="http://www.w3.org/1998/Math/MathML">
			<ci> FLUX_VALUE </ci>
	</math>
	<listOfParameters>
		<parameter id="LOWER_BOUND" value="0" units="mmol_per_gDW_per_hr"/>
		<parameter id="UPPER_BOUND" value="1000" units="mmol_per_gDW_per_hr"/>
		<parameter id="OBJECTIVE_COEFFICIENT" value="0.0"/>
		<parameter id="FLUX_VALUE" value="0.0" units="mmol_per_gDW_per_hr"/>
	</listOfParameters>
</kineticLaw>
</reaction>
<reaction id="r_CHORM" name="chorismate_mutase" reversible="false">
<notes>
<html:p>GENE_ASSOCIATION: ( cce_3372 ) </html:p>
<html:p>PROTEIN_ASSOCIATION: AroH(cce_3372) </html:p>
<html:p>SUBSYSTEM: Tyrosine_Tryptophan_and_Phenylalanine_Metabolism</html:p>
<html:p>PROTEIN_CLASS: 5.4.99.5</html:p>
</notes>
<listOfReactants>
	<speciesReference species="m_chor_c" stoichiometry="1.000000"/>
</listOfReactants>
<listOfProducts>
	<speciesReference species="m_pphn_c" stoichiometry="1.000000"/>
</listOfProducts>
<kineticLaw>
	<math xmlns="http://www.w3.org/1998/Math/MathML">
			<ci> FLUX_VALUE </ci>
	</math>
	<listOfParameters>
		<parameter id="LOWER_BOUND" value="0" units="mmol_per_gDW_per_hr"/>
		<parameter id="UPPER_BOUND" value="1000" units="mmol_per_gDW_per_hr"/>
		<parameter id="OBJECTIVE_COEFFICIENT" value="0.0"/>
		<parameter id="FLUX_VALUE" value="0.0" units="mmol_per_gDW_per_hr"/>
	</listOfParameters>
</kineticLaw>
</reaction>
<reaction id="r_CHORS" name="chorismate_synthase" reversible="false">
<notes>
<html:p>GENE_ASSOCIATION: ( cce_4200 ) </html:p>
<html:p>PROTEIN_ASSOCIATION: Aro2(cce_4200) </html:p>
<html:p>SUBSYSTEM: Tyrosine_Tryptophan_and_Phenylalanine_Metabolism</html:p>
<html:p>PROTEIN_CLASS: 4.2.3.5</html:p>
</notes>
<listOfReactants>
	<speciesReference species="m_3psme_c" stoichiometry="1.000000"/>
</listOfReactants>
<listOfProducts>
	<speciesReference species="m_chor_c" stoichiometry="1.000000"/>
	<speciesReference species="m_pi_c" stoichiometry="1.000000"/>
</listOfProducts>
<kineticLaw>
	<math xmlns="http://www.w3.org/1998/Math/MathML">
			<ci> FLUX_VALUE </ci>
	</math>
	<listOfParameters>
		<parameter id="LOWER_BOUND" value="0" units="mmol_per_gDW_per_hr"/>
		<parameter id="UPPER_BOUND" value="1000" units="mmol_per_gDW_per_hr"/>
		<parameter id="OBJECTIVE_COEFFICIENT" value="0.0"/>
		<parameter id="FLUX_VALUE" value="0.0" units="mmol_per_gDW_per_hr"/>
	</listOfParameters>
</kineticLaw>
</reaction>
<reaction id="r_CHPS" name="chlorophyll_synthase" reversible="true">
<notes>
<html:p>GENE_ASSOCIATION: ( cce_4122 ) </html:p>
<html:p>PROTEIN_ASSOCIATION: ChlG(cce_4122) </html:p>
<html:p>SUBSYSTEM: Porphyrin_and_Chlorophyll_Metabolism</html:p>
<html:p>PROTEIN_CLASS: None</html:p>
</notes>
<listOfReactants>
	<speciesReference species="m_clpyda_c" stoichiometry="1.000000"/>
	<speciesReference species="m_h_c" stoichiometry="1.000000"/>
	<speciesReference species="m_phdp_c" stoichiometry="1.000000"/>
</listOfReactants>
<listOfProducts>
	<speciesReference species="m_chla_c" stoichiometry="1.000000"/>
	<speciesReference species="m_ppi_c" stoichiometry="1.000000"/>
</listOfProducts>
<kineticLaw>
	<math xmlns="http://www.w3.org/1998/Math/MathML">
			<ci> FLUX_VALUE </ci>
	</math>
	<listOfParameters>
		<parameter id="LOWER_BOUND" value="-1000" units="mmol_per_gDW_per_hr"/>
		<parameter id="UPPER_BOUND" value="1000" units="mmol_per_gDW_per_hr"/>
		<parameter id="OBJECTIVE_COEFFICIENT" value="0.0"/>
		<parameter id="FLUX_VALUE" value="0.0" units="mmol_per_gDW_per_hr"/>
	</listOfParameters>
</kineticLaw>
</reaction>
<reaction id="r_CICOHL" name="2_methylmaleate_hydro_lyase" reversible="true">
<notes>
<html:p>GENE_ASSOCIATION: ( cce_3504 and cce_4582 ) </html:p>
<html:p>PROTEIN_ASSOCIATION: LeuCD(cce_3504 and cce_4582) </html:p>
<html:p>SUBSYSTEM: Valine_Leucine_and_Isoleucine_Metabolism</html:p>
<html:p>PROTEIN_CLASS: 4.2.1.35</html:p>
</notes>
<listOfReactants>
	<speciesReference species="m_cico_c" stoichiometry="1.000000"/>
	<speciesReference species="m_h2o_c" stoichiometry="1.000000"/>
</listOfReactants>
<listOfProducts>
	<speciesReference species="m_emma_c" stoichiometry="1.000000"/>
</listOfProducts>
<kineticLaw>
	<math xmlns="http://www.w3.org/1998/Math/MathML">
			<ci> FLUX_VALUE </ci>
	</math>
	<listOfParameters>
		<parameter id="LOWER_BOUND" value="-1000" units="mmol_per_gDW_per_hr"/>
		<parameter id="UPPER_BOUND" value="1000" units="mmol_per_gDW_per_hr"/>
		<parameter id="OBJECTIVE_COEFFICIENT" value="0.0"/>
		<parameter id="FLUX_VALUE" value="0.0" units="mmol_per_gDW_per_hr"/>
	</listOfParameters>
</kineticLaw>
</reaction>
<reaction id="r_CIMAHL" name="R_2_Methylmalate_hydro_lyase" reversible="true">
<notes>
<html:p>GENE_ASSOCIATION: ( cce_3504 and cce_4582 ) </html:p>
<html:p>PROTEIN_ASSOCIATION: LeuCD(cce_3504 and cce_4582) </html:p>
<html:p>SUBSYSTEM: Valine_Leucine_and_Isoleucine_Metabolism</html:p>
<html:p>PROTEIN_CLASS: 4.2.1.35</html:p>
</notes>
<listOfReactants>
	<speciesReference species="m_cima_c" stoichiometry="1.000000"/>
</listOfReactants>
<listOfProducts>
	<speciesReference species="m_cico_c" stoichiometry="1.000000"/>
	<speciesReference species="m_h2o_c" stoichiometry="1.000000"/>
</listOfProducts>
<kineticLaw>
	<math xmlns="http://www.w3.org/1998/Math/MathML">
			<ci> FLUX_VALUE </ci>
	</math>
	<listOfParameters>
		<parameter id="LOWER_BOUND" value="-1000" units="mmol_per_gDW_per_hr"/>
		<parameter id="UPPER_BOUND" value="1000" units="mmol_per_gDW_per_hr"/>
		<parameter id="OBJECTIVE_COEFFICIENT" value="0.0"/>
		<parameter id="FLUX_VALUE" value="0.0" units="mmol_per_gDW_per_hr"/>
	</listOfParameters>
</kineticLaw>
</reaction>
<reaction id="r_CIMAS" name="citramalate_synthase" reversible="false">
<notes>
<html:p>GENE_ASSOCIATION: ( cce_0248 ) or ( cce_4008 ) </html:p>
<html:p>PROTEIN_ASSOCIATION: (LeuA2(cce_0248)) or (CimA(cce_4008)) </html:p>
<html:p>SUBSYSTEM: Valine_Leucine_and_Isoleucine_Metabolism</html:p>
<html:p>PROTEIN_CLASS: None</html:p>
</notes>
<listOfReactants>
	<speciesReference species="m_accoa_c" stoichiometry="1.000000"/>
	<speciesReference species="m_h2o_c" stoichiometry="1.000000"/>
	<speciesReference species="m_pyr_c" stoichiometry="1.000000"/>
</listOfReactants>
<listOfProducts>
	<speciesReference species="m_cima_c" stoichiometry="1.000000"/>
	<speciesReference species="m_coa_c" stoichiometry="1.000000"/>
	<speciesReference species="m_h_c" stoichiometry="1.000000"/>
</listOfProducts>
<kineticLaw>
	<math xmlns="http://www.w3.org/1998/Math/MathML">
			<ci> FLUX_VALUE </ci>
	</math>
	<listOfParameters>
		<parameter id="LOWER_BOUND" value="0" units="mmol_per_gDW_per_hr"/>
		<parameter id="UPPER_BOUND" value="1000" units="mmol_per_gDW_per_hr"/>
		<parameter id="OBJECTIVE_COEFFICIENT" value="0.0"/>
		<parameter id="FLUX_VALUE" value="0.0" units="mmol_per_gDW_per_hr"/>
	</listOfParameters>
</kineticLaw>
</reaction>
<reaction id="r_CO1DAMADT" name="CobIalamin_adenosyltransferase" reversible="false">
<notes>
<html:p>GENE_ASSOCIATION: ( cce_0802 ) </html:p>
<html:p>PROTEIN_ASSOCIATION: BtuR(cce_0802) </html:p>
<html:p>SUBSYSTEM: Porphyrin_and_Chlorophyll_Metabolism</html:p>
<html:p>PROTEIN_CLASS: 2.5.1.17</html:p>
</notes>
<listOfReactants>
	<speciesReference species="m_atp_c" stoichiometry="1.000000"/>
	<speciesReference species="m_co1dam_c" stoichiometry="1.000000"/>
	<speciesReference species="m_nad_c" stoichiometry="1.000000"/>
</listOfReactants>
<listOfProducts>
	<speciesReference species="m_adcobdam_c" stoichiometry="1.000000"/>
	<speciesReference species="m_h_c" stoichiometry="1.000000"/>
	<speciesReference species="m_nadh_c" stoichiometry="1.000000"/>
	<speciesReference species="m_pppi_c" stoichiometry="1.000000"/>
</listOfProducts>
<kineticLaw>
	<math xmlns="http://www.w3.org/1998/Math/MathML">
			<ci> FLUX_VALUE </ci>
	</math>
	<listOfParameters>
		<parameter id="LOWER_BOUND" value="0" units="mmol_per_gDW_per_hr"/>
		<parameter id="UPPER_BOUND" value="1000" units="mmol_per_gDW_per_hr"/>
		<parameter id="OBJECTIVE_COEFFICIENT" value="0.0"/>
		<parameter id="FLUX_VALUE" value="0.0" units="mmol_per_gDW_per_hr"/>
	</listOfParameters>
</kineticLaw>
</reaction>
<reaction id="r_CO2DAMR" name="cobIIyrinic_acid_a_c_diamide_reductase" reversible="false">
<notes>
<html:p>GENE_ASSOCIATION:</html:p>
<html:p>PROTEIN_ASSOCIATION:</html:p>
<html:p>SUBSYSTEM: Porphyrin_and_Chlorophyll_Metabolism</html:p>
<html:p>PROTEIN_CLASS: None</html:p>
</notes>
<listOfReactants>
	<speciesReference species="m_co2dam_c" stoichiometry="2.000000"/>
	<speciesReference species="m_nadh_c" stoichiometry="1.000000"/>
</listOfReactants>
<listOfProducts>
	<speciesReference species="m_co1dam_c" stoichiometry="2.000000"/>
	<speciesReference species="m_h_c" stoichiometry="1.000000"/>
	<speciesReference species="m_nad_c" stoichiometry="1.000000"/>
</listOfProducts>
<kineticLaw>
	<math xmlns="http://www.w3.org/1998/Math/MathML">
			<ci> FLUX_VALUE </ci>
	</math>
	<listOfParameters>
		<parameter id="LOWER_BOUND" value="0" units="mmol_per_gDW_per_hr"/>
		<parameter id="UPPER_BOUND" value="1000" units="mmol_per_gDW_per_hr"/>
		<parameter id="OBJECTIVE_COEFFICIENT" value="0.0"/>
		<parameter id="FLUX_VALUE" value="0.0" units="mmol_per_gDW_per_hr"/>
	</listOfParameters>
</kineticLaw>
</reaction>
<reaction id="r_CO2T" name="CO2_transport_out_via_diffusion" reversible="true">
<notes>
<html:p>GENE_ASSOCIATION:</html:p>
<html:p>PROTEIN_ASSOCIATION:</html:p>
<html:p>SUBSYSTEM: Transport</html:p>
<html:p>PROTEIN_CLASS: None</html:p>
</notes>
<listOfReactants>
	<speciesReference species="m_co2_e" stoichiometry="1.000000"/>
</listOfReactants>
<listOfProducts>
	<speciesReference species="m_co2_c" stoichiometry="1.000000"/>
</listOfProducts>
<kineticLaw>
	<math xmlns="http://www.w3.org/1998/Math/MathML">
			<ci> FLUX_VALUE </ci>
	</math>
	<listOfParameters>
		<parameter id="LOWER_BOUND" value="-1000" units="mmol_per_gDW_per_hr"/>
		<parameter id="UPPER_BOUND" value="1000" units="mmol_per_gDW_per_hr"/>
		<parameter id="OBJECTIVE_COEFFICIENT" value="0.0"/>
		<parameter id="FLUX_VALUE" value="0.0" units="mmol_per_gDW_per_hr"/>
	</listOfParameters>
</kineticLaw>
</reaction>
<reaction id="r_COABC" name="Cobalt_transport_via_ABC_system" reversible="false">
<notes>
<html:p>GENE_ASSOCIATION: ( cce_0342 and cce_1531 and cce_4071 ) </html:p>
<html:p>PROTEIN_ASSOCIATION: CbiMNQO(cce_0342 and cce_1531 and cce_4071) </html:p>
<html:p>SUBSYSTEM: Transport</html:p>
<html:p>PROTEIN_CLASS: None</html:p>
</notes>
<listOfReactants>
	<speciesReference species="m_atp_c" stoichiometry="1.000000"/>
	<speciesReference species="m_cobalt2_e" stoichiometry="1.000000"/>
	<speciesReference species="m_h2o_c" stoichiometry="1.000000"/>
</listOfReactants>
<listOfProducts>
	<speciesReference species="m_adp_c" stoichiometry="1.000000"/>
	<speciesReference species="m_cobalt2_c" stoichiometry="1.000000"/>
	<speciesReference species="m_h_c" stoichiometry="1.000000"/>
	<speciesReference species="m_pi_c" stoichiometry="1.000000"/>
</listOfProducts>
<kineticLaw>
	<math xmlns="http://www.w3.org/1998/Math/MathML">
			<ci> FLUX_VALUE </ci>
	</math>
	<listOfParameters>
		<parameter id="LOWER_BOUND" value="0" units="mmol_per_gDW_per_hr"/>
		<parameter id="UPPER_BOUND" value="1000" units="mmol_per_gDW_per_hr"/>
		<parameter id="OBJECTIVE_COEFFICIENT" value="0.0"/>
		<parameter id="FLUX_VALUE" value="0.0" units="mmol_per_gDW_per_hr"/>
	</listOfParameters>
</kineticLaw>
</reaction>
<reaction id="r_COBALTT5" name="cobalt_transport_in_out_via_permease_no_H" reversible="true">
<notes>
<html:p>GENE_ASSOCIATION: ( cce_2010 ) or ( cce_0544 ) </html:p>
<html:p>PROTEIN_ASSOCIATION: (MgtE(cce_2010)) or (CorA(cce_0544)) </html:p>
<html:p>SUBSYSTEM: Transport</html:p>
<html:p>PROTEIN_CLASS: TC_1.A.35</html:p>
</notes>
<listOfReactants>
	<speciesReference species="m_cobalt2_c" stoichiometry="1.000000"/>
</listOfReactants>
<listOfProducts>
	<speciesReference species="m_cobalt2_e" stoichiometry="1.000000"/>
</listOfProducts>
<kineticLaw>
	<math xmlns="http://www.w3.org/1998/Math/MathML">
			<ci> FLUX_VALUE </ci>
	</math>
	<listOfParameters>
		<parameter id="LOWER_BOUND" value="-1000" units="mmol_per_gDW_per_hr"/>
		<parameter id="UPPER_BOUND" value="1000" units="mmol_per_gDW_per_hr"/>
		<parameter id="OBJECTIVE_COEFFICIENT" value="0.0"/>
		<parameter id="FLUX_VALUE" value="0.0" units="mmol_per_gDW_per_hr"/>
	</listOfParameters>
</kineticLaw>
</reaction>
<reaction id="r_COBPS" name="cobalamin_5_phosphate_synthase" reversible="false">
<notes>
<html:p>GENE_ASSOCIATION: ( cce_1645 ) </html:p>
<html:p>PROTEIN_ASSOCIATION: CobS(cce_1645) </html:p>
<html:p>SUBSYSTEM: Porphyrin_and_Chlorophyll_Metabolism</html:p>
<html:p>PROTEIN_CLASS: None</html:p>
</notes>
<listOfReactants>
	<speciesReference species="m_adgcoba_c" stoichiometry="1.000000"/>
	<speciesReference species="m_rdmbzi_c" stoichiometry="1.000000"/>
</listOfReactants>
<listOfProducts>
	<speciesReference species="m_cobamcoa_c" stoichiometry="1.000000"/>
	<speciesReference species="m_gmp_c" stoichiometry="1.000000"/>
	<speciesReference species="m_h_c" stoichiometry="1.000000"/>
</listOfProducts>
<kineticLaw>
	<math xmlns="http://www.w3.org/1998/Math/MathML">
			<ci> FLUX_VALUE </ci>
	</math>
	<listOfParameters>
		<parameter id="LOWER_BOUND" value="0" units="mmol_per_gDW_per_hr"/>
		<parameter id="UPPER_BOUND" value="1000" units="mmol_per_gDW_per_hr"/>
		<parameter id="OBJECTIVE_COEFFICIENT" value="0.0"/>
		<parameter id="FLUX_VALUE" value="0.0" units="mmol_per_gDW_per_hr"/>
	</listOfParameters>
</kineticLaw>
</reaction>
<reaction id="r_COX_CYC" name="cytochrome_c_cytochrom_c6_oxidoreductase_proton_pumping" reversible="false">
<notes>
<html:p>GENE_ASSOCIATION: ( cce_1975 and cce_1976 and cce_1977 and cce_0589 ) or ( cce_1975 and cce_1976 and cce_1977 and cce_1107 ) </html:p>
<html:p>PROTEIN_ASSOCIATION: (CcoABC1(cce_1975 and cce_1976 and cce_1977) and Cyc6-I(cce_0589)) or (CcoABC1(cce_1975 and cce_1976 and cce_1977) and Cyc6-II(cce_1107)) </html:p>
<html:p>SUBSYSTEM: Oxidative_Phosphorylation</html:p>
<html:p>PROTEIN_CLASS: None</html:p>
</notes>
<listOfReactants>
	<speciesReference species="m_cyc6_rd_c" stoichiometry="2.000000"/>
	<speciesReference species="m_h_c" stoichiometry="4.000000"/>
	<speciesReference species="m_o2_c" stoichiometry="0.500000"/>
</listOfReactants>
<listOfProducts>
	<speciesReference species="m_cyc6_ox_c" stoichiometry="2.000000"/>
	<speciesReference species="m_h2o_c" stoichiometry="1.000000"/>
	<speciesReference species="m_h_e" stoichiometry="2.000000"/>
</listOfProducts>
<kineticLaw>
	<math xmlns="http://www.w3.org/1998/Math/MathML">
			<ci> FLUX_VALUE </ci>
	</math>
	<listOfParameters>
		<parameter id="LOWER_BOUND" value="0" units="mmol_per_gDW_per_hr"/>
		<parameter id="UPPER_BOUND" value="1000" units="mmol_per_gDW_per_hr"/>
		<parameter id="OBJECTIVE_COEFFICIENT" value="0.0"/>
		<parameter id="FLUX_VALUE" value="0.0" units="mmol_per_gDW_per_hr"/>
	</listOfParameters>
</kineticLaw>
</reaction>
<reaction id="r_COX_PC" name="cytochrome_c_plastocyanine_oxidoreductase_proton_pumping" reversible="false">
<notes>
<html:p>GENE_ASSOCIATION: ( cce_1975 and cce_1976 and cce_1977 and cce_0590 ) </html:p>
<html:p>PROTEIN_ASSOCIATION: (CcoABC1(cce_1975 and cce_1976 and cce_1977) and PetE(cce_0590)) </html:p>
<html:p>SUBSYSTEM: Oxidative_Phosphorylation</html:p>
<html:p>PROTEIN_CLASS: None</html:p>
</notes>
<listOfReactants>
	<speciesReference species="m_h_c" stoichiometry="4.000000"/>
	<speciesReference species="m_o2_c" stoichiometry="0.500000"/>
	<speciesReference species="m_pc_rd_c" stoichiometry="2.000000"/>
</listOfReactants>
<listOfProducts>
	<speciesReference species="m_h2o_c" stoichiometry="1.000000"/>
	<speciesReference species="m_h_e" stoichiometry="2.000000"/>
	<speciesReference species="m_pc_ox_c" stoichiometry="2.000000"/>
</listOfProducts>
<kineticLaw>
	<math xmlns="http://www.w3.org/1998/Math/MathML">
			<ci> FLUX_VALUE </ci>
	</math>
	<listOfParameters>
		<parameter id="LOWER_BOUND" value="0" units="mmol_per_gDW_per_hr"/>
		<parameter id="UPPER_BOUND" value="1000" units="mmol_per_gDW_per_hr"/>
		<parameter id="OBJECTIVE_COEFFICIENT" value="0.0"/>
		<parameter id="FLUX_VALUE" value="0.0" units="mmol_per_gDW_per_hr"/>
	</listOfParameters>
</kineticLaw>
</reaction>
<reaction id="r_CPC2MT1" name="precorrin_2_C20_methyltransferase" reversible="false">
<notes>
<html:p>GENE_ASSOCIATION: ( cce_0538 ) </html:p>
<html:p>PROTEIN_ASSOCIATION: CbiL(cce_0538)
 </html:p>
<html:p>SUBSYSTEM: Porphyrin_and_Chlorophyll_Metabolism</html:p>
<html:p>PROTEIN_CLASS: 2.1.1.130</html:p>
</notes>
<listOfReactants>
	<speciesReference species="m_amet_c" stoichiometry="1.000000"/>
	<speciesReference species="m_shcl_c" stoichiometry="1.000000"/>
</listOfReactants>
<listOfProducts>
	<speciesReference species="m_ahcys_c" stoichiometry="1.000000"/>
	<speciesReference species="m_pre3a_c" stoichiometry="1.000000"/>
</listOfProducts>
<kineticLaw>
	<math xmlns="http://www.w3.org/1998/Math/MathML">
			<ci> FLUX_VALUE </ci>
	</math>
	<listOfParameters>
		<parameter id="LOWER_BOUND" value="0" units="mmol_per_gDW_per_hr"/>
		<parameter id="UPPER_BOUND" value="1000" units="mmol_per_gDW_per_hr"/>
		<parameter id="OBJECTIVE_COEFFICIENT" value="0.0"/>
		<parameter id="FLUX_VALUE" value="0.0" units="mmol_per_gDW_per_hr"/>
	</listOfParameters>
</kineticLaw>
</reaction>
<reaction id="r_CPHSARG" name="Cyanophycin_synthase_L_arginine_adding" reversible="false">
<notes>
<html:p>GENE_ASSOCIATION: ( cce_2237 ) </html:p>
<html:p>PROTEIN_ASSOCIATION: CphA(cce_2237) </html:p>
<html:p>SUBSYSTEM: Cyanophycin_Metabolism</html:p>
<html:p>PROTEIN_CLASS: None</html:p>
</notes>
<listOfReactants>
	<speciesReference species="m_arg_l_asp_l_asp_l_c" stoichiometry="1.000000"/>
	<speciesReference species="m_arg_l_c" stoichiometry="1.000000"/>
	<speciesReference species="m_atp_c" stoichiometry="1.000000"/>
</listOfReactants>
<listOfProducts>
	<speciesReference species="m_adp_c" stoichiometry="1.000000"/>
	<speciesReference species="m_cyanophycin_c" stoichiometry="1.000000"/>
	<speciesReference species="m_h_c" stoichiometry="1.000000"/>
	<speciesReference species="m_pi_c" stoichiometry="1.000000"/>
</listOfProducts>
<kineticLaw>
	<math xmlns="http://www.w3.org/1998/Math/MathML">
			<ci> FLUX_VALUE </ci>
	</math>
	<listOfParameters>
		<parameter id="LOWER_BOUND" value="0" units="mmol_per_gDW_per_hr"/>
		<parameter id="UPPER_BOUND" value="1000" units="mmol_per_gDW_per_hr"/>
		<parameter id="OBJECTIVE_COEFFICIENT" value="0.0"/>
		<parameter id="FLUX_VALUE" value="0.0" units="mmol_per_gDW_per_hr"/>
	</listOfParameters>
</kineticLaw>
</reaction>
<reaction id="r_CPHSASP" name="Cyanophycin_synthase_L_aspartate_adding" reversible="false">
<notes>
<html:p>GENE_ASSOCIATION: ( cce_2237 ) </html:p>
<html:p>PROTEIN_ASSOCIATION: CphA(cce_2237) </html:p>
<html:p>SUBSYSTEM: Cyanophycin_Metabolism</html:p>
<html:p>PROTEIN_CLASS: None</html:p>
</notes>
<listOfReactants>
	<speciesReference species="m_arg_l_asp_l_c" stoichiometry="1.000000"/>
	<speciesReference species="m_asp_l_c" stoichiometry="1.000000"/>
	<speciesReference species="m_atp_c" stoichiometry="1.000000"/>
</listOfReactants>
<listOfProducts>
	<speciesReference species="m_adp_c" stoichiometry="1.000000"/>
	<speciesReference species="m_arg_l_asp_l_asp_l_c" stoichiometry="1.000000"/>
	<speciesReference species="m_pi_c" stoichiometry="1.000000"/>
</listOfProducts>
<kineticLaw>
	<math xmlns="http://www.w3.org/1998/Math/MathML">
			<ci> FLUX_VALUE </ci>
	</math>
	<listOfParameters>
		<parameter id="LOWER_BOUND" value="0" units="mmol_per_gDW_per_hr"/>
		<parameter id="UPPER_BOUND" value="1000" units="mmol_per_gDW_per_hr"/>
		<parameter id="OBJECTIVE_COEFFICIENT" value="0.0"/>
		<parameter id="FLUX_VALUE" value="0.0" units="mmol_per_gDW_per_hr"/>
	</listOfParameters>
</kineticLaw>
</reaction>
<reaction id="r_CPPPGO" name="coproporphyrinogen_oxidase" reversible="false">
<notes>
<html:p>GENE_ASSOCIATION: ( cce_3201 ) </html:p>
<html:p>PROTEIN_ASSOCIATION: HemF(cce_3201) </html:p>
<html:p>SUBSYSTEM: Porphyrin_and_Chlorophyll_Metabolism</html:p>
<html:p>PROTEIN_CLASS: 1.3.3.3</html:p>
</notes>
<listOfReactants>
	<speciesReference species="m_cpppg3_c" stoichiometry="1.000000"/>
	<speciesReference species="m_h_c" stoichiometry="2.000000"/>
	<speciesReference species="m_o2_c" stoichiometry="1.000000"/>
</listOfReactants>
<listOfProducts>
	<speciesReference species="m_co2_c" stoichiometry="2.000000"/>
	<speciesReference species="m_h2o_c" stoichiometry="2.000000"/>
	<speciesReference species="m_pppg9_c" stoichiometry="1.000000"/>
</listOfProducts>
<kineticLaw>
	<math xmlns="http://www.w3.org/1998/Math/MathML">
			<ci> FLUX_VALUE </ci>
	</math>
	<listOfParameters>
		<parameter id="LOWER_BOUND" value="0" units="mmol_per_gDW_per_hr"/>
		<parameter id="UPPER_BOUND" value="1000" units="mmol_per_gDW_per_hr"/>
		<parameter id="OBJECTIVE_COEFFICIENT" value="0.0"/>
		<parameter id="FLUX_VALUE" value="0.0" units="mmol_per_gDW_per_hr"/>
	</listOfParameters>
</kineticLaw>
</reaction>
<reaction id="r_CPPPGOAN1" name="Oxygen_Independent_coproporphyrinogen_III_oxidase" reversible="false">
<notes>
<html:p>GENE_ASSOCIATION: ( cce_2325 ) or ( cce_2087 ) </html:p>
<html:p>PROTEIN_ASSOCIATION: (HemN(cce_2325)) or (HemN2(cce_2087)) </html:p>
<html:p>SUBSYSTEM: Porphyrin_and_Chlorophyll_Metabolism</html:p>
<html:p>PROTEIN_CLASS: None</html:p>
</notes>
<listOfReactants>
	<speciesReference species="m_amet_c" stoichiometry="2.000000"/>
	<speciesReference species="m_cpppg3_c" stoichiometry="1.000000"/>
	<speciesReference species="m_fdxo_2_2_c" stoichiometry="4.000000"/>
	<speciesReference species="m_nadph_c" stoichiometry="2.000000"/>
</listOfReactants>
<listOfProducts>
	<speciesReference species="m_co2_c" stoichiometry="2.000000"/>
	<speciesReference species="m_dad_5_c" stoichiometry="2.000000"/>
	<speciesReference species="m_fdxr_2_2_c" stoichiometry="4.000000"/>
	<speciesReference species="m_h_c" stoichiometry="2.000000"/>
	<speciesReference species="m_met_l_c" stoichiometry="2.000000"/>
	<speciesReference species="m_nadp_c" stoichiometry="2.000000"/>
	<speciesReference species="m_pppg9_c" stoichiometry="1.000000"/>
</listOfProducts>
<kineticLaw>
	<math xmlns="http://www.w3.org/1998/Math/MathML">
			<ci> FLUX_VALUE </ci>
	</math>
	<listOfParameters>
		<parameter id="LOWER_BOUND" value="0" units="mmol_per_gDW_per_hr"/>
		<parameter id="UPPER_BOUND" value="1000" units="mmol_per_gDW_per_hr"/>
		<parameter id="OBJECTIVE_COEFFICIENT" value="0.0"/>
		<parameter id="FLUX_VALUE" value="0.0" units="mmol_per_gDW_per_hr"/>
	</listOfParameters>
</kineticLaw>
</reaction>
<reaction id="r_CRET" name="creatininase" reversible="false">
<notes>
<html:p>GENE_ASSOCIATION: ( cce_1359 ) </html:p>
<html:p>PROTEIN_ASSOCIATION: CreT(cce_1359) </html:p>
<html:p>SUBSYSTEM: Arginine_and_Proline_Metabolism</html:p>
<html:p>PROTEIN_CLASS: 3.5.2.10</html:p>
</notes>
<listOfReactants>
	<speciesReference species="m_crtn_c" stoichiometry="1.000000"/>
	<speciesReference species="m_h2o_c" stoichiometry="1.000000"/>
</listOfReactants>
<listOfProducts>
	<speciesReference species="m_creat_c" stoichiometry="1.000000"/>
</listOfProducts>
<kineticLaw>
	<math xmlns="http://www.w3.org/1998/Math/MathML">
			<ci> FLUX_VALUE </ci>
	</math>
	<listOfParameters>
		<parameter id="LOWER_BOUND" value="0" units="mmol_per_gDW_per_hr"/>
		<parameter id="UPPER_BOUND" value="1000" units="mmol_per_gDW_per_hr"/>
		<parameter id="OBJECTIVE_COEFFICIENT" value="0.0"/>
		<parameter id="FLUX_VALUE" value="0.0" units="mmol_per_gDW_per_hr"/>
	</listOfParameters>
</kineticLaw>
</reaction>
<reaction id="r_CS" name="citrate_synthase" reversible="false">
<notes>
<html:p>GENE_ASSOCIATION: ( cce_1900 ) </html:p>
<html:p>PROTEIN_ASSOCIATION: CitA(cce_1900) </html:p>
<html:p>SUBSYSTEM: Citrate_Cycle_TCA</html:p>
<html:p>PROTEIN_CLASS: 4.1.3.7</html:p>
</notes>
<listOfReactants>
	<speciesReference species="m_accoa_c" stoichiometry="1.000000"/>
	<speciesReference species="m_h2o_c" stoichiometry="1.000000"/>
	<speciesReference species="m_oaa_c" stoichiometry="1.000000"/>
</listOfReactants>
<listOfProducts>
	<speciesReference species="m_cit_c" stoichiometry="1.000000"/>
	<speciesReference species="m_coa_c" stoichiometry="1.000000"/>
	<speciesReference species="m_h_c" stoichiometry="1.000000"/>
</listOfProducts>
<kineticLaw>
	<math xmlns="http://www.w3.org/1998/Math/MathML">
			<ci> FLUX_VALUE </ci>
	</math>
	<listOfParameters>
		<parameter id="LOWER_BOUND" value="0" units="mmol_per_gDW_per_hr"/>
		<parameter id="UPPER_BOUND" value="1000" units="mmol_per_gDW_per_hr"/>
		<parameter id="OBJECTIVE_COEFFICIENT" value="0.0"/>
		<parameter id="FLUX_VALUE" value="0.0" units="mmol_per_gDW_per_hr"/>
	</listOfParameters>
</kineticLaw>
</reaction>
<reaction id="r_CSND" name="Cytosine_deaminase" reversible="false">
<notes>
<html:p>GENE_ASSOCIATION: ( cce_3593 ) or ( cce_3952 ) </html:p>
<html:p>PROTEIN_ASSOCIATION: (CodA(cce_3593)) or (Fcy1(cce_3952)) </html:p>
<html:p>SUBSYSTEM: Purine_and_Pyrimidine_Metabolism</html:p>
<html:p>PROTEIN_CLASS: 3.5.4.1</html:p>
</notes>
<listOfReactants>
	<speciesReference species="m_csn_c" stoichiometry="1.000000"/>
	<speciesReference species="m_h2o_c" stoichiometry="1.000000"/>
	<speciesReference species="m_h_c" stoichiometry="1.000000"/>
</listOfReactants>
<listOfProducts>
	<speciesReference species="m_nh4_c" stoichiometry="1.000000"/>
	<speciesReference species="m_ura_c" stoichiometry="1.000000"/>
</listOfProducts>
<kineticLaw>
	<math xmlns="http://www.w3.org/1998/Math/MathML">
			<ci> FLUX_VALUE </ci>
	</math>
	<listOfParameters>
		<parameter id="LOWER_BOUND" value="0" units="mmol_per_gDW_per_hr"/>
		<parameter id="UPPER_BOUND" value="1000" units="mmol_per_gDW_per_hr"/>
		<parameter id="OBJECTIVE_COEFFICIENT" value="0.0"/>
		<parameter id="FLUX_VALUE" value="0.0" units="mmol_per_gDW_per_hr"/>
	</listOfParameters>
</kineticLaw>
</reaction>
<reaction id="r_CTPS1" name="CTP_synthase_NH3" reversible="false">
<notes>
<html:p>GENE_ASSOCIATION: ( cce_2923 ) </html:p>
<html:p>PROTEIN_ASSOCIATION: PyrG(cce_2923) </html:p>
<html:p>SUBSYSTEM: Purine_and_Pyrimidine_Metabolism</html:p>
<html:p>PROTEIN_CLASS: 6.3.4.2</html:p>
</notes>
<listOfReactants>
	<speciesReference species="m_atp_c" stoichiometry="1.000000"/>
	<speciesReference species="m_nh4_c" stoichiometry="1.000000"/>
	<speciesReference species="m_utp_c" stoichiometry="1.000000"/>
</listOfReactants>
<listOfProducts>
	<speciesReference species="m_adp_c" stoichiometry="1.000000"/>
	<speciesReference species="m_ctp_c" stoichiometry="1.000000"/>
	<speciesReference species="m_h_c" stoichiometry="2.000000"/>
	<speciesReference species="m_pi_c" stoichiometry="1.000000"/>
</listOfProducts>
<kineticLaw>
	<math xmlns="http://www.w3.org/1998/Math/MathML">
			<ci> FLUX_VALUE </ci>
	</math>
	<listOfParameters>
		<parameter id="LOWER_BOUND" value="0" units="mmol_per_gDW_per_hr"/>
		<parameter id="UPPER_BOUND" value="1000" units="mmol_per_gDW_per_hr"/>
		<parameter id="OBJECTIVE_COEFFICIENT" value="0.0"/>
		<parameter id="FLUX_VALUE" value="0.0" units="mmol_per_gDW_per_hr"/>
	</listOfParameters>
</kineticLaw>
</reaction>
<reaction id="r_CTPS2" name="CTP_synthase_glutamine" reversible="false">
<notes>
<html:p>GENE_ASSOCIATION: ( cce_2923 ) </html:p>
<html:p>PROTEIN_ASSOCIATION: PyrG(cce_2923) </html:p>
<html:p>SUBSYSTEM: Purine_and_Pyrimidine_Metabolism</html:p>
<html:p>PROTEIN_CLASS: 6.3.4.2</html:p>
</notes>
<listOfReactants>
	<speciesReference species="m_atp_c" stoichiometry="1.000000"/>
	<speciesReference species="m_gln_l_c" stoichiometry="1.000000"/>
	<speciesReference species="m_h2o_c" stoichiometry="1.000000"/>
	<speciesReference species="m_utp_c" stoichiometry="1.000000"/>
</listOfReactants>
<listOfProducts>
	<speciesReference species="m_adp_c" stoichiometry="1.000000"/>
	<speciesReference species="m_ctp_c" stoichiometry="1.000000"/>
	<speciesReference species="m_glu_l_c" stoichiometry="1.000000"/>
	<speciesReference species="m_h_c" stoichiometry="2.000000"/>
	<speciesReference species="m_pi_c" stoichiometry="1.000000"/>
</listOfProducts>
<kineticLaw>
	<math xmlns="http://www.w3.org/1998/Math/MathML">
			<ci> FLUX_VALUE </ci>
	</math>
	<listOfParameters>
		<parameter id="LOWER_BOUND" value="0" units="mmol_per_gDW_per_hr"/>
		<parameter id="UPPER_BOUND" value="1000" units="mmol_per_gDW_per_hr"/>
		<parameter id="OBJECTIVE_COEFFICIENT" value="0.0"/>
		<parameter id="FLUX_VALUE" value="0.0" units="mmol_per_gDW_per_hr"/>
	</listOfParameters>
</kineticLaw>
</reaction>
<reaction id="r_CUT1" name="Copper_export_via_ATPase" reversible="false">
<notes>
<html:p>GENE_ASSOCIATION: ( cce_1700 ) or ( cce_4385 ) or ( cce_1917 ) or ( cce_1010 ) </html:p>
<html:p>PROTEIN_ASSOCIATION: (Cudp1(cce_1700)) or (Cudp3(cce_4385)) or (Cudp2(cce_1917)) or (Cudp(cce_1010)) </html:p>
<html:p>SUBSYSTEM: Transport</html:p>
<html:p>PROTEIN_CLASS: TC_3.A.3</html:p>
</notes>
<listOfReactants>
	<speciesReference species="m_atp_c" stoichiometry="1.000000"/>
	<speciesReference species="m_cu2_c" stoichiometry="1.000000"/>
	<speciesReference species="m_h2o_c" stoichiometry="1.000000"/>
</listOfReactants>
<listOfProducts>
	<speciesReference species="m_adp_c" stoichiometry="1.000000"/>
	<speciesReference species="m_cu2_e" stoichiometry="1.000000"/>
	<speciesReference species="m_h_c" stoichiometry="1.000000"/>
	<speciesReference species="m_pi_c" stoichiometry="1.000000"/>
</listOfProducts>
<kineticLaw>
	<math xmlns="http://www.w3.org/1998/Math/MathML">
			<ci> FLUX_VALUE </ci>
	</math>
	<listOfParameters>
		<parameter id="LOWER_BOUND" value="0" units="mmol_per_gDW_per_hr"/>
		<parameter id="UPPER_BOUND" value="1000" units="mmol_per_gDW_per_hr"/>
		<parameter id="OBJECTIVE_COEFFICIENT" value="0.0"/>
		<parameter id="FLUX_VALUE" value="0.0" units="mmol_per_gDW_per_hr"/>
	</listOfParameters>
</kineticLaw>
</reaction>
<reaction id="r_CYANOBM" name="Average_biomass_formation_equation" reversible="false">
<notes>
<html:p>GENE_ASSOCIATION:</html:p>
<html:p>PROTEIN_ASSOCIATION:</html:p>
<html:p>SUBSYSTEM: Biomass</html:p>
<html:p>PROTEIN_CLASS: None</html:p>
</notes>
<listOfReactants>
	<speciesReference species="m_10fthf_c" stoichiometry="0.001076"/>
	<speciesReference species="m_accoa_c" stoichiometry="0.003736"/>
	<speciesReference species="m_amp_c" stoichiometry="0.001715"/>
	<speciesReference species="m_atp_c" stoichiometry="544.000000"/>
	<speciesReference species="m_chla_c" stoichiometry="0.0190500"/>
	<speciesReference species="m_coa_c" stoichiometry="0.008573"/>
	<speciesReference species="m_cyanophycin_c" stoichiometry="0.087980"/>
	<speciesReference species="m_dna_cn_c" stoichiometry="0.001088"/>
	<speciesReference species="m_fad_c" stoichiometry="0.001041"/>
	<speciesReference species="m_glycogen_c" stoichiometry="2.0570000"/>
	<speciesReference species="m_h2o_c" stoichiometry="544.000000"/>
	<speciesReference species="m_lipid_cn_c" stoichiometry="0.003587"/>
	<speciesReference species="m_mlthf_c" stoichiometry="0.001076"/>
	<speciesReference species="m_nad_c" stoichiometry="0.015920"/>
	<speciesReference species="m_nadh_c" stoichiometry="0.0005083"/>
	<speciesReference species="m_nadp_c" stoichiometry="0.00001286"/>
	<speciesReference species="m_nadph_c" stoichiometry="0.0007349"/>
	<speciesReference species="m_protein_cn_c" stoichiometry="0.0002699"/>
	<speciesReference species="m_rna_cn_c" stoichiometry="0.003896"/>
	<speciesReference species="m_succoa_c" stoichiometry="0.001408"/>
	<speciesReference species="m_udpg_c" stoichiometry="0.015310"/>
</listOfReactants>
<listOfProducts>
	<speciesReference species="m_adp_c" stoichiometry="544.000000"/>
	<speciesReference species="m_h_c" stoichiometry="544.000000"/>
	<speciesReference species="m_pi_c" stoichiometry="544.000000"/>
</listOfProducts>
<kineticLaw>
	<math xmlns="http://www.w3.org/1998/Math/MathML">
			<ci> FLUX_VALUE </ci>
	</math>
	<listOfParameters>
		<parameter id="LOWER_BOUND" value="0" units="mmol_per_gDW_per_hr"/>
		<parameter id="UPPER_BOUND" value="1000" units="mmol_per_gDW_per_hr"/>
		<parameter id="OBJECTIVE_COEFFICIENT" value="0.0"/>
		<parameter id="FLUX_VALUE" value="0.0" units="mmol_per_gDW_per_hr"/>
	</listOfParameters>
</kineticLaw>
</reaction>
<reaction id="r_CYSS" name="cysteine_synthase" reversible="false">
<notes>
<html:p>GENE_ASSOCIATION: ( cce_0210 ) or ( cce_1473 ) </html:p>
<html:p>PROTEIN_ASSOCIATION: (CysM(cce_0210)) or (CysKec(cce_1473)) </html:p>
<html:p>SUBSYSTEM: Sulfur_Metabolism</html:p>
<html:p>PROTEIN_CLASS: 4.2.99.8</html:p>
</notes>
<listOfReactants>
	<speciesReference species="m_acser_c" stoichiometry="1.000000"/>
	<speciesReference species="m_h2s_c" stoichiometry="1.000000"/>
</listOfReactants>
<listOfProducts>
	<speciesReference species="m_ac_c" stoichiometry="1.000000"/>
	<speciesReference species="m_cys_l_c" stoichiometry="1.000000"/>
</listOfProducts>
<kineticLaw>
	<math xmlns="http://www.w3.org/1998/Math/MathML">
			<ci> FLUX_VALUE </ci>
	</math>
	<listOfParameters>
		<parameter id="LOWER_BOUND" value="0" units="mmol_per_gDW_per_hr"/>
		<parameter id="UPPER_BOUND" value="1000" units="mmol_per_gDW_per_hr"/>
		<parameter id="OBJECTIVE_COEFFICIENT" value="0.0"/>
		<parameter id="FLUX_VALUE" value="0.0" units="mmol_per_gDW_per_hr"/>
	</listOfParameters>
</kineticLaw>
</reaction>
<reaction id="r_CYSTRS" name="Cysteinyl_tRNA_synthetase" reversible="false">
<notes>
<html:p>GENE_ASSOCIATION: ( cce_4842 ) or ( cce_0509 ) </html:p>
<html:p>PROTEIN_ASSOCIATION: (CysS2(cce_4842)) or (CysS(cce_0509)) </html:p>
<html:p>SUBSYSTEM: Cysteine_and_Methionine_Metabolism</html:p>
<html:p>PROTEIN_CLASS: 6.1.1.16</html:p>
</notes>
<listOfReactants>
	<speciesReference species="m_atp_c" stoichiometry="1.000000"/>
	<speciesReference species="m_cys_l_c" stoichiometry="1.000000"/>
	<speciesReference species="m_trnacys_c" stoichiometry="1.000000"/>
</listOfReactants>
<listOfProducts>
	<speciesReference species="m_amp_c" stoichiometry="1.000000"/>
	<speciesReference species="m_cystrna_c" stoichiometry="1.000000"/>
	<speciesReference species="m_ppi_c" stoichiometry="1.000000"/>
</listOfProducts>
<kineticLaw>
	<math xmlns="http://www.w3.org/1998/Math/MathML">
			<ci> FLUX_VALUE </ci>
	</math>
	<listOfParameters>
		<parameter id="LOWER_BOUND" value="0" units="mmol_per_gDW_per_hr"/>
		<parameter id="UPPER_BOUND" value="1000" units="mmol_per_gDW_per_hr"/>
		<parameter id="OBJECTIVE_COEFFICIENT" value="0.0"/>
		<parameter id="FLUX_VALUE" value="0.0" units="mmol_per_gDW_per_hr"/>
	</listOfParameters>
</kineticLaw>
</reaction>
<reaction id="r_CYTK1" name="cytidylate_kinase_CMP" reversible="true">
<notes>
<html:p>GENE_ASSOCIATION: ( cce_3686 ) </html:p>
<html:p>PROTEIN_ASSOCIATION: PanC(cce_3686) </html:p>
<html:p>SUBSYSTEM: Purine_and_Pyrimidine_Biosynthesis</html:p>
<html:p>PROTEIN_CLASS: 2.7.4.14</html:p>
</notes>
<listOfReactants>
	<speciesReference species="m_atp_c" stoichiometry="1.000000"/>
	<speciesReference species="m_cmp_c" stoichiometry="1.000000"/>
</listOfReactants>
<listOfProducts>
	<speciesReference species="m_adp_c" stoichiometry="1.000000"/>
	<speciesReference species="m_cdp_c" stoichiometry="1.000000"/>
</listOfProducts>
<kineticLaw>
	<math xmlns="http://www.w3.org/1998/Math/MathML">
			<ci> FLUX_VALUE </ci>
	</math>
	<listOfParameters>
		<parameter id="LOWER_BOUND" value="-1000" units="mmol_per_gDW_per_hr"/>
		<parameter id="UPPER_BOUND" value="1000" units="mmol_per_gDW_per_hr"/>
		<parameter id="OBJECTIVE_COEFFICIENT" value="0.0"/>
		<parameter id="FLUX_VALUE" value="0.0" units="mmol_per_gDW_per_hr"/>
	</listOfParameters>
</kineticLaw>
</reaction>
<reaction id="r_CYTK2" name="cytidylate_kinase_dCMP" reversible="true">
<notes>
<html:p>GENE_ASSOCIATION: ( cce_3686 ) </html:p>
<html:p>PROTEIN_ASSOCIATION: PanC(cce_3686) </html:p>
<html:p>SUBSYSTEM: Purine_and_Pyrimidine_Biosynthesis</html:p>
<html:p>PROTEIN_CLASS: 2.7.4.14</html:p>
</notes>
<listOfReactants>
	<speciesReference species="m_atp_c" stoichiometry="1.000000"/>
	<speciesReference species="m_dcmp_c" stoichiometry="1.000000"/>
</listOfReactants>
<listOfProducts>
	<speciesReference species="m_adp_c" stoichiometry="1.000000"/>
	<speciesReference species="m_dcdp_c" stoichiometry="1.000000"/>
</listOfProducts>
<kineticLaw>
	<math xmlns="http://www.w3.org/1998/Math/MathML">
			<ci> FLUX_VALUE </ci>
	</math>
	<listOfParameters>
		<parameter id="LOWER_BOUND" value="-1000" units="mmol_per_gDW_per_hr"/>
		<parameter id="UPPER_BOUND" value="1000" units="mmol_per_gDW_per_hr"/>
		<parameter id="OBJECTIVE_COEFFICIENT" value="0.0"/>
		<parameter id="FLUX_VALUE" value="0.0" units="mmol_per_gDW_per_hr"/>
	</listOfParameters>
</kineticLaw>
</reaction>
<reaction id="r_CYTOM" name="cytosine_5_methyltransferase" reversible="true">
<notes>
<html:p>GENE_ASSOCIATION: ( cce_4511 ) or ( cce_3196 ) or ( cce_1213 ) or ( cce_4745 ) or ( cce_3473 ) or ( cce_3993 ) or ( cce_2551 ) </html:p>
<html:p>PROTEIN_ASSOCIATION: (MtbP(cce_4511)) or (Dcm3(cce_3196)) or (Dcm1(cce_1213)) or (Dcm6(cce_4745)) or (Dcm4(cce_3473)) or (Dcm5(cce_3993)) or (Dcm2(cce_2551)) </html:p>
<html:p>SUBSYSTEM: Cysteine_and_Methionine_Metabolism</html:p>
<html:p>PROTEIN_CLASS: 2.1.1.37</html:p>
</notes>
<listOfReactants>
	<speciesReference species="m_amet_c" stoichiometry="1.000000"/>
	<speciesReference species="m_csn_c" stoichiometry="1.000000"/>
</listOfReactants>
<listOfProducts>
	<speciesReference species="m_5mcsn_c" stoichiometry="1.000000"/>
	<speciesReference species="m_ahcys_c" stoichiometry="1.000000"/>
	<speciesReference species="m_h_c" stoichiometry="1.000000"/>
</listOfProducts>
<kineticLaw>
	<math xmlns="http://www.w3.org/1998/Math/MathML">
			<ci> FLUX_VALUE </ci>
	</math>
	<listOfParameters>
		<parameter id="LOWER_BOUND" value="-1000" units="mmol_per_gDW_per_hr"/>
		<parameter id="UPPER_BOUND" value="1000" units="mmol_per_gDW_per_hr"/>
		<parameter id="OBJECTIVE_COEFFICIENT" value="0.0"/>
		<parameter id="FLUX_VALUE" value="0.0" units="mmol_per_gDW_per_hr"/>
	</listOfParameters>
</kineticLaw>
</reaction>
<reaction id="r_DADA" name="Deoxyadenosine_deaminase" reversible="false">
<notes>
<html:p>GENE_ASSOCIATION: ( cce_4185 ) or ( cce_0747 ) </html:p>
<html:p>PROTEIN_ASSOCIATION: (Add(cce_4185)) or (Aah1(cce_0747)) </html:p>
<html:p>SUBSYSTEM: Purine_and_Pyrimidine_Metabolism</html:p>
<html:p>PROTEIN_CLASS: None</html:p>
</notes>
<listOfReactants>
	<speciesReference species="m_dad_2_c" stoichiometry="1.000000"/>
	<speciesReference species="m_h2o_c" stoichiometry="1.000000"/>
	<speciesReference species="m_h_c" stoichiometry="1.000000"/>
</listOfReactants>
<listOfProducts>
	<speciesReference species="m_din_c" stoichiometry="1.000000"/>
	<speciesReference species="m_nh4_c" stoichiometry="1.000000"/>
</listOfProducts>
<kineticLaw>
	<math xmlns="http://www.w3.org/1998/Math/MathML">
			<ci> FLUX_VALUE </ci>
	</math>
	<listOfParameters>
		<parameter id="LOWER_BOUND" value="0" units="mmol_per_gDW_per_hr"/>
		<parameter id="UPPER_BOUND" value="1000" units="mmol_per_gDW_per_hr"/>
		<parameter id="OBJECTIVE_COEFFICIENT" value="0.0"/>
		<parameter id="FLUX_VALUE" value="0.0" units="mmol_per_gDW_per_hr"/>
	</listOfParameters>
</kineticLaw>
</reaction>
<reaction id="r_DADK" name="deoxyadenylate_kinase" reversible="true">
<notes>
<html:p>GENE_ASSOCIATION: ( cce_4034 ) </html:p>
<html:p>PROTEIN_ASSOCIATION: Adk(cce_4034) </html:p>
<html:p>SUBSYSTEM: Purine_and_Pyrimidine_Metabolism</html:p>
<html:p>PROTEIN_CLASS: 2.7.4.11</html:p>
</notes>
<listOfReactants>
	<speciesReference species="m_atp_c" stoichiometry="1.000000"/>
	<speciesReference species="m_damp_c" stoichiometry="1.000000"/>
</listOfReactants>
<listOfProducts>
	<speciesReference species="m_adp_c" stoichiometry="1.000000"/>
	<speciesReference species="m_dadp_c" stoichiometry="1.000000"/>
</listOfProducts>
<kineticLaw>
	<math xmlns="http://www.w3.org/1998/Math/MathML">
			<ci> FLUX_VALUE </ci>
	</math>
	<listOfParameters>
		<parameter id="LOWER_BOUND" value="-1000" units="mmol_per_gDW_per_hr"/>
		<parameter id="UPPER_BOUND" value="1000" units="mmol_per_gDW_per_hr"/>
		<parameter id="OBJECTIVE_COEFFICIENT" value="0.0"/>
		<parameter id="FLUX_VALUE" value="0.0" units="mmol_per_gDW_per_hr"/>
	</listOfParameters>
</kineticLaw>
</reaction>
<reaction id="r_DADPEP" name="D_ala_D_ala_dipeptidase" reversible="false">
<notes>
<html:p>GENE_ASSOCIATION: ( cce_2981 ) </html:p>
<html:p>PROTEIN_ASSOCIATION: VanX(cce_2981) </html:p>
<html:p>SUBSYSTEM: Other</html:p>
<html:p>PROTEIN_CLASS: None</html:p>
</notes>
<listOfReactants>
	<speciesReference species="m_alaala_c" stoichiometry="1.000000"/>
	<speciesReference species="m_h2o_c" stoichiometry="1.000000"/>
</listOfReactants>
<listOfProducts>
	<speciesReference species="m_ala_d_c" stoichiometry="2.000000"/>
</listOfProducts>
<kineticLaw>
	<math xmlns="http://www.w3.org/1998/Math/MathML">
			<ci> FLUX_VALUE </ci>
	</math>
	<listOfParameters>
		<parameter id="LOWER_BOUND" value="0" units="mmol_per_gDW_per_hr"/>
		<parameter id="UPPER_BOUND" value="1000" units="mmol_per_gDW_per_hr"/>
		<parameter id="OBJECTIVE_COEFFICIENT" value="0.0"/>
		<parameter id="FLUX_VALUE" value="0.0" units="mmol_per_gDW_per_hr"/>
	</listOfParameters>
</kineticLaw>
</reaction>
<reaction id="r_DAGK_CN" name="diacylglycerol_kinase_Cyanothece" reversible="false">
<notes>
<html:p>GENE_ASSOCIATION: ( cce_2888 ) </html:p>
<html:p>PROTEIN_ASSOCIATION: DgkA(cce_2888) </html:p>
<html:p>SUBSYSTEM: Glycerolipid_Metabolism</html:p>
<html:p>PROTEIN_CLASS: 2.7.1.107</html:p>
</notes>
<listOfReactants>
	<speciesReference species="m_12dgr_cn_c" stoichiometry="0.020000"/>
	<speciesReference species="m_atp_c" stoichiometry="1.000000"/>
</listOfReactants>
<listOfProducts>
	<speciesReference species="m_adp_c" stoichiometry="1.000000"/>
	<speciesReference species="m_h_c" stoichiometry="1.000000"/>
	<speciesReference species="m_pa_cn_c" stoichiometry="0.020000"/>
</listOfProducts>
<kineticLaw>
	<math xmlns="http://www.w3.org/1998/Math/MathML">
			<ci> FLUX_VALUE </ci>
	</math>
	<listOfParameters>
		<parameter id="LOWER_BOUND" value="0" units="mmol_per_gDW_per_hr"/>
		<parameter id="UPPER_BOUND" value="1000" units="mmol_per_gDW_per_hr"/>
		<parameter id="OBJECTIVE_COEFFICIENT" value="0.0"/>
		<parameter id="FLUX_VALUE" value="0.0" units="mmol_per_gDW_per_hr"/>
	</listOfParameters>
</kineticLaw>
</reaction>
<reaction id="r_DAGPYP_CN" name="diacylglycerol_pyrophosphate_phosphatase_Cyanothece" reversible="false">
<notes>
<html:p>GENE_ASSOCIATION:</html:p>
<html:p>PROTEIN_ASSOCIATION:</html:p>
<html:p>SUBSYSTEM: Glycerolipid_Metabolism</html:p>
<html:p>PROTEIN_CLASS: 3.1.3.4</html:p>
</notes>
<listOfReactants>
	<speciesReference species="m_h2o_c" stoichiometry="1.000000"/>
	<speciesReference species="m_pa_cn_c" stoichiometry="0.020000"/>
</listOfReactants>
<listOfProducts>
	<speciesReference species="m_12dgr_cn_c" stoichiometry="0.020000"/>
	<speciesReference species="m_pi_c" stoichiometry="1.000000"/>
</listOfProducts>
<kineticLaw>
	<math xmlns="http://www.w3.org/1998/Math/MathML">
			<ci> FLUX_VALUE </ci>
	</math>
	<listOfParameters>
		<parameter id="LOWER_BOUND" value="0" units="mmol_per_gDW_per_hr"/>
		<parameter id="UPPER_BOUND" value="1000" units="mmol_per_gDW_per_hr"/>
		<parameter id="OBJECTIVE_COEFFICIENT" value="0.0"/>
		<parameter id="FLUX_VALUE" value="0.0" units="mmol_per_gDW_per_hr"/>
	</listOfParameters>
</kineticLaw>
</reaction>
<reaction id="r_DAHPS" name="3_deoxy_D_arabino_heptulosonate_7_phosphate_synthetase" reversible="false">
<notes>
<html:p>GENE_ASSOCIATION: ( cce_3366 ) </html:p>
<html:p>PROTEIN_ASSOCIATION: CcmA(cce_3366) </html:p>
<html:p>SUBSYSTEM: Tyrosine_Tryptophan_and_Phenylalanine_Metabolism</html:p>
<html:p>PROTEIN_CLASS: 4.1.2.15</html:p>
</notes>
<listOfReactants>
	<speciesReference species="m_e4p_c" stoichiometry="1.000000"/>
	<speciesReference species="m_h2o_c" stoichiometry="1.000000"/>
	<speciesReference species="m_pep_c" stoichiometry="1.000000"/>
</listOfReactants>
<listOfProducts>
	<speciesReference species="m_2dda7p_c" stoichiometry="1.000000"/>
	<speciesReference species="m_pi_c" stoichiometry="1.000000"/>
</listOfProducts>
<kineticLaw>
	<math xmlns="http://www.w3.org/1998/Math/MathML">
			<ci> FLUX_VALUE </ci>
	</math>
	<listOfParameters>
		<parameter id="LOWER_BOUND" value="0" units="mmol_per_gDW_per_hr"/>
		<parameter id="UPPER_BOUND" value="1000" units="mmol_per_gDW_per_hr"/>
		<parameter id="OBJECTIVE_COEFFICIENT" value="0.0"/>
		<parameter id="FLUX_VALUE" value="0.0" units="mmol_per_gDW_per_hr"/>
	</listOfParameters>
</kineticLaw>
</reaction>
<reaction id="r_DAPAT" name="LL_diaminopimelate_aminotransferase" reversible="true">
<notes>
<html:p>GENE_ASSOCIATION: ( cce_2605 ) </html:p>
<html:p>PROTEIN_ASSOCIATION: Dapat(cce_2605) </html:p>
<html:p>SUBSYSTEM: Lysine_Metabolism</html:p>
<html:p>PROTEIN_CLASS: 2.3.1.86</html:p>
</notes>
<listOfReactants>
	<speciesReference species="m_26dap_ll_c" stoichiometry="1.000000"/>
	<speciesReference species="m_akg_c" stoichiometry="1.000000"/>
</listOfReactants>
<listOfProducts>
	<speciesReference species="m_glu_l_c" stoichiometry="1.000000"/>
	<speciesReference species="m_h2o_c" stoichiometry="1.000000"/>
	<speciesReference species="m_h_c" stoichiometry="1.000000"/>
	<speciesReference species="m_thdp_c" stoichiometry="1.000000"/>
</listOfProducts>
<kineticLaw>
	<math xmlns="http://www.w3.org/1998/Math/MathML">
			<ci> FLUX_VALUE </ci>
	</math>
	<listOfParameters>
		<parameter id="LOWER_BOUND" value="-1000" units="mmol_per_gDW_per_hr"/>
		<parameter id="UPPER_BOUND" value="1000" units="mmol_per_gDW_per_hr"/>
		<parameter id="OBJECTIVE_COEFFICIENT" value="0.0"/>
		<parameter id="FLUX_VALUE" value="0.0" units="mmol_per_gDW_per_hr"/>
	</listOfParameters>
</kineticLaw>
</reaction>
<reaction id="r_DAPDC" name="diaminopimelate_decarboxylase" reversible="false">
<notes>
<html:p>GENE_ASSOCIATION: ( cce_1351 ) </html:p>
<html:p>PROTEIN_ASSOCIATION: LysA(cce_1351) </html:p>
<html:p>SUBSYSTEM: Lysine_Metabolism</html:p>
<html:p>PROTEIN_CLASS: 4.1.1.20</html:p>
</notes>
<listOfReactants>
	<speciesReference species="m_26dap_m_c" stoichiometry="1.000000"/>
	<speciesReference species="m_h_c" stoichiometry="1.000000"/>
</listOfReactants>
<listOfProducts>
	<speciesReference species="m_co2_c" stoichiometry="1.000000"/>
	<speciesReference species="m_lys_l_c" stoichiometry="1.000000"/>
</listOfProducts>
<kineticLaw>
	<math xmlns="http://www.w3.org/1998/Math/MathML">
			<ci> FLUX_VALUE </ci>
	</math>
	<listOfParameters>
		<parameter id="LOWER_BOUND" value="0" units="mmol_per_gDW_per_hr"/>
		<parameter id="UPPER_BOUND" value="1000" units="mmol_per_gDW_per_hr"/>
		<parameter id="OBJECTIVE_COEFFICIENT" value="0.0"/>
		<parameter id="FLUX_VALUE" value="0.0" units="mmol_per_gDW_per_hr"/>
	</listOfParameters>
</kineticLaw>
</reaction>
<reaction id="r_DAPE" name="diaminopimelate_epimerase" reversible="true">
<notes>
<html:p>GENE_ASSOCIATION: ( cce_4146 ) </html:p>
<html:p>PROTEIN_ASSOCIATION: DapF(cce_4146) </html:p>
<html:p>SUBSYSTEM: Lysine_Metabolism</html:p>
<html:p>PROTEIN_CLASS: 5.1.1.7</html:p>
</notes>
<listOfReactants>
	<speciesReference species="m_26dap_ll_c" stoichiometry="1.000000"/>
</listOfReactants>
<listOfProducts>
	<speciesReference species="m_26dap_m_c" stoichiometry="1.000000"/>
</listOfProducts>
<kineticLaw>
	<math xmlns="http://www.w3.org/1998/Math/MathML">
			<ci> FLUX_VALUE </ci>
	</math>
	<listOfParameters>
		<parameter id="LOWER_BOUND" value="-1000" units="mmol_per_gDW_per_hr"/>
		<parameter id="UPPER_BOUND" value="1000" units="mmol_per_gDW_per_hr"/>
		<parameter id="OBJECTIVE_COEFFICIENT" value="0.0"/>
		<parameter id="FLUX_VALUE" value="0.0" units="mmol_per_gDW_per_hr"/>
	</listOfParameters>
</kineticLaw>
</reaction>
<reaction id="r_DB4PS" name="3_4_Dihydroxy_2_butanone_4_phosphate" reversible="false">
<notes>
<html:p>GENE_ASSOCIATION: ( cce_1078 ) </html:p>
<html:p>PROTEIN_ASSOCIATION: RibAB(cce_1078) </html:p>
<html:p>SUBSYSTEM: Riboflavin_Metabolism</html:p>
<html:p>PROTEIN_CLASS: None</html:p>
</notes>
<listOfReactants>
	<speciesReference species="m_ru5p_d_c" stoichiometry="1.000000"/>
</listOfReactants>
<listOfProducts>
	<speciesReference species="m_db4p_c" stoichiometry="1.000000"/>
	<speciesReference species="m_formate_c" stoichiometry="1.000000"/>
	<speciesReference species="m_h_c" stoichiometry="1.000000"/>
</listOfProducts>
<kineticLaw>
	<math xmlns="http://www.w3.org/1998/Math/MathML">
			<ci> FLUX_VALUE </ci>
	</math>
	<listOfParameters>
		<parameter id="LOWER_BOUND" value="0" units="mmol_per_gDW_per_hr"/>
		<parameter id="UPPER_BOUND" value="1000" units="mmol_per_gDW_per_hr"/>
		<parameter id="OBJECTIVE_COEFFICIENT" value="0.0"/>
		<parameter id="FLUX_VALUE" value="0.0" units="mmol_per_gDW_per_hr"/>
	</listOfParameters>
</kineticLaw>
</reaction>
<reaction id="r_DBTS" name="dethiobiotin_synthase" reversible="false">
<notes>
<html:p>GENE_ASSOCIATION: ( cce_3516 ) </html:p>
<html:p>PROTEIN_ASSOCIATION: BioD(cce_3516) </html:p>
<html:p>SUBSYSTEM: Biotin_Metabolism</html:p>
<html:p>PROTEIN_CLASS: 6.3.3.3</html:p>
</notes>
<listOfReactants>
	<speciesReference species="m_atp_c" stoichiometry="1.000000"/>
	<speciesReference species="m_co2_c" stoichiometry="1.000000"/>
	<speciesReference species="m_dann_c" stoichiometry="1.000000"/>
</listOfReactants>
<listOfProducts>
	<speciesReference species="m_adp_c" stoichiometry="1.000000"/>
	<speciesReference species="m_dtbt_c" stoichiometry="1.000000"/>
	<speciesReference species="m_h_c" stoichiometry="3.000000"/>
	<speciesReference species="m_pi_c" stoichiometry="1.000000"/>
</listOfProducts>
<kineticLaw>
	<math xmlns="http://www.w3.org/1998/Math/MathML">
			<ci> FLUX_VALUE </ci>
	</math>
	<listOfParameters>
		<parameter id="LOWER_BOUND" value="0" units="mmol_per_gDW_per_hr"/>
		<parameter id="UPPER_BOUND" value="1000" units="mmol_per_gDW_per_hr"/>
		<parameter id="OBJECTIVE_COEFFICIENT" value="0.0"/>
		<parameter id="FLUX_VALUE" value="0.0" units="mmol_per_gDW_per_hr"/>
	</listOfParameters>
</kineticLaw>
</reaction>
<reaction id="r_DCMPDA2IR" name="dCMP_deaminase" reversible="false">
<notes>
<html:p>GENE_ASSOCIATION: ( cce_0387 ) </html:p>
<html:p>PROTEIN_ASSOCIATION: Dcmpd(cce_0387) </html:p>
<html:p>SUBSYSTEM: Purine_and_Pyrimidine_Metabolism</html:p>
<html:p>PROTEIN_CLASS: 3.5.4.12</html:p>
</notes>
<listOfReactants>
	<speciesReference species="m_dcmp_c" stoichiometry="1.000000"/>
	<speciesReference species="m_h2o_c" stoichiometry="1.000000"/>
	<speciesReference species="m_h_c" stoichiometry="1.000000"/>
</listOfReactants>
<listOfProducts>
	<speciesReference species="m_dump_c" stoichiometry="1.000000"/>
	<speciesReference species="m_nh4_c" stoichiometry="1.000000"/>
</listOfProducts>
<kineticLaw>
	<math xmlns="http://www.w3.org/1998/Math/MathML">
			<ci> FLUX_VALUE </ci>
	</math>
	<listOfParameters>
		<parameter id="LOWER_BOUND" value="0" units="mmol_per_gDW_per_hr"/>
		<parameter id="UPPER_BOUND" value="1000" units="mmol_per_gDW_per_hr"/>
		<parameter id="OBJECTIVE_COEFFICIENT" value="0.0"/>
		<parameter id="FLUX_VALUE" value="0.0" units="mmol_per_gDW_per_hr"/>
	</listOfParameters>
</kineticLaw>
</reaction>
<reaction id="r_DDMAT5" name="Dodecanoyl_acyl_carrier_protein_malonyl_CoA_C_acyltransferase" reversible="false">
<notes>
<html:p>GENE_ASSOCIATION: ( cce_0460 ) </html:p>
<html:p>PROTEIN_ASSOCIATION: FabI(cce_0460) </html:p>
<html:p>SUBSYSTEM: Fatty_Acid_Synthesis</html:p>
<html:p>PROTEIN_CLASS: 1.3.1.10</html:p>
</notes>
<listOfReactants>
	<speciesReference species="m_2tddacp_c" stoichiometry="1.000000"/>
	<speciesReference species="m_h_c" stoichiometry="1.000000"/>
	<speciesReference species="m_nadh_c" stoichiometry="1.000000"/>
</listOfReactants>
<listOfProducts>
	<speciesReference species="m_ddcaacp_c" stoichiometry="1.000000"/>
	<speciesReference species="m_nad_c" stoichiometry="1.000000"/>
</listOfProducts>
<kineticLaw>
	<math xmlns="http://www.w3.org/1998/Math/MathML">
			<ci> FLUX_VALUE </ci>
	</math>
	<listOfParameters>
		<parameter id="LOWER_BOUND" value="0" units="mmol_per_gDW_per_hr"/>
		<parameter id="UPPER_BOUND" value="1000" units="mmol_per_gDW_per_hr"/>
		<parameter id="OBJECTIVE_COEFFICIENT" value="0.0"/>
		<parameter id="FLUX_VALUE" value="0.0" units="mmol_per_gDW_per_hr"/>
	</listOfParameters>
</kineticLaw>
</reaction>
<reaction id="r_DEMAT4" name="Decanoyl_acyl_carrier_protein_malonyl_CoA_C_acyltransferase" reversible="false">
<notes>
<html:p>GENE_ASSOCIATION: ( cce_0460 ) </html:p>
<html:p>PROTEIN_ASSOCIATION: FabI(cce_0460) </html:p>
<html:p>SUBSYSTEM: Fatty_Acid_Synthesis</html:p>
<html:p>PROTEIN_CLASS: 1.3.1.10</html:p>
</notes>
<listOfReactants>
	<speciesReference species="m_2tdeacp_c" stoichiometry="1.000000"/>
	<speciesReference species="m_h_c" stoichiometry="1.000000"/>
	<speciesReference species="m_nadh_c" stoichiometry="1.000000"/>
</listOfReactants>
<listOfProducts>
	<speciesReference species="m_decacp_c" stoichiometry="1.000000"/>
	<speciesReference species="m_nad_c" stoichiometry="1.000000"/>
</listOfProducts>
<kineticLaw>
	<math xmlns="http://www.w3.org/1998/Math/MathML">
			<ci> FLUX_VALUE </ci>
	</math>
	<listOfParameters>
		<parameter id="LOWER_BOUND" value="0" units="mmol_per_gDW_per_hr"/>
		<parameter id="UPPER_BOUND" value="1000" units="mmol_per_gDW_per_hr"/>
		<parameter id="OBJECTIVE_COEFFICIENT" value="0.0"/>
		<parameter id="FLUX_VALUE" value="0.0" units="mmol_per_gDW_per_hr"/>
	</listOfParameters>
</kineticLaw>
</reaction>
<reaction id="r_DESAT161_ACP" name="Palmitoyl_ACP_desaturase_n_C16_0ACP_>_n_C16_1ACP" reversible="false">
<notes>
<html:p>GENE_ASSOCIATION: ( cce_2713 ) or ( cce_3759 ) or ( cce_3989 ) or ( cce_3100 ) </html:p>
<html:p>PROTEIN_ASSOCIATION: (DesC2(cce_2713)) or (DesC3(cce_3759)) or (DesC4(cce_3989)) or (DesC1(cce_3100)) </html:p>
<html:p>SUBSYSTEM: Fatty_Acid_Synthesis</html:p>
<html:p>PROTEIN_CLASS: 1.14.19.2</html:p>
</notes>
<listOfReactants>
	<speciesReference species="m_h_c" stoichiometry="1.000000"/>
	<speciesReference species="m_nadph_c" stoichiometry="1.000000"/>
	<speciesReference species="m_o2_c" stoichiometry="1.000000"/>
	<speciesReference species="m_palmacp_c" stoichiometry="1.000000"/>
</listOfReactants>
<listOfProducts>
	<speciesReference species="m_9hdeacp_c" stoichiometry="1.000000"/>
	<speciesReference species="m_h2o_c" stoichiometry="2.000000"/>
	<speciesReference species="m_nadp_c" stoichiometry="1.000000"/>
</listOfProducts>
<kineticLaw>
	<math xmlns="http://www.w3.org/1998/Math/MathML">
			<ci> FLUX_VALUE </ci>
	</math>
	<listOfParameters>
		<parameter id="LOWER_BOUND" value="0" units="mmol_per_gDW_per_hr"/>
		<parameter id="UPPER_BOUND" value="1000" units="mmol_per_gDW_per_hr"/>
		<parameter id="OBJECTIVE_COEFFICIENT" value="0.0"/>
		<parameter id="FLUX_VALUE" value="0.0" units="mmol_per_gDW_per_hr"/>
	</listOfParameters>
</kineticLaw>
</reaction>
<reaction id="r_DESAT181_ACP" name="stearoyl_ACP_desaturase_n_C18_0ACP_>_n_C18_1ACP" reversible="false">
<notes>
<html:p>GENE_ASSOCIATION: ( cce_3989 ) or ( cce_2713 ) or ( cce_3100 ) or ( cce_3759 ) </html:p>
<html:p>PROTEIN_ASSOCIATION: (DesC4(cce_3989)) or (DesC2(cce_2713)) or (DesC1(cce_3100)) or (DesC3(cce_3759)) </html:p>
<html:p>SUBSYSTEM: Fatty_Acid_Synthesis</html:p>
<html:p>PROTEIN_CLASS: 1.14.19.2</html:p>
</notes>
<listOfReactants>
	<speciesReference species="m_h_c" stoichiometry="1.000000"/>
	<speciesReference species="m_nadph_c" stoichiometry="1.000000"/>
	<speciesReference species="m_o2_c" stoichiometry="1.000000"/>
	<speciesReference species="m_ocdacp_c" stoichiometry="1.000000"/>
</listOfReactants>
<listOfProducts>
	<speciesReference species="m_h2o_c" stoichiometry="2.000000"/>
	<speciesReference species="m_nadp_c" stoichiometry="1.000000"/>
	<speciesReference species="m_octeacp_c" stoichiometry="1.000000"/>
</listOfProducts>
<kineticLaw>
	<math xmlns="http://www.w3.org/1998/Math/MathML">
			<ci> FLUX_VALUE </ci>
	</math>
	<listOfParameters>
		<parameter id="LOWER_BOUND" value="0" units="mmol_per_gDW_per_hr"/>
		<parameter id="UPPER_BOUND" value="1000" units="mmol_per_gDW_per_hr"/>
		<parameter id="OBJECTIVE_COEFFICIENT" value="0.0"/>
		<parameter id="FLUX_VALUE" value="0.0" units="mmol_per_gDW_per_hr"/>
	</listOfParameters>
</kineticLaw>
</reaction>
<reaction id="r_DESAT182_ACP" name="omega_6_fatty_acid_desaturase" reversible="false">
<notes>
<html:p>GENE_ASSOCIATION: ( cce_3178 ) </html:p>
<html:p>PROTEIN_ASSOCIATION: DesA(cce_3178) </html:p>
<html:p>SUBSYSTEM: Fatty_Acid_Synthesis</html:p>
<html:p>PROTEIN_CLASS: None</html:p>
</notes>
<listOfReactants>
	<speciesReference species="m_h_c" stoichiometry="1.000000"/>
	<speciesReference species="m_nadph_c" stoichiometry="1.000000"/>
	<speciesReference species="m_o2_c" stoichiometry="1.000000"/>
	<speciesReference species="m_octeacp_c" stoichiometry="1.000000"/>
</listOfReactants>
<listOfProducts>
	<speciesReference species="m_h2o_c" stoichiometry="2.000000"/>
	<speciesReference species="m_nadp_c" stoichiometry="1.000000"/>
	<speciesReference species="m_ocdcyaacp_c" stoichiometry="1.000000"/>
</listOfProducts>
<kineticLaw>
	<math xmlns="http://www.w3.org/1998/Math/MathML">
			<ci> FLUX_VALUE </ci>
	</math>
	<listOfParameters>
		<parameter id="LOWER_BOUND" value="0" units="mmol_per_gDW_per_hr"/>
		<parameter id="UPPER_BOUND" value="1000" units="mmol_per_gDW_per_hr"/>
		<parameter id="OBJECTIVE_COEFFICIENT" value="0.0"/>
		<parameter id="FLUX_VALUE" value="0.0" units="mmol_per_gDW_per_hr"/>
	</listOfParameters>
</kineticLaw>
</reaction>
<reaction id="r_DESAT183_ACP" name="omega_3_fatty_acid_desaturase" reversible="false">
<notes>
<html:p>GENE_ASSOCIATION: ( cce_4388 ) </html:p>
<html:p>PROTEIN_ASSOCIATION: DesB(cce_4388) </html:p>
<html:p>SUBSYSTEM: Fatty_Acid_Synthesis</html:p>
<html:p>PROTEIN_CLASS: None</html:p>
</notes>
<listOfReactants>
	<speciesReference species="m_h_c" stoichiometry="1.000000"/>
	<speciesReference species="m_nadph_c" stoichiometry="1.000000"/>
	<speciesReference species="m_o2_c" stoichiometry="1.000000"/>
	<speciesReference species="m_ocdcyaacp_c" stoichiometry="1.000000"/>
</listOfReactants>
<listOfProducts>
	<speciesReference species="m_h2o_c" stoichiometry="2.000000"/>
	<speciesReference species="m_linlnacp_c" stoichiometry="1.000000"/>
	<speciesReference species="m_nadp_c" stoichiometry="1.000000"/>
</listOfProducts>
<kineticLaw>
	<math xmlns="http://www.w3.org/1998/Math/MathML">
			<ci> FLUX_VALUE </ci>
	</math>
	<listOfParameters>
		<parameter id="LOWER_BOUND" value="0" units="mmol_per_gDW_per_hr"/>
		<parameter id="UPPER_BOUND" value="1000" units="mmol_per_gDW_per_hr"/>
		<parameter id="OBJECTIVE_COEFFICIENT" value="0.0"/>
		<parameter id="FLUX_VALUE" value="0.0" units="mmol_per_gDW_per_hr"/>
	</listOfParameters>
</kineticLaw>
</reaction>
<reaction id="r_DGDGST_CN" name="digalactosyl_diacylglycerol_synthase" reversible="true">
<notes>
<html:p>GENE_ASSOCIATION: ( cce_4654 ) </html:p>
<html:p>PROTEIN_ASSOCIATION: GlcT4(cce_4654) </html:p>
<html:p>SUBSYSTEM: Fatty_Acid_Synthesis</html:p>
<html:p>PROTEIN_CLASS: None</html:p>
</notes>
<listOfReactants>
	<speciesReference species="m_mgdg_cn_c" stoichiometry="0.020000"/>
	<speciesReference species="m_udpgal_c" stoichiometry="1.000000"/>
</listOfReactants>
<listOfProducts>
	<speciesReference species="m_dgdg_cn_c" stoichiometry="0.020000"/>
	<speciesReference species="m_h_c" stoichiometry="1.000000"/>
	<speciesReference species="m_udp_c" stoichiometry="1.000000"/>
</listOfProducts>
<kineticLaw>
	<math xmlns="http://www.w3.org/1998/Math/MathML">
			<ci> FLUX_VALUE </ci>
	</math>
	<listOfParameters>
		<parameter id="LOWER_BOUND" value="-1000" units="mmol_per_gDW_per_hr"/>
		<parameter id="UPPER_BOUND" value="1000" units="mmol_per_gDW_per_hr"/>
		<parameter id="OBJECTIVE_COEFFICIENT" value="0.0"/>
		<parameter id="FLUX_VALUE" value="0.0" units="mmol_per_gDW_per_hr"/>
	</listOfParameters>
</kineticLaw>
</reaction>
<reaction id="r_DGK1" name="deoxyguanylate_kinase_dGMP_ATP" reversible="true">
<notes>
<html:p>GENE_ASSOCIATION: ( cce_4591 ) </html:p>
<html:p>PROTEIN_ASSOCIATION: Gmk(cce_4591) </html:p>
<html:p>SUBSYSTEM: Purine_and_Pyrimidine_Metabolism</html:p>
<html:p>PROTEIN_CLASS: None</html:p>
</notes>
<listOfReactants>
	<speciesReference species="m_atp_c" stoichiometry="1.000000"/>
	<speciesReference species="m_dgmp_c" stoichiometry="1.000000"/>
</listOfReactants>
<listOfProducts>
	<speciesReference species="m_adp_c" stoichiometry="1.000000"/>
	<speciesReference species="m_dgdp_c" stoichiometry="1.000000"/>
</listOfProducts>
<kineticLaw>
	<math xmlns="http://www.w3.org/1998/Math/MathML">
			<ci> FLUX_VALUE </ci>
	</math>
	<listOfParameters>
		<parameter id="LOWER_BOUND" value="-1000" units="mmol_per_gDW_per_hr"/>
		<parameter id="UPPER_BOUND" value="1000" units="mmol_per_gDW_per_hr"/>
		<parameter id="OBJECTIVE_COEFFICIENT" value="0.0"/>
		<parameter id="FLUX_VALUE" value="0.0" units="mmol_per_gDW_per_hr"/>
	</listOfParameters>
</kineticLaw>
</reaction>
<reaction id="r_DHAD1" name="dihydroxy_acid_dehydratase_2_3_dihydroxy_3_methylbutanoate" reversible="false">
<notes>
<html:p>GENE_ASSOCIATION: ( cce_4400 ) </html:p>
<html:p>PROTEIN_ASSOCIATION: Ilv3(cce_4400) </html:p>
<html:p>SUBSYSTEM: Valine_Leucine_and_Isoleucine_Metabolism</html:p>
<html:p>PROTEIN_CLASS: 4.2.1.9</html:p>
</notes>
<listOfReactants>
	<speciesReference species="m_23dhmb_c" stoichiometry="1.000000"/>
</listOfReactants>
<listOfProducts>
	<speciesReference species="m_3mob_c" stoichiometry="1.000000"/>
	<speciesReference species="m_h2o_c" stoichiometry="1.000000"/>
</listOfProducts>
<kineticLaw>
	<math xmlns="http://www.w3.org/1998/Math/MathML">
			<ci> FLUX_VALUE </ci>
	</math>
	<listOfParameters>
		<parameter id="LOWER_BOUND" value="0" units="mmol_per_gDW_per_hr"/>
		<parameter id="UPPER_BOUND" value="1000" units="mmol_per_gDW_per_hr"/>
		<parameter id="OBJECTIVE_COEFFICIENT" value="0.0"/>
		<parameter id="FLUX_VALUE" value="0.0" units="mmol_per_gDW_per_hr"/>
	</listOfParameters>
</kineticLaw>
</reaction>
<reaction id="r_DHAD2" name="Dihydroxy_acid_dehydratase_2_3_dihydroxy_3_methylpentanoate" reversible="false">
<notes>
<html:p>GENE_ASSOCIATION: ( cce_4400 ) </html:p>
<html:p>PROTEIN_ASSOCIATION: Ilv3(cce_4400) </html:p>
<html:p>SUBSYSTEM: Valine_Leucine_and_Isoleucine_Metabolism</html:p>
<html:p>PROTEIN_CLASS: 4.2.1.9</html:p>
</notes>
<listOfReactants>
	<speciesReference species="m_23dhmp_c" stoichiometry="1.000000"/>
</listOfReactants>
<listOfProducts>
	<speciesReference species="m_3mop_c" stoichiometry="1.000000"/>
	<speciesReference species="m_h2o_c" stoichiometry="1.000000"/>
</listOfProducts>
<kineticLaw>
	<math xmlns="http://www.w3.org/1998/Math/MathML">
			<ci> FLUX_VALUE </ci>
	</math>
	<listOfParameters>
		<parameter id="LOWER_BOUND" value="0" units="mmol_per_gDW_per_hr"/>
		<parameter id="UPPER_BOUND" value="1000" units="mmol_per_gDW_per_hr"/>
		<parameter id="OBJECTIVE_COEFFICIENT" value="0.0"/>
		<parameter id="FLUX_VALUE" value="0.0" units="mmol_per_gDW_per_hr"/>
	</listOfParameters>
</kineticLaw>
</reaction>
<reaction id="r_DHDPRY" name="dihydrodipicolinate_reductase_NADPH" reversible="false">
<notes>
<html:p>GENE_ASSOCIATION: ( cce_2936 ) </html:p>
<html:p>PROTEIN_ASSOCIATION: DapB(cce_2936) </html:p>
<html:p>SUBSYSTEM: Lysine_Metabolism</html:p>
<html:p>PROTEIN_CLASS: 1.3.1.26</html:p>
</notes>
<listOfReactants>
	<speciesReference species="m_23dhdp_c" stoichiometry="1.000000"/>
	<speciesReference species="m_h_c" stoichiometry="1.000000"/>
	<speciesReference species="m_nadph_c" stoichiometry="1.000000"/>
</listOfReactants>
<listOfProducts>
	<speciesReference species="m_nadp_c" stoichiometry="1.000000"/>
	<speciesReference species="m_thdp_c" stoichiometry="1.000000"/>
</listOfProducts>
<kineticLaw>
	<math xmlns="http://www.w3.org/1998/Math/MathML">
			<ci> FLUX_VALUE </ci>
	</math>
	<listOfParameters>
		<parameter id="LOWER_BOUND" value="0" units="mmol_per_gDW_per_hr"/>
		<parameter id="UPPER_BOUND" value="1000" units="mmol_per_gDW_per_hr"/>
		<parameter id="OBJECTIVE_COEFFICIENT" value="0.0"/>
		<parameter id="FLUX_VALUE" value="0.0" units="mmol_per_gDW_per_hr"/>
	</listOfParameters>
</kineticLaw>
</reaction>
<reaction id="r_DHDPS" name="dihydrodipicolinate_synthase" reversible="false">
<notes>
<html:p>GENE_ASSOCIATION: ( cce_0294 ) </html:p>
<html:p>PROTEIN_ASSOCIATION: DapA(cce_0294) </html:p>
<html:p>SUBSYSTEM: Lysine_Metabolism</html:p>
<html:p>PROTEIN_CLASS: 4.2.1.52</html:p>
</notes>
<listOfReactants>
	<speciesReference species="m_aspsa_c" stoichiometry="1.000000"/>
	<speciesReference species="m_pyr_c" stoichiometry="1.000000"/>
</listOfReactants>
<listOfProducts>
	<speciesReference species="m_23dhdp_c" stoichiometry="1.000000"/>
	<speciesReference species="m_h2o_c" stoichiometry="2.000000"/>
	<speciesReference species="m_h_c" stoichiometry="1.000000"/>
</listOfProducts>
<kineticLaw>
	<math xmlns="http://www.w3.org/1998/Math/MathML">
			<ci> FLUX_VALUE </ci>
	</math>
	<listOfParameters>
		<parameter id="LOWER_BOUND" value="0" units="mmol_per_gDW_per_hr"/>
		<parameter id="UPPER_BOUND" value="1000" units="mmol_per_gDW_per_hr"/>
		<parameter id="OBJECTIVE_COEFFICIENT" value="0.0"/>
		<parameter id="FLUX_VALUE" value="0.0" units="mmol_per_gDW_per_hr"/>
	</listOfParameters>
</kineticLaw>
</reaction>
<reaction id="r_DHFR" name="dihydrofolate_reductase" reversible="true">
<notes>
<html:p>GENE_ASSOCIATION: ( cce_3021 ) </html:p>
<html:p>PROTEIN_ASSOCIATION: Dhfr(cce_3021) </html:p>
<html:p>SUBSYSTEM: Folate_Metabolism</html:p>
<html:p>PROTEIN_CLASS: 1.5.1.3</html:p>
</notes>
<listOfReactants>
	<speciesReference species="m_dhf_c" stoichiometry="1.000000"/>
	<speciesReference species="m_h_c" stoichiometry="1.000000"/>
	<speciesReference species="m_nadph_c" stoichiometry="1.000000"/>
</listOfReactants>
<listOfProducts>
	<speciesReference species="m_nadp_c" stoichiometry="1.000000"/>
	<speciesReference species="m_thf_c" stoichiometry="1.000000"/>
</listOfProducts>
<kineticLaw>
	<math xmlns="http://www.w3.org/1998/Math/MathML">
			<ci> FLUX_VALUE </ci>
	</math>
	<listOfParameters>
		<parameter id="LOWER_BOUND" value="-1000" units="mmol_per_gDW_per_hr"/>
		<parameter id="UPPER_BOUND" value="1000" units="mmol_per_gDW_per_hr"/>
		<parameter id="OBJECTIVE_COEFFICIENT" value="0.0"/>
		<parameter id="FLUX_VALUE" value="0.0" units="mmol_per_gDW_per_hr"/>
	</listOfParameters>
</kineticLaw>
</reaction>
<reaction id="r_DHFS" name="dihydrofolate_synthase" reversible="false">
<notes>
<html:p>GENE_ASSOCIATION: ( cce_4130 ) </html:p>
<html:p>PROTEIN_ASSOCIATION: FolC(cce_4130) </html:p>
<html:p>SUBSYSTEM: Folate_Metabolism</html:p>
<html:p>PROTEIN_CLASS: 6.3.2.12</html:p>
</notes>
<listOfReactants>
	<speciesReference species="m_atp_c" stoichiometry="1.000000"/>
	<speciesReference species="m_dhpt_c" stoichiometry="1.000000"/>
	<speciesReference species="m_glu_l_c" stoichiometry="1.000000"/>
</listOfReactants>
<listOfProducts>
	<speciesReference species="m_adp_c" stoichiometry="1.000000"/>
	<speciesReference species="m_dhf_c" stoichiometry="1.000000"/>
	<speciesReference species="m_h_c" stoichiometry="1.000000"/>
	<speciesReference species="m_pi_c" stoichiometry="1.000000"/>
</listOfProducts>
<kineticLaw>
	<math xmlns="http://www.w3.org/1998/Math/MathML">
			<ci> FLUX_VALUE </ci>
	</math>
	<listOfParameters>
		<parameter id="LOWER_BOUND" value="0" units="mmol_per_gDW_per_hr"/>
		<parameter id="UPPER_BOUND" value="1000" units="mmol_per_gDW_per_hr"/>
		<parameter id="OBJECTIVE_COEFFICIENT" value="0.0"/>
		<parameter id="FLUX_VALUE" value="0.0" units="mmol_per_gDW_per_hr"/>
	</listOfParameters>
</kineticLaw>
</reaction>
<reaction id="r_DHNAPHT" name="1_4_dihydroxy_2_naphthoate_phytyltransferase" reversible="true">
<notes>
<html:p>GENE_ASSOCIATION: ( cce_4479 ) </html:p>
<html:p>PROTEIN_ASSOCIATION: MenA(cce_4479) </html:p>
<html:p>SUBSYSTEM: Phylloquinone_Biosynthesis</html:p>
<html:p>PROTEIN_CLASS: None</html:p>
</notes>
<listOfReactants>
	<speciesReference species="m_dhna_c" stoichiometry="1.000000"/>
	<speciesReference species="m_nad_c" stoichiometry="1.000000"/>
	<speciesReference species="m_phdp_c" stoichiometry="1.000000"/>
</listOfReactants>
<listOfProducts>
	<speciesReference species="m_co2_c" stoichiometry="1.000000"/>
	<speciesReference species="m_dmphq_c" stoichiometry="1.000000"/>
	<speciesReference species="m_nadh_c" stoichiometry="1.000000"/>
	<speciesReference species="m_ppi_c" stoichiometry="1.000000"/>
</listOfProducts>
<kineticLaw>
	<math xmlns="http://www.w3.org/1998/Math/MathML">
			<ci> FLUX_VALUE </ci>
	</math>
	<listOfParameters>
		<parameter id="LOWER_BOUND" value="-1000" units="mmol_per_gDW_per_hr"/>
		<parameter id="UPPER_BOUND" value="1000" units="mmol_per_gDW_per_hr"/>
		<parameter id="OBJECTIVE_COEFFICIENT" value="0.0"/>
		<parameter id="FLUX_VALUE" value="0.0" units="mmol_per_gDW_per_hr"/>
	</listOfParameters>
</kineticLaw>
</reaction>
<reaction id="r_DHNPA" name="dihydroneopterin_aldolase" reversible="false">
<notes>
<html:p>GENE_ASSOCIATION: ( cce_4420 ) </html:p>
<html:p>PROTEIN_ASSOCIATION: FolB(cce_4420) </html:p>
<html:p>SUBSYSTEM: Folate_Metabolism</html:p>
<html:p>PROTEIN_CLASS: 4.1.2.25</html:p>
</notes>
<listOfReactants>
	<speciesReference species="m_dhnpt_c" stoichiometry="1.000000"/>
</listOfReactants>
<listOfProducts>
	<speciesReference species="m_2ahhmp_c" stoichiometry="1.000000"/>
	<speciesReference species="m_gcald_c" stoichiometry="1.000000"/>
</listOfProducts>
<kineticLaw>
	<math xmlns="http://www.w3.org/1998/Math/MathML">
			<ci> FLUX_VALUE </ci>
	</math>
	<listOfParameters>
		<parameter id="LOWER_BOUND" value="0" units="mmol_per_gDW_per_hr"/>
		<parameter id="UPPER_BOUND" value="1000" units="mmol_per_gDW_per_hr"/>
		<parameter id="OBJECTIVE_COEFFICIENT" value="0.0"/>
		<parameter id="FLUX_VALUE" value="0.0" units="mmol_per_gDW_per_hr"/>
	</listOfParameters>
</kineticLaw>
</reaction>
<reaction id="r_DHORD_PQ9" name="dihydoorotic_acid_dehydrogenase_plastoquinone9" reversible="false">
<notes>
<html:p>GENE_ASSOCIATION: ( cce_3252 ) or ( cce_1125 ) </html:p>
<html:p>PROTEIN_ASSOCIATION: (PyrD1(cce_3252)) or (PyrD(cce_1125)) </html:p>
<html:p>SUBSYSTEM: Purine_and_Pyrimidine_Biosynthesis</html:p>
<html:p>PROTEIN_CLASS: 1.3.3.1</html:p>
</notes>
<listOfReactants>
	<speciesReference species="m_dhor_s_c" stoichiometry="1.000000"/>
	<speciesReference species="m_pq9_c" stoichiometry="1.000000"/>
</listOfReactants>
<listOfProducts>
	<speciesReference species="m_orot_c" stoichiometry="1.000000"/>
	<speciesReference species="m_pq9h2_c" stoichiometry="1.000000"/>
</listOfProducts>
<kineticLaw>
	<math xmlns="http://www.w3.org/1998/Math/MathML">
			<ci> FLUX_VALUE </ci>
	</math>
	<listOfParameters>
		<parameter id="LOWER_BOUND" value="0" units="mmol_per_gDW_per_hr"/>
		<parameter id="UPPER_BOUND" value="1000" units="mmol_per_gDW_per_hr"/>
		<parameter id="OBJECTIVE_COEFFICIENT" value="0.0"/>
		<parameter id="FLUX_VALUE" value="0.0" units="mmol_per_gDW_per_hr"/>
	</listOfParameters>
</kineticLaw>
</reaction>
<reaction id="r_DHORTS" name="dihydroorotase" reversible="true">
<notes>
<html:p>GENE_ASSOCIATION: ( cce_2627 ) or ( cce_3620 ) </html:p>
<html:p>PROTEIN_ASSOCIATION: (PyrC1(cce_2627)) or (PyrC(cce_3620)) </html:p>
<html:p>SUBSYSTEM: Purine_and_Pyrimidine_Metabolism</html:p>
<html:p>PROTEIN_CLASS: 3.5.2.3</html:p>
</notes>
<listOfReactants>
	<speciesReference species="m_dhor_s_c" stoichiometry="1.000000"/>
	<speciesReference species="m_h2o_c" stoichiometry="1.000000"/>
</listOfReactants>
<listOfProducts>
	<speciesReference species="m_cbasp_c" stoichiometry="1.000000"/>
	<speciesReference species="m_h_c" stoichiometry="1.000000"/>
</listOfProducts>
<kineticLaw>
	<math xmlns="http://www.w3.org/1998/Math/MathML">
			<ci> FLUX_VALUE </ci>
	</math>
	<listOfParameters>
		<parameter id="LOWER_BOUND" value="-1000" units="mmol_per_gDW_per_hr"/>
		<parameter id="UPPER_BOUND" value="1000" units="mmol_per_gDW_per_hr"/>
		<parameter id="OBJECTIVE_COEFFICIENT" value="0.0"/>
		<parameter id="FLUX_VALUE" value="0.0" units="mmol_per_gDW_per_hr"/>
	</listOfParameters>
</kineticLaw>
</reaction>
<reaction id="r_DHPPDA2" name="diaminohydroxyphosphoribosylaminopyrimidine_deaminase" reversible="false">
<notes>
<html:p>GENE_ASSOCIATION: ( cce_3260 ) </html:p>
<html:p>PROTEIN_ASSOCIATION: RibD(cce_3260) </html:p>
<html:p>SUBSYSTEM: Riboflavin_Metabolism</html:p>
<html:p>PROTEIN_CLASS: 3.5.4.26</html:p>
</notes>
<listOfReactants>
	<speciesReference species="m_25dhpp_c" stoichiometry="1.000000"/>
	<speciesReference species="m_h2o_c" stoichiometry="1.000000"/>
	<speciesReference species="m_h_c" stoichiometry="1.000000"/>
</listOfReactants>
<listOfProducts>
	<speciesReference species="m_5apru_c" stoichiometry="1.000000"/>
	<speciesReference species="m_nh4_c" stoichiometry="1.000000"/>
</listOfProducts>
<kineticLaw>
	<math xmlns="http://www.w3.org/1998/Math/MathML">
			<ci> FLUX_VALUE </ci>
	</math>
	<listOfParameters>
		<parameter id="LOWER_BOUND" value="0" units="mmol_per_gDW_per_hr"/>
		<parameter id="UPPER_BOUND" value="1000" units="mmol_per_gDW_per_hr"/>
		<parameter id="OBJECTIVE_COEFFICIENT" value="0.0"/>
		<parameter id="FLUX_VALUE" value="0.0" units="mmol_per_gDW_per_hr"/>
	</listOfParameters>
</kineticLaw>
</reaction>
<reaction id="r_DHPS1" name="dihydropteroate_synthase" reversible="false">
<notes>
<html:p>GENE_ASSOCIATION: ( cce_4305 ) </html:p>
<html:p>PROTEIN_ASSOCIATION: FolP(cce_4305) </html:p>
<html:p>SUBSYSTEM: Folate_Metabolism</html:p>
<html:p>PROTEIN_CLASS: 2.5.1.15</html:p>
</notes>
<listOfReactants>
	<speciesReference species="m_2ahhmp_c" stoichiometry="1.000000"/>
	<speciesReference species="m_4abz_c" stoichiometry="1.000000"/>
</listOfReactants>
<listOfProducts>
	<speciesReference species="m_dhpt_c" stoichiometry="1.000000"/>
	<speciesReference species="m_h2o_c" stoichiometry="1.000000"/>
</listOfProducts>
<kineticLaw>
	<math xmlns="http://www.w3.org/1998/Math/MathML">
			<ci> FLUX_VALUE </ci>
	</math>
	<listOfParameters>
		<parameter id="LOWER_BOUND" value="0" units="mmol_per_gDW_per_hr"/>
		<parameter id="UPPER_BOUND" value="1000" units="mmol_per_gDW_per_hr"/>
		<parameter id="OBJECTIVE_COEFFICIENT" value="0.0"/>
		<parameter id="FLUX_VALUE" value="0.0" units="mmol_per_gDW_per_hr"/>
	</listOfParameters>
</kineticLaw>
</reaction>
<reaction id="r_DHPS3" name="dihydropteroate_synthase" reversible="false">
<notes>
<html:p>GENE_ASSOCIATION: ( cce_4305 ) </html:p>
<html:p>PROTEIN_ASSOCIATION: FolP(cce_4305) </html:p>
<html:p>SUBSYSTEM: Folate_Metabolism</html:p>
<html:p>PROTEIN_CLASS: 2.5.1.15</html:p>
</notes>
<listOfReactants>
	<speciesReference species="m_2ahhmd_c" stoichiometry="1.000000"/>
	<speciesReference species="m_4abz_c" stoichiometry="1.000000"/>
</listOfReactants>
<listOfProducts>
	<speciesReference species="m_dhpt_c" stoichiometry="1.000000"/>
	<speciesReference species="m_ppi_c" stoichiometry="1.000000"/>
</listOfProducts>
<kineticLaw>
	<math xmlns="http://www.w3.org/1998/Math/MathML">
			<ci> FLUX_VALUE </ci>
	</math>
	<listOfParameters>
		<parameter id="LOWER_BOUND" value="0" units="mmol_per_gDW_per_hr"/>
		<parameter id="UPPER_BOUND" value="1000" units="mmol_per_gDW_per_hr"/>
		<parameter id="OBJECTIVE_COEFFICIENT" value="0.0"/>
		<parameter id="FLUX_VALUE" value="0.0" units="mmol_per_gDW_per_hr"/>
	</listOfParameters>
</kineticLaw>
</reaction>
<reaction id="r_DHQD1" name="3_dehydroquinate_dehydratase" reversible="true">
<notes>
<html:p>GENE_ASSOCIATION: ( cce_0263 ) </html:p>
<html:p>PROTEIN_ASSOCIATION: AroC(cce_0263) </html:p>
<html:p>SUBSYSTEM: Tyrosine_Tryptophan_and_Phenylalanine_Metabolism</html:p>
<html:p>PROTEIN_CLASS: 4.2.1.10</html:p>
</notes>
<listOfReactants>
	<speciesReference species="m_3dhq_c" stoichiometry="1.000000"/>
</listOfReactants>
<listOfProducts>
	<speciesReference species="m_3dhsk_c" stoichiometry="1.000000"/>
	<speciesReference species="m_h2o_c" stoichiometry="1.000000"/>
</listOfProducts>
<kineticLaw>
	<math xmlns="http://www.w3.org/1998/Math/MathML">
			<ci> FLUX_VALUE </ci>
	</math>
	<listOfParameters>
		<parameter id="LOWER_BOUND" value="-1000" units="mmol_per_gDW_per_hr"/>
		<parameter id="UPPER_BOUND" value="1000" units="mmol_per_gDW_per_hr"/>
		<parameter id="OBJECTIVE_COEFFICIENT" value="0.0"/>
		<parameter id="FLUX_VALUE" value="0.0" units="mmol_per_gDW_per_hr"/>
	</listOfParameters>
</kineticLaw>
</reaction>
<reaction id="r_DHQS" name="3_dehydroquinate_synthase" reversible="false">
<notes>
<html:p>GENE_ASSOCIATION: ( cce_3122 ) or ( cce_4455 ) or ( cce_4440 ) </html:p>
<html:p>PROTEIN_ASSOCIATION: (AroB3(cce_3122)) or (AroB2(cce_4455)) or (AroB(cce_4440)) </html:p>
<html:p>SUBSYSTEM: Tyrosine_Tryptophan_and_Phenylalanine_Metabolism</html:p>
<html:p>PROTEIN_CLASS: 4.2.3.4</html:p>
</notes>
<listOfReactants>
	<speciesReference species="m_2dda7p_c" stoichiometry="1.000000"/>
</listOfReactants>
<listOfProducts>
	<speciesReference species="m_3dhq_c" stoichiometry="1.000000"/>
	<speciesReference species="m_pi_c" stoichiometry="1.000000"/>
</listOfProducts>
<kineticLaw>
	<math xmlns="http://www.w3.org/1998/Math/MathML">
			<ci> FLUX_VALUE </ci>
	</math>
	<listOfParameters>
		<parameter id="LOWER_BOUND" value="0" units="mmol_per_gDW_per_hr"/>
		<parameter id="UPPER_BOUND" value="1000" units="mmol_per_gDW_per_hr"/>
		<parameter id="OBJECTIVE_COEFFICIENT" value="0.0"/>
		<parameter id="FLUX_VALUE" value="0.0" units="mmol_per_gDW_per_hr"/>
	</listOfParameters>
</kineticLaw>
</reaction>
<reaction id="r_DMATT" name="dimethylallyltranstransferase" reversible="false">
<notes>
<html:p>GENE_ASSOCIATION: ( cce_0877 ) </html:p>
<html:p>PROTEIN_ASSOCIATION: IspA(cce_0877) </html:p>
<html:p>SUBSYSTEM: Terpenoid_Backbone_Biosynthesis</html:p>
<html:p>PROTEIN_CLASS: 2.5.1.1</html:p>
</notes>
<listOfReactants>
	<speciesReference species="m_dmpp_c" stoichiometry="1.000000"/>
	<speciesReference species="m_ipdp_c" stoichiometry="1.000000"/>
</listOfReactants>
<listOfProducts>
	<speciesReference species="m_grdp_c" stoichiometry="1.000000"/>
	<speciesReference species="m_ppi_c" stoichiometry="1.000000"/>
</listOfProducts>
<kineticLaw>
	<math xmlns="http://www.w3.org/1998/Math/MathML">
			<ci> FLUX_VALUE </ci>
	</math>
	<listOfParameters>
		<parameter id="LOWER_BOUND" value="0" units="mmol_per_gDW_per_hr"/>
		<parameter id="UPPER_BOUND" value="1000" units="mmol_per_gDW_per_hr"/>
		<parameter id="OBJECTIVE_COEFFICIENT" value="0.0"/>
		<parameter id="FLUX_VALUE" value="0.0" units="mmol_per_gDW_per_hr"/>
	</listOfParameters>
</kineticLaw>
</reaction>
<reaction id="r_DMPHQM" name="demethylphylloquinone_methyltransferase" reversible="false">
<notes>
<html:p>GENE_ASSOCIATION: ( cce_2570 ) </html:p>
<html:p>PROTEIN_ASSOCIATION: MenG(cce_2570) </html:p>
<html:p>SUBSYSTEM: Phylloquinone_Biosynthesis</html:p>
<html:p>PROTEIN_CLASS: None</html:p>
</notes>
<listOfReactants>
	<speciesReference species="m_amet_c" stoichiometry="1.000000"/>
	<speciesReference species="m_dmphq_c" stoichiometry="1.000000"/>
</listOfReactants>
<listOfProducts>
	<speciesReference species="m_ahcys_c" stoichiometry="1.000000"/>
	<speciesReference species="m_h_c" stoichiometry="1.000000"/>
	<speciesReference species="m_phq_c" stoichiometry="1.000000"/>
</listOfProducts>
<kineticLaw>
	<math xmlns="http://www.w3.org/1998/Math/MathML">
			<ci> FLUX_VALUE </ci>
	</math>
	<listOfParameters>
		<parameter id="LOWER_BOUND" value="0" units="mmol_per_gDW_per_hr"/>
		<parameter id="UPPER_BOUND" value="1000" units="mmol_per_gDW_per_hr"/>
		<parameter id="OBJECTIVE_COEFFICIENT" value="0.0"/>
		<parameter id="FLUX_VALUE" value="0.0" units="mmol_per_gDW_per_hr"/>
	</listOfParameters>
</kineticLaw>
</reaction>
<reaction id="r_DMPPS" name="1_hydroxy_2_methyl_2_E_butenyl_4_diphosphate_reductase_dmpp" reversible="false">
<notes>
<html:p>GENE_ASSOCIATION: ( cce_1108 ) </html:p>
<html:p>PROTEIN_ASSOCIATION: LytB(cce_1108) </html:p>
<html:p>SUBSYSTEM: Terpenoid_Backbone_Biosynthesis</html:p>
<html:p>PROTEIN_CLASS: None</html:p>
</notes>
<listOfReactants>
	<speciesReference species="m_h2mb4p_c" stoichiometry="1.000000"/>
	<speciesReference species="m_h_c" stoichiometry="1.000000"/>
	<speciesReference species="m_nadh_c" stoichiometry="1.000000"/>
</listOfReactants>
<listOfProducts>
	<speciesReference species="m_dmpp_c" stoichiometry="1.000000"/>
	<speciesReference species="m_h2o_c" stoichiometry="1.000000"/>
	<speciesReference species="m_nad_c" stoichiometry="1.000000"/>
</listOfProducts>
<kineticLaw>
	<math xmlns="http://www.w3.org/1998/Math/MathML">
			<ci> FLUX_VALUE </ci>
	</math>
	<listOfParameters>
		<parameter id="LOWER_BOUND" value="0" units="mmol_per_gDW_per_hr"/>
		<parameter id="UPPER_BOUND" value="1000" units="mmol_per_gDW_per_hr"/>
		<parameter id="OBJECTIVE_COEFFICIENT" value="0.0"/>
		<parameter id="FLUX_VALUE" value="0.0" units="mmol_per_gDW_per_hr"/>
	</listOfParameters>
</kineticLaw>
</reaction>
<reaction id="r_DMPPS1" name="1_hydroxy_2_methyl_2_E_butenyl_4_diphosphate_reductase_dmpp_NADP" reversible="false">
<notes>
<html:p>GENE_ASSOCIATION: ( cce_1108 ) </html:p>
<html:p>PROTEIN_ASSOCIATION: LytB(cce_1108) </html:p>
<html:p>SUBSYSTEM: Terpenoid_Backbone_Biosynthesis</html:p>
<html:p>PROTEIN_CLASS: None</html:p>
</notes>
<listOfReactants>
	<speciesReference species="m_h2mb4p_c" stoichiometry="1.000000"/>
	<speciesReference species="m_h_c" stoichiometry="1.000000"/>
	<speciesReference species="m_nadph_c" stoichiometry="1.000000"/>
</listOfReactants>
<listOfProducts>
	<speciesReference species="m_dmpp_c" stoichiometry="1.000000"/>
	<speciesReference species="m_h2o_c" stoichiometry="1.000000"/>
	<speciesReference species="m_nadp_c" stoichiometry="1.000000"/>
</listOfProducts>
<kineticLaw>
	<math xmlns="http://www.w3.org/1998/Math/MathML">
			<ci> FLUX_VALUE </ci>
	</math>
	<listOfParameters>
		<parameter id="LOWER_BOUND" value="0" units="mmol_per_gDW_per_hr"/>
		<parameter id="UPPER_BOUND" value="1000" units="mmol_per_gDW_per_hr"/>
		<parameter id="OBJECTIVE_COEFFICIENT" value="0.0"/>
		<parameter id="FLUX_VALUE" value="0.0" units="mmol_per_gDW_per_hr"/>
	</listOfParameters>
</kineticLaw>
</reaction>
<reaction id="r_DNASYN_CN" name="DNA_replication_Cyanothece_51142" reversible="false">
<notes>
<html:p>GENE_ASSOCIATION: ( cce_2255 ) or ( cce_4831 ) or ( cce_4866 and cce_4077 and cce_4382 and cce_2531 and cce_1864 and cce_4945 and cce_4946 and cce_1671 and cce_4723 ) </html:p>
<html:p>PROTEIN_ASSOCIATION: (DpoIa(cce_2255)) or (DpoIb(cce_4831)) or (DpoIII(cce_4866 and cce_4077 and cce_4382 and cce_2531 and cce_1864 and cce_4945 and cce_4946 and cce_1671 and cce_4723)) </html:p>
<html:p>SUBSYSTEM: Macromolecule_Synthesis</html:p>
<html:p>PROTEIN_CLASS: None</html:p>
</notes>
<listOfReactants>
	<speciesReference species="m_atp_c" stoichiometry="100.000000"/>
	<speciesReference species="m_datp_c" stoichiometry="31.000000"/>
	<speciesReference species="m_dctp_c" stoichiometry="19.000000"/>
	<speciesReference species="m_dgtp_c" stoichiometry="19.000000"/>
	<speciesReference species="m_dttp_c" stoichiometry="31.000000"/>
	<speciesReference species="m_h2o_c" stoichiometry="100.000000"/>
</listOfReactants>
<listOfProducts>
	<speciesReference species="m_adp_c" stoichiometry="100.000000"/>
	<speciesReference species="m_dna_cn_c" stoichiometry="1.000000"/>
	<speciesReference species="m_h_c" stoichiometry="100.000000"/>
	<speciesReference species="m_pi_c" stoichiometry="100.000000"/>
	<speciesReference species="m_ppi_c" stoichiometry="100.000000"/>
</listOfProducts>
<kineticLaw>
	<math xmlns="http://www.w3.org/1998/Math/MathML">
			<ci> FLUX_VALUE </ci>
	</math>
	<listOfParameters>
		<parameter id="LOWER_BOUND" value="0" units="mmol_per_gDW_per_hr"/>
		<parameter id="UPPER_BOUND" value="1000" units="mmol_per_gDW_per_hr"/>
		<parameter id="OBJECTIVE_COEFFICIENT" value="0.0"/>
		<parameter id="FLUX_VALUE" value="0.0" units="mmol_per_gDW_per_hr"/>
	</listOfParameters>
</kineticLaw>
</reaction>
<reaction id="r_DPCOAK" name="dephospho_CoA_kinase" reversible="false">
<notes>
<html:p>GENE_ASSOCIATION: ( cce_3740 ) </html:p>
<html:p>PROTEIN_ASSOCIATION: YtaG(cce_3740) </html:p>
<html:p>SUBSYSTEM: Pantothenate_and_CoA_Biosynthesis</html:p>
<html:p>PROTEIN_CLASS: 2.7.1.24</html:p>
</notes>
<listOfReactants>
	<speciesReference species="m_atp_c" stoichiometry="1.000000"/>
	<speciesReference species="m_dpcoa_c" stoichiometry="1.000000"/>
</listOfReactants>
<listOfProducts>
	<speciesReference species="m_adp_c" stoichiometry="1.000000"/>
	<speciesReference species="m_coa_c" stoichiometry="1.000000"/>
	<speciesReference species="m_h_c" stoichiometry="1.000000"/>
</listOfProducts>
<kineticLaw>
	<math xmlns="http://www.w3.org/1998/Math/MathML">
			<ci> FLUX_VALUE </ci>
	</math>
	<listOfParameters>
		<parameter id="LOWER_BOUND" value="0" units="mmol_per_gDW_per_hr"/>
		<parameter id="UPPER_BOUND" value="1000" units="mmol_per_gDW_per_hr"/>
		<parameter id="OBJECTIVE_COEFFICIENT" value="0.0"/>
		<parameter id="FLUX_VALUE" value="0.0" units="mmol_per_gDW_per_hr"/>
	</listOfParameters>
</kineticLaw>
</reaction>
<reaction id="r_DPR" name="2_dehydropantoate_2_reductase" reversible="false">
<notes>
<html:p>GENE_ASSOCIATION:</html:p>
<html:p>PROTEIN_ASSOCIATION:</html:p>
<html:p>SUBSYSTEM: Pantothenate_and_CoA_Biosynthesis</html:p>
<html:p>PROTEIN_CLASS: 1.1.1.169</html:p>
</notes>
<listOfReactants>
	<speciesReference species="m_2dhp_c" stoichiometry="1.000000"/>
	<speciesReference species="m_h_c" stoichiometry="1.000000"/>
	<speciesReference species="m_nadph_c" stoichiometry="1.000000"/>
</listOfReactants>
<listOfProducts>
	<speciesReference species="m_nadp_c" stoichiometry="1.000000"/>
	<speciesReference species="m_pant_r_c" stoichiometry="1.000000"/>
</listOfProducts>
<kineticLaw>
	<math xmlns="http://www.w3.org/1998/Math/MathML">
			<ci> FLUX_VALUE </ci>
	</math>
	<listOfParameters>
		<parameter id="LOWER_BOUND" value="0" units="mmol_per_gDW_per_hr"/>
		<parameter id="UPPER_BOUND" value="1000" units="mmol_per_gDW_per_hr"/>
		<parameter id="OBJECTIVE_COEFFICIENT" value="0.0"/>
		<parameter id="FLUX_VALUE" value="0.0" units="mmol_per_gDW_per_hr"/>
	</listOfParameters>
</kineticLaw>
</reaction>
<reaction id="r_DRBK" name="Deoxyribokinase" reversible="false">
<notes>
<html:p>GENE_ASSOCIATION: ( cce_1861 ) </html:p>
<html:p>PROTEIN_ASSOCIATION: RbsK(cce_1861) </html:p>
<html:p>SUBSYSTEM: Pentose_Phosphate_Pathway</html:p>
<html:p>PROTEIN_CLASS: 2.7.1.15</html:p>
</notes>
<listOfReactants>
	<speciesReference species="m_atp_c" stoichiometry="1.000000"/>
	<speciesReference species="m_drib_c" stoichiometry="1.000000"/>
</listOfReactants>
<listOfProducts>
	<speciesReference species="m_2dr5p_c" stoichiometry="1.000000"/>
	<speciesReference species="m_adp_c" stoichiometry="1.000000"/>
	<speciesReference species="m_h_c" stoichiometry="1.000000"/>
</listOfProducts>
<kineticLaw>
	<math xmlns="http://www.w3.org/1998/Math/MathML">
			<ci> FLUX_VALUE </ci>
	</math>
	<listOfParameters>
		<parameter id="LOWER_BOUND" value="0" units="mmol_per_gDW_per_hr"/>
		<parameter id="UPPER_BOUND" value="1000" units="mmol_per_gDW_per_hr"/>
		<parameter id="OBJECTIVE_COEFFICIENT" value="0.0"/>
		<parameter id="FLUX_VALUE" value="0.0" units="mmol_per_gDW_per_hr"/>
	</listOfParameters>
</kineticLaw>
</reaction>
<reaction id="r_DRPA" name="deoxyribose_phosphate_aldolase" reversible="false">
<notes>
<html:p>GENE_ASSOCIATION: ( cce_3026 ) </html:p>
<html:p>PROTEIN_ASSOCIATION: DeoC(cce_3026) </html:p>
<html:p>SUBSYSTEM: Pentose_Phosphate_Pathway</html:p>
<html:p>PROTEIN_CLASS: 4.1.2.4</html:p>
</notes>
<listOfReactants>
	<speciesReference species="m_2dr5p_c" stoichiometry="1.000000"/>
</listOfReactants>
<listOfProducts>
	<speciesReference species="m_acald_c" stoichiometry="1.000000"/>
	<speciesReference species="m_g3p_c" stoichiometry="1.000000"/>
</listOfProducts>
<kineticLaw>
	<math xmlns="http://www.w3.org/1998/Math/MathML">
			<ci> FLUX_VALUE </ci>
	</math>
	<listOfParameters>
		<parameter id="LOWER_BOUND" value="0" units="mmol_per_gDW_per_hr"/>
		<parameter id="UPPER_BOUND" value="1000" units="mmol_per_gDW_per_hr"/>
		<parameter id="OBJECTIVE_COEFFICIENT" value="0.0"/>
		<parameter id="FLUX_VALUE" value="0.0" units="mmol_per_gDW_per_hr"/>
	</listOfParameters>
</kineticLaw>
</reaction>
<reaction id="r_DTMPK" name="dTMP_kinase" reversible="true">
<notes>
<html:p>GENE_ASSOCIATION: ( cce_1174 ) </html:p>
<html:p>PROTEIN_ASSOCIATION: Tmk(cce_1174) </html:p>
<html:p>SUBSYSTEM: Purine_and_Pyrimidine_Metabolism</html:p>
<html:p>PROTEIN_CLASS: 2.7.4.9</html:p>
</notes>
<listOfReactants>
	<speciesReference species="m_atp_c" stoichiometry="1.000000"/>
	<speciesReference species="m_dtmp_c" stoichiometry="1.000000"/>
</listOfReactants>
<listOfProducts>
	<speciesReference species="m_adp_c" stoichiometry="1.000000"/>
	<speciesReference species="m_dtdp_c" stoichiometry="1.000000"/>
</listOfProducts>
<kineticLaw>
	<math xmlns="http://www.w3.org/1998/Math/MathML">
			<ci> FLUX_VALUE </ci>
	</math>
	<listOfParameters>
		<parameter id="LOWER_BOUND" value="-1000" units="mmol_per_gDW_per_hr"/>
		<parameter id="UPPER_BOUND" value="1000" units="mmol_per_gDW_per_hr"/>
		<parameter id="OBJECTIVE_COEFFICIENT" value="0.0"/>
		<parameter id="FLUX_VALUE" value="0.0" units="mmol_per_gDW_per_hr"/>
	</listOfParameters>
</kineticLaw>
</reaction>
<reaction id="r_DUTPDP" name="dUTP_diphosphatase" reversible="false">
<notes>
<html:p>GENE_ASSOCIATION: ( cce_0384 ) or ( cce_3883 ) </html:p>
<html:p>PROTEIN_ASSOCIATION: (YncF(cce_0384)) or (MazG(cce_3883)) </html:p>
<html:p>SUBSYSTEM: Purine_and_Pyrimidine_Metabolism</html:p>
<html:p>PROTEIN_CLASS: 3.6.1.23</html:p>
</notes>
<listOfReactants>
	<speciesReference species="m_dutp_c" stoichiometry="1.000000"/>
	<speciesReference species="m_h2o_c" stoichiometry="1.000000"/>
</listOfReactants>
<listOfProducts>
	<speciesReference species="m_dump_c" stoichiometry="1.000000"/>
	<speciesReference species="m_h_c" stoichiometry="1.000000"/>
	<speciesReference species="m_ppi_c" stoichiometry="1.000000"/>
</listOfProducts>
<kineticLaw>
	<math xmlns="http://www.w3.org/1998/Math/MathML">
			<ci> FLUX_VALUE </ci>
	</math>
	<listOfParameters>
		<parameter id="LOWER_BOUND" value="0" units="mmol_per_gDW_per_hr"/>
		<parameter id="UPPER_BOUND" value="1000" units="mmol_per_gDW_per_hr"/>
		<parameter id="OBJECTIVE_COEFFICIENT" value="0.0"/>
		<parameter id="FLUX_VALUE" value="0.0" units="mmol_per_gDW_per_hr"/>
	</listOfParameters>
</kineticLaw>
</reaction>
<reaction id="r_DXPRI" name="1_deoxy_D_xylulose_5_phosphate_reductoisomerase" reversible="true">
<notes>
<html:p>GENE_ASSOCIATION: ( cce_2124 ) </html:p>
<html:p>PROTEIN_ASSOCIATION: Dxr(cce_2124) </html:p>
<html:p>SUBSYSTEM: Terpenoid_Backbone_Biosynthesis</html:p>
<html:p>PROTEIN_CLASS: None</html:p>
</notes>
<listOfReactants>
	<speciesReference species="m_dxyl5p_c" stoichiometry="1.000000"/>
	<speciesReference species="m_h_c" stoichiometry="1.000000"/>
	<speciesReference species="m_nadph_c" stoichiometry="1.000000"/>
</listOfReactants>
<listOfProducts>
	<speciesReference species="m_2me4p_c" stoichiometry="1.000000"/>
	<speciesReference species="m_nadp_c" stoichiometry="1.000000"/>
</listOfProducts>
<kineticLaw>
	<math xmlns="http://www.w3.org/1998/Math/MathML">
			<ci> FLUX_VALUE </ci>
	</math>
	<listOfParameters>
		<parameter id="LOWER_BOUND" value="-1000" units="mmol_per_gDW_per_hr"/>
		<parameter id="UPPER_BOUND" value="1000" units="mmol_per_gDW_per_hr"/>
		<parameter id="OBJECTIVE_COEFFICIENT" value="0.0"/>
		<parameter id="FLUX_VALUE" value="0.0" units="mmol_per_gDW_per_hr"/>
	</listOfParameters>
</kineticLaw>
</reaction>
<reaction id="r_DXPS" name="1_deoxy_D_xylulose_5_phosphate_synthase" reversible="false">
<notes>
<html:p>GENE_ASSOCIATION: ( cce_1401 ) </html:p>
<html:p>PROTEIN_ASSOCIATION: Dxs2(cce_1401) </html:p>
<html:p>SUBSYSTEM: Terpenoid_Backbone_Biosynthesis</html:p>
<html:p>PROTEIN_CLASS: None</html:p>
</notes>
<listOfReactants>
	<speciesReference species="m_g3p_c" stoichiometry="1.000000"/>
	<speciesReference species="m_h_c" stoichiometry="1.000000"/>
	<speciesReference species="m_pyr_c" stoichiometry="1.000000"/>
</listOfReactants>
<listOfProducts>
	<speciesReference species="m_co2_c" stoichiometry="1.000000"/>
	<speciesReference species="m_dxyl5p_c" stoichiometry="1.000000"/>
</listOfProducts>
<kineticLaw>
	<math xmlns="http://www.w3.org/1998/Math/MathML">
			<ci> FLUX_VALUE </ci>
	</math>
	<listOfParameters>
		<parameter id="LOWER_BOUND" value="0" units="mmol_per_gDW_per_hr"/>
		<parameter id="UPPER_BOUND" value="1000" units="mmol_per_gDW_per_hr"/>
		<parameter id="OBJECTIVE_COEFFICIENT" value="0.0"/>
		<parameter id="FLUX_VALUE" value="0.0" units="mmol_per_gDW_per_hr"/>
	</listOfParameters>
</kineticLaw>
</reaction>
<reaction id="r_D_LACT2" name="D_lactate_transport_via_proton_symport" reversible="true">
<notes>
<html:p>GENE_ASSOCIATION: ( cce_3530 ) </html:p>
<html:p>PROTEIN_ASSOCIATION: LldP(cce_3530) </html:p>
<html:p>SUBSYSTEM: Transport_Extracellular</html:p>
<html:p>PROTEIN_CLASS: None</html:p>
</notes>
<listOfReactants>
	<speciesReference species="m_h_e" stoichiometry="1.000000"/>
	<speciesReference species="m_lac_d_e" stoichiometry="1.000000"/>
</listOfReactants>
<listOfProducts>
	<speciesReference species="m_h_c" stoichiometry="1.000000"/>
	<speciesReference species="m_lac_d_c" stoichiometry="1.000000"/>
</listOfProducts>
<kineticLaw>
	<math xmlns="http://www.w3.org/1998/Math/MathML">
			<ci> FLUX_VALUE </ci>
	</math>
	<listOfParameters>
		<parameter id="LOWER_BOUND" value="-1000" units="mmol_per_gDW_per_hr"/>
		<parameter id="UPPER_BOUND" value="1000" units="mmol_per_gDW_per_hr"/>
		<parameter id="OBJECTIVE_COEFFICIENT" value="0.0"/>
		<parameter id="FLUX_VALUE" value="0.0" units="mmol_per_gDW_per_hr"/>
	</listOfParameters>
</kineticLaw>
</reaction>
<reaction id="r_E4PD" name="Erythrose_4_phosphate_dehydrogenase" reversible="true">
<notes>
<html:p>GENE_ASSOCIATION:</html:p>
<html:p>PROTEIN_ASSOCIATION:</html:p>
<html:p>SUBSYSTEM: Vitamin_B6_Metabolism</html:p>
<html:p>PROTEIN_CLASS: None</html:p>
</notes>
<listOfReactants>
	<speciesReference species="m_e4p_c" stoichiometry="1.000000"/>
	<speciesReference species="m_h2o_c" stoichiometry="1.000000"/>
	<speciesReference species="m_nad_c" stoichiometry="1.000000"/>
</listOfReactants>
<listOfProducts>
	<speciesReference species="m_4per_c" stoichiometry="1.000000"/>
	<speciesReference species="m_h_c" stoichiometry="2.000000"/>
	<speciesReference species="m_nadh_c" stoichiometry="1.000000"/>
</listOfProducts>
<kineticLaw>
	<math xmlns="http://www.w3.org/1998/Math/MathML">
			<ci> FLUX_VALUE </ci>
	</math>
	<listOfParameters>
		<parameter id="LOWER_BOUND" value="-1000" units="mmol_per_gDW_per_hr"/>
		<parameter id="UPPER_BOUND" value="1000" units="mmol_per_gDW_per_hr"/>
		<parameter id="OBJECTIVE_COEFFICIENT" value="0.0"/>
		<parameter id="FLUX_VALUE" value="0.0" units="mmol_per_gDW_per_hr"/>
	</listOfParameters>
</kineticLaw>
</reaction>
<reaction id="r_EDA" name="2_dehydro_3_deoxy_phosphogluconate_aldolase" reversible="false">
<notes>
<html:p>GENE_ASSOCIATION: ( cce_0591 ) </html:p>
<html:p>PROTEIN_ASSOCIATION: Eda(cce_0591) </html:p>
<html:p>SUBSYSTEM: Pentose_Phosphate_Pathway</html:p>
<html:p>PROTEIN_CLASS: 4.1.2.14</html:p>
</notes>
<listOfReactants>
	<speciesReference species="m_2ddg6p_c" stoichiometry="1.000000"/>
</listOfReactants>
<listOfProducts>
	<speciesReference species="m_g3p_c" stoichiometry="1.000000"/>
	<speciesReference species="m_pyr_c" stoichiometry="1.000000"/>
</listOfProducts>
<kineticLaw>
	<math xmlns="http://www.w3.org/1998/Math/MathML">
			<ci> FLUX_VALUE </ci>
	</math>
	<listOfParameters>
		<parameter id="LOWER_BOUND" value="0" units="mmol_per_gDW_per_hr"/>
		<parameter id="UPPER_BOUND" value="1000" units="mmol_per_gDW_per_hr"/>
		<parameter id="OBJECTIVE_COEFFICIENT" value="0.0"/>
		<parameter id="FLUX_VALUE" value="0.0" units="mmol_per_gDW_per_hr"/>
	</listOfParameters>
</kineticLaw>
</reaction>
<reaction id="r_EHGLAT" name="L_erythro_4_Hydroxyglutamate_2_oxoglutarate_aminotransferase" reversible="false">
<notes>
<html:p>GENE_ASSOCIATION: ( cce_1121 ) or ( cce_2693 ) </html:p>
<html:p>PROTEIN_ASSOCIATION: (AspB2(cce_1121)) or (AspB1(cce_2693)) </html:p>
<html:p>SUBSYSTEM: Arginine_and_Proline_Metabolism</html:p>
<html:p>PROTEIN_CLASS: 2.6.1.1</html:p>
</notes>
<listOfReactants>
	<speciesReference species="m_akg_c" stoichiometry="1.000000"/>
	<speciesReference species="m_e4h2oxg_c" stoichiometry="1.000000"/>
</listOfReactants>
<listOfProducts>
	<speciesReference species="m_4h2oxg_c" stoichiometry="1.000000"/>
	<speciesReference species="m_glu_l_c" stoichiometry="1.000000"/>
</listOfProducts>
<kineticLaw>
	<math xmlns="http://www.w3.org/1998/Math/MathML">
			<ci> FLUX_VALUE </ci>
	</math>
	<listOfParameters>
		<parameter id="LOWER_BOUND" value="0" units="mmol_per_gDW_per_hr"/>
		<parameter id="UPPER_BOUND" value="1000" units="mmol_per_gDW_per_hr"/>
		<parameter id="OBJECTIVE_COEFFICIENT" value="0.0"/>
		<parameter id="FLUX_VALUE" value="0.0" units="mmol_per_gDW_per_hr"/>
	</listOfParameters>
</kineticLaw>
</reaction>
<reaction id="r_EMMD" name="erythro_methyl_malate_dehydrogenase" reversible="false">
<notes>
<html:p>GENE_ASSOCIATION: ( cce_3617 ) </html:p>
<html:p>PROTEIN_ASSOCIATION: LeuB(cce_3617) </html:p>
<html:p>SUBSYSTEM: Valine_Leucine_and_Isoleucine_Metabolism</html:p>
<html:p>PROTEIN_CLASS: 1.1.1.85</html:p>
</notes>
<listOfReactants>
	<speciesReference species="m_emma_c" stoichiometry="1.000000"/>
	<speciesReference species="m_nad_c" stoichiometry="1.000000"/>
</listOfReactants>
<listOfProducts>
	<speciesReference species="m_2obut_c" stoichiometry="1.000000"/>
	<speciesReference species="m_co2_c" stoichiometry="1.000000"/>
	<speciesReference species="m_nadh_c" stoichiometry="1.000000"/>
</listOfProducts>
<kineticLaw>
	<math xmlns="http://www.w3.org/1998/Math/MathML">
			<ci> FLUX_VALUE </ci>
	</math>
	<listOfParameters>
		<parameter id="LOWER_BOUND" value="0" units="mmol_per_gDW_per_hr"/>
		<parameter id="UPPER_BOUND" value="1000" units="mmol_per_gDW_per_hr"/>
		<parameter id="OBJECTIVE_COEFFICIENT" value="0.0"/>
		<parameter id="FLUX_VALUE" value="0.0" units="mmol_per_gDW_per_hr"/>
	</listOfParameters>
</kineticLaw>
</reaction>
<reaction id="r_ENO" name="enolase" reversible="true">
<notes>
<html:p>GENE_ASSOCIATION: ( cce_2156 ) or ( cce_5179 ) </html:p>
<html:p>PROTEIN_ASSOCIATION: (Eno1(cce_2156)) or (Eno(cce_5179)) </html:p>
<html:p>SUBSYSTEM: Glycolysis/Gluconeogenesis</html:p>
<html:p>PROTEIN_CLASS: 4.2.1.11</html:p>
</notes>
<listOfReactants>
	<speciesReference species="m_2pg_c" stoichiometry="1.000000"/>
</listOfReactants>
<listOfProducts>
	<speciesReference species="m_h2o_c" stoichiometry="1.000000"/>
	<speciesReference species="m_pep_c" stoichiometry="1.000000"/>
</listOfProducts>
<kineticLaw>
	<math xmlns="http://www.w3.org/1998/Math/MathML">
			<ci> FLUX_VALUE </ci>
	</math>
	<listOfParameters>
		<parameter id="LOWER_BOUND" value="-1000" units="mmol_per_gDW_per_hr"/>
		<parameter id="UPPER_BOUND" value="1000" units="mmol_per_gDW_per_hr"/>
		<parameter id="OBJECTIVE_COEFFICIENT" value="0.0"/>
		<parameter id="FLUX_VALUE" value="0.0" units="mmol_per_gDW_per_hr"/>
	</listOfParameters>
</kineticLaw>
</reaction>
<reaction id="r_EPPP" name="exopolyphosphatase" reversible="false">
<notes>
<html:p>GENE_ASSOCIATION: ( cce_0600 ) </html:p>
<html:p>PROTEIN_ASSOCIATION: Ppx(cce_0600) </html:p>
<html:p>SUBSYSTEM: Other</html:p>
<html:p>PROTEIN_CLASS: 3.6.1.11</html:p>
</notes>
<listOfReactants>
	<speciesReference species="m_h2o_c" stoichiometry="2.000000"/>
	<speciesReference species="m_pppi_c" stoichiometry="1.000000"/>
</listOfReactants>
<listOfProducts>
	<speciesReference species="m_h_c" stoichiometry="2.000000"/>
	<speciesReference species="m_pi_c" stoichiometry="3.000000"/>
</listOfProducts>
<kineticLaw>
	<math xmlns="http://www.w3.org/1998/Math/MathML">
			<ci> FLUX_VALUE </ci>
	</math>
	<listOfParameters>
		<parameter id="LOWER_BOUND" value="0" units="mmol_per_gDW_per_hr"/>
		<parameter id="UPPER_BOUND" value="1000" units="mmol_per_gDW_per_hr"/>
		<parameter id="OBJECTIVE_COEFFICIENT" value="0.0"/>
		<parameter id="FLUX_VALUE" value="0.0" units="mmol_per_gDW_per_hr"/>
	</listOfParameters>
</kineticLaw>
</reaction>
<reaction id="r_EPPP2" name="guanosine_pentaphosphatase" reversible="true">
<notes>
<html:p>GENE_ASSOCIATION: ( cce_0600 ) </html:p>
<html:p>PROTEIN_ASSOCIATION: Ppx(cce_0600) </html:p>
<html:p>SUBSYSTEM: Purine_and_Pyrimidine_Metabolism</html:p>
<html:p>PROTEIN_CLASS: None</html:p>
</notes>
<listOfReactants>
	<speciesReference species="m_gdptp_c" stoichiometry="1.000000"/>
	<speciesReference species="m_h2o_c" stoichiometry="1.000000"/>
</listOfReactants>
<listOfProducts>
	<speciesReference species="m_gdpdp_c" stoichiometry="1.000000"/>
	<speciesReference species="m_h_c" stoichiometry="1.000000"/>
	<speciesReference species="m_pi_c" stoichiometry="1.000000"/>
</listOfProducts>
<kineticLaw>
	<math xmlns="http://www.w3.org/1998/Math/MathML">
			<ci> FLUX_VALUE </ci>
	</math>
	<listOfParameters>
		<parameter id="LOWER_BOUND" value="-1000" units="mmol_per_gDW_per_hr"/>
		<parameter id="UPPER_BOUND" value="1000" units="mmol_per_gDW_per_hr"/>
		<parameter id="OBJECTIVE_COEFFICIENT" value="0.0"/>
		<parameter id="FLUX_VALUE" value="0.0" units="mmol_per_gDW_per_hr"/>
	</listOfParameters>
</kineticLaw>
</reaction>
<reaction id="r_ETOHT1" name="ethanol_transport_in_out_via_diffusion" reversible="true">
<notes>
<html:p>GENE_ASSOCIATION:</html:p>
<html:p>PROTEIN_ASSOCIATION:</html:p>
<html:p>SUBSYSTEM: Transport</html:p>
<html:p>PROTEIN_CLASS: None</html:p>
</notes>
<listOfReactants>
	<speciesReference species="m_etoh_e" stoichiometry="1.000000"/>
</listOfReactants>
<listOfProducts>
	<speciesReference species="m_etoh_c" stoichiometry="1.000000"/>
</listOfProducts>
<kineticLaw>
	<math xmlns="http://www.w3.org/1998/Math/MathML">
			<ci> FLUX_VALUE </ci>
	</math>
	<listOfParameters>
		<parameter id="LOWER_BOUND" value="-1000" units="mmol_per_gDW_per_hr"/>
		<parameter id="UPPER_BOUND" value="1000" units="mmol_per_gDW_per_hr"/>
		<parameter id="OBJECTIVE_COEFFICIENT" value="0.0"/>
		<parameter id="FLUX_VALUE" value="0.0" units="mmol_per_gDW_per_hr"/>
	</listOfParameters>
</kineticLaw>
</reaction>
<reaction id="r_EX_ACMANA_E" name="N_Acetyl_D_mannosamine_exchange" reversible="true">
<notes>
<html:p>GENE_ASSOCIATION:</html:p>
<html:p>PROTEIN_ASSOCIATION:</html:p>
<html:p>SUBSYSTEM: None</html:p>
<html:p>PROTEIN_CLASS: None</html:p>
</notes>
<listOfReactants>
	<speciesReference species="m_acmana_e" stoichiometry="1.000000"/>
</listOfReactants>
<listOfProducts>
	<speciesReference species="m_acmana_b" stoichiometry="1.000000"/>
</listOfProducts>
<kineticLaw>
	<math xmlns="http://www.w3.org/1998/Math/MathML">
			<ci> FLUX_VALUE </ci>
	</math>
	<listOfParameters>
		<parameter id="LOWER_BOUND" value="-1000" units="mmol_per_gDW_per_hr"/>
		<parameter id="UPPER_BOUND" value="1000" units="mmol_per_gDW_per_hr"/>
		<parameter id="OBJECTIVE_COEFFICIENT" value="0.0"/>
		<parameter id="FLUX_VALUE" value="0.0" units="mmol_per_gDW_per_hr"/>
	</listOfParameters>
</kineticLaw>
</reaction>
<reaction id="r_EX_ALA_D_E" name="D_Alanine_exchange" reversible="true">
<notes>
<html:p>GENE_ASSOCIATION:</html:p>
<html:p>PROTEIN_ASSOCIATION:</html:p>
<html:p>SUBSYSTEM: None</html:p>
<html:p>PROTEIN_CLASS: None</html:p>
</notes>
<listOfReactants>
	<speciesReference species="m_ala_d_e" stoichiometry="1.000000"/>
</listOfReactants>
<listOfProducts>
	<speciesReference species="m_ala_d_b" stoichiometry="1.000000"/>
</listOfProducts>
<kineticLaw>
	<math xmlns="http://www.w3.org/1998/Math/MathML">
			<ci> FLUX_VALUE </ci>
	</math>
	<listOfParameters>
		<parameter id="LOWER_BOUND" value="-1000" units="mmol_per_gDW_per_hr"/>
		<parameter id="UPPER_BOUND" value="1000" units="mmol_per_gDW_per_hr"/>
		<parameter id="OBJECTIVE_COEFFICIENT" value="0.0"/>
		<parameter id="FLUX_VALUE" value="0.0" units="mmol_per_gDW_per_hr"/>
	</listOfParameters>
</kineticLaw>
</reaction>
<reaction id="r_EX_ALA_L_E" name="L_Alanine_exchange" reversible="true">
<notes>
<html:p>GENE_ASSOCIATION:</html:p>
<html:p>PROTEIN_ASSOCIATION:</html:p>
<html:p>SUBSYSTEM: None</html:p>
<html:p>PROTEIN_CLASS: None</html:p>
</notes>
<listOfReactants>
	<speciesReference species="m_ala_l_e" stoichiometry="1.000000"/>
</listOfReactants>
<listOfProducts>
	<speciesReference species="m_ala_l_b" stoichiometry="1.000000"/>
</listOfProducts>
<kineticLaw>
	<math xmlns="http://www.w3.org/1998/Math/MathML">
			<ci> FLUX_VALUE </ci>
	</math>
	<listOfParameters>
		<parameter id="LOWER_BOUND" value="-1000" units="mmol_per_gDW_per_hr"/>
		<parameter id="UPPER_BOUND" value="1000" units="mmol_per_gDW_per_hr"/>
		<parameter id="OBJECTIVE_COEFFICIENT" value="0.0"/>
		<parameter id="FLUX_VALUE" value="0.0" units="mmol_per_gDW_per_hr"/>
	</listOfParameters>
</kineticLaw>
</reaction>
<reaction id="r_EX_AMET_E" name="S_Adenosyl_L_methionine_exchange" reversible="true">
<notes>
<html:p>GENE_ASSOCIATION:</html:p>
<html:p>PROTEIN_ASSOCIATION:</html:p>
<html:p>SUBSYSTEM: None</html:p>
<html:p>PROTEIN_CLASS: None</html:p>
</notes>
<listOfReactants>
	<speciesReference species="m_amet_e" stoichiometry="1.000000"/>
</listOfReactants>
<listOfProducts>
	<speciesReference species="m_amet_b" stoichiometry="1.000000"/>
</listOfProducts>
<kineticLaw>
	<math xmlns="http://www.w3.org/1998/Math/MathML">
			<ci> FLUX_VALUE </ci>
	</math>
	<listOfParameters>
		<parameter id="LOWER_BOUND" value="-1000" units="mmol_per_gDW_per_hr"/>
		<parameter id="UPPER_BOUND" value="1000" units="mmol_per_gDW_per_hr"/>
		<parameter id="OBJECTIVE_COEFFICIENT" value="0.0"/>
		<parameter id="FLUX_VALUE" value="0.0" units="mmol_per_gDW_per_hr"/>
	</listOfParameters>
</kineticLaw>
</reaction>
<reaction id="r_EX_ARSNI2_E" name="arsenite_exchange" reversible="true">
<notes>
<html:p>GENE_ASSOCIATION:</html:p>
<html:p>PROTEIN_ASSOCIATION:</html:p>
<html:p>SUBSYSTEM: None</html:p>
<html:p>PROTEIN_CLASS: None</html:p>
</notes>
<listOfReactants>
	<speciesReference species="m_arsni2_e" stoichiometry="1.000000"/>
</listOfReactants>
<listOfProducts>
	<speciesReference species="m_arsni2_b" stoichiometry="1.000000"/>
</listOfProducts>
<kineticLaw>
	<math xmlns="http://www.w3.org/1998/Math/MathML">
			<ci> FLUX_VALUE </ci>
	</math>
	<listOfParameters>
		<parameter id="LOWER_BOUND" value="-1000" units="mmol_per_gDW_per_hr"/>
		<parameter id="UPPER_BOUND" value="1000" units="mmol_per_gDW_per_hr"/>
		<parameter id="OBJECTIVE_COEFFICIENT" value="0.0"/>
		<parameter id="FLUX_VALUE" value="0.0" units="mmol_per_gDW_per_hr"/>
	</listOfParameters>
</kineticLaw>
</reaction>
<reaction id="r_EX_ASN_L_E" name="L_asparagine_exchange" reversible="true">
<notes>
<html:p>GENE_ASSOCIATION:</html:p>
<html:p>PROTEIN_ASSOCIATION:</html:p>
<html:p>SUBSYSTEM: None</html:p>
<html:p>PROTEIN_CLASS: None</html:p>
</notes>
<listOfReactants>
	<speciesReference species="m_asn_l_e" stoichiometry="1.000000"/>
</listOfReactants>
<listOfProducts>
	<speciesReference species="m_asn_l_b" stoichiometry="1.000000"/>
</listOfProducts>
<kineticLaw>
	<math xmlns="http://www.w3.org/1998/Math/MathML">
			<ci> FLUX_VALUE </ci>
	</math>
	<listOfParameters>
		<parameter id="LOWER_BOUND" value="-1000" units="mmol_per_gDW_per_hr"/>
		<parameter id="UPPER_BOUND" value="1000" units="mmol_per_gDW_per_hr"/>
		<parameter id="OBJECTIVE_COEFFICIENT" value="0.0"/>
		<parameter id="FLUX_VALUE" value="0.0" units="mmol_per_gDW_per_hr"/>
	</listOfParameters>
</kineticLaw>
</reaction>
<reaction id="r_EX_ASP_L_E" name="L_aspartate_exchange" reversible="true">
<notes>
<html:p>GENE_ASSOCIATION:</html:p>
<html:p>PROTEIN_ASSOCIATION:</html:p>
<html:p>SUBSYSTEM: None</html:p>
<html:p>PROTEIN_CLASS: None</html:p>
</notes>
<listOfReactants>
	<speciesReference species="m_asp_l_e" stoichiometry="1.000000"/>
</listOfReactants>
<listOfProducts>
	<speciesReference species="m_asp_l_b" stoichiometry="1.000000"/>
</listOfProducts>
<kineticLaw>
	<math xmlns="http://www.w3.org/1998/Math/MathML">
			<ci> FLUX_VALUE </ci>
	</math>
	<listOfParameters>
		<parameter id="LOWER_BOUND" value="-1000" units="mmol_per_gDW_per_hr"/>
		<parameter id="UPPER_BOUND" value="1000" units="mmol_per_gDW_per_hr"/>
		<parameter id="OBJECTIVE_COEFFICIENT" value="0.0"/>
		<parameter id="FLUX_VALUE" value="0.0" units="mmol_per_gDW_per_hr"/>
	</listOfParameters>
</kineticLaw>
</reaction>
<reaction id="r_EX_CA2_E" name="Calcium_exchange" reversible="true">
<notes>
<html:p>GENE_ASSOCIATION:</html:p>
<html:p>PROTEIN_ASSOCIATION:</html:p>
<html:p>SUBSYSTEM: None</html:p>
<html:p>PROTEIN_CLASS: None</html:p>
</notes>
<listOfReactants>
	<speciesReference species="m_ca2_e" stoichiometry="1.000000"/>
</listOfReactants>
<listOfProducts>
	<speciesReference species="m_ca2_b" stoichiometry="1.000000"/>
</listOfProducts>
<kineticLaw>
	<math xmlns="http://www.w3.org/1998/Math/MathML">
			<ci> FLUX_VALUE </ci>
	</math>
	<listOfParameters>
		<parameter id="LOWER_BOUND" value="-1000" units="mmol_per_gDW_per_hr"/>
		<parameter id="UPPER_BOUND" value="1000" units="mmol_per_gDW_per_hr"/>
		<parameter id="OBJECTIVE_COEFFICIENT" value="0.0"/>
		<parameter id="FLUX_VALUE" value="0.0" units="mmol_per_gDW_per_hr"/>
	</listOfParameters>
</kineticLaw>
</reaction>
<reaction id="r_EX_CO2_E" name="CO2_exchange" reversible="true">
<notes>
<html:p>GENE_ASSOCIATION:</html:p>
<html:p>PROTEIN_ASSOCIATION:</html:p>
<html:p>SUBSYSTEM: None</html:p>
<html:p>PROTEIN_CLASS: None</html:p>
</notes>
<listOfReactants>
	<speciesReference species="m_co2_e" stoichiometry="1.000000"/>
</listOfReactants>
<listOfProducts>
	<speciesReference species="m_co2_b" stoichiometry="1.000000"/>
</listOfProducts>
<kineticLaw>
	<math xmlns="http://www.w3.org/1998/Math/MathML">
			<ci> FLUX_VALUE </ci>
	</math>
	<listOfParameters>
		<parameter id="LOWER_BOUND" value="-1000" units="mmol_per_gDW_per_hr"/>
		<parameter id="UPPER_BOUND" value="1000" units="mmol_per_gDW_per_hr"/>
		<parameter id="OBJECTIVE_COEFFICIENT" value="0.0"/>
		<parameter id="FLUX_VALUE" value="0.0" units="mmol_per_gDW_per_hr"/>
	</listOfParameters>
</kineticLaw>
</reaction>
<reaction id="r_EX_COBALT2_E" name="Co2_exchange" reversible="true">
<notes>
<html:p>GENE_ASSOCIATION:</html:p>
<html:p>PROTEIN_ASSOCIATION:</html:p>
<html:p>SUBSYSTEM: None</html:p>
<html:p>PROTEIN_CLASS: None</html:p>
</notes>
<listOfReactants>
	<speciesReference species="m_cobalt2_e" stoichiometry="1.000000"/>
</listOfReactants>
<listOfProducts>
	<speciesReference species="m_cobalt2_b" stoichiometry="1.000000"/>
</listOfProducts>
<kineticLaw>
	<math xmlns="http://www.w3.org/1998/Math/MathML">
			<ci> FLUX_VALUE </ci>
	</math>
	<listOfParameters>
		<parameter id="LOWER_BOUND" value="-1000" units="mmol_per_gDW_per_hr"/>
		<parameter id="UPPER_BOUND" value="1000" units="mmol_per_gDW_per_hr"/>
		<parameter id="OBJECTIVE_COEFFICIENT" value="0.0"/>
		<parameter id="FLUX_VALUE" value="0.0" units="mmol_per_gDW_per_hr"/>
	</listOfParameters>
</kineticLaw>
</reaction>
<reaction id="r_EX_CU2_E" name="Cu2_exchange" reversible="true">
<notes>
<html:p>GENE_ASSOCIATION:</html:p>
<html:p>PROTEIN_ASSOCIATION:</html:p>
<html:p>SUBSYSTEM: None</html:p>
<html:p>PROTEIN_CLASS: None</html:p>
</notes>
<listOfReactants>
	<speciesReference species="m_cu2_e" stoichiometry="1.000000"/>
</listOfReactants>
<listOfProducts>
	<speciesReference species="m_cu2_b" stoichiometry="1.000000"/>
</listOfProducts>
<kineticLaw>
	<math xmlns="http://www.w3.org/1998/Math/MathML">
			<ci> FLUX_VALUE </ci>
	</math>
	<listOfParameters>
		<parameter id="LOWER_BOUND" value="-1000" units="mmol_per_gDW_per_hr"/>
		<parameter id="UPPER_BOUND" value="1000" units="mmol_per_gDW_per_hr"/>
		<parameter id="OBJECTIVE_COEFFICIENT" value="0.0"/>
		<parameter id="FLUX_VALUE" value="0.0" units="mmol_per_gDW_per_hr"/>
	</listOfParameters>
</kineticLaw>
</reaction>
<reaction id="r_EX_ETOH_E" name="Ethanol_exchange" reversible="true">
<notes>
<html:p>GENE_ASSOCIATION:</html:p>
<html:p>PROTEIN_ASSOCIATION:</html:p>
<html:p>SUBSYSTEM: None</html:p>
<html:p>PROTEIN_CLASS: None</html:p>
</notes>
<listOfReactants>
	<speciesReference species="m_etoh_e" stoichiometry="1.000000"/>
</listOfReactants>
<listOfProducts>
	<speciesReference species="m_etoh_b" stoichiometry="1.000000"/>
</listOfProducts>
<kineticLaw>
	<math xmlns="http://www.w3.org/1998/Math/MathML">
			<ci> FLUX_VALUE </ci>
	</math>
	<listOfParameters>
		<parameter id="LOWER_BOUND" value="-1000" units="mmol_per_gDW_per_hr"/>
		<parameter id="UPPER_BOUND" value="1000" units="mmol_per_gDW_per_hr"/>
		<parameter id="OBJECTIVE_COEFFICIENT" value="0.0"/>
		<parameter id="FLUX_VALUE" value="0.0" units="mmol_per_gDW_per_hr"/>
	</listOfParameters>
</kineticLaw>
</reaction>
<reaction id="r_EX_FE2_E" name="Fe2_exchange" reversible="true">
<notes>
<html:p>GENE_ASSOCIATION:</html:p>
<html:p>PROTEIN_ASSOCIATION:</html:p>
<html:p>SUBSYSTEM: None</html:p>
<html:p>PROTEIN_CLASS: None</html:p>
</notes>
<listOfReactants>
	<speciesReference species="m_fe2_e" stoichiometry="1.000000"/>
</listOfReactants>
<listOfProducts>
	<speciesReference species="m_fe2_b" stoichiometry="1.000000"/>
</listOfProducts>
<kineticLaw>
	<math xmlns="http://www.w3.org/1998/Math/MathML">
			<ci> FLUX_VALUE </ci>
	</math>
	<listOfParameters>
		<parameter id="LOWER_BOUND" value="-1000" units="mmol_per_gDW_per_hr"/>
		<parameter id="UPPER_BOUND" value="1000" units="mmol_per_gDW_per_hr"/>
		<parameter id="OBJECTIVE_COEFFICIENT" value="0.0"/>
		<parameter id="FLUX_VALUE" value="0.0" units="mmol_per_gDW_per_hr"/>
	</listOfParameters>
</kineticLaw>
</reaction>
<reaction id="r_EX_FE3_E" name="Fe3_exchange" reversible="true">
<notes>
<html:p>GENE_ASSOCIATION:</html:p>
<html:p>PROTEIN_ASSOCIATION:</html:p>
<html:p>SUBSYSTEM: None</html:p>
<html:p>PROTEIN_CLASS: None</html:p>
</notes>
<listOfReactants>
	<speciesReference species="m_fe3_e" stoichiometry="1.000000"/>
</listOfReactants>
<listOfProducts>
	<speciesReference species="m_fe3_b" stoichiometry="1.000000"/>
</listOfProducts>
<kineticLaw>
	<math xmlns="http://www.w3.org/1998/Math/MathML">
			<ci> FLUX_VALUE </ci>
	</math>
	<listOfParameters>
		<parameter id="LOWER_BOUND" value="-1000" units="mmol_per_gDW_per_hr"/>
		<parameter id="UPPER_BOUND" value="1000" units="mmol_per_gDW_per_hr"/>
		<parameter id="OBJECTIVE_COEFFICIENT" value="0.0"/>
		<parameter id="FLUX_VALUE" value="0.0" units="mmol_per_gDW_per_hr"/>
	</listOfParameters>
</kineticLaw>
</reaction>
<reaction id="r_EX_FOR_E" name="Formate_exchange" reversible="true">
<notes>
<html:p>GENE_ASSOCIATION:</html:p>
<html:p>PROTEIN_ASSOCIATION:</html:p>
<html:p>SUBSYSTEM: None</html:p>
<html:p>PROTEIN_CLASS: None</html:p>
</notes>
<listOfReactants>
	<speciesReference species="m_for_e" stoichiometry="1.000000"/>
</listOfReactants>
<listOfProducts>
	<speciesReference species="m_for_b" stoichiometry="1.000000"/>
</listOfProducts>
<kineticLaw>
	<math xmlns="http://www.w3.org/1998/Math/MathML">
			<ci> FLUX_VALUE </ci>
	</math>
	<listOfParameters>
		<parameter id="LOWER_BOUND" value="-1000" units="mmol_per_gDW_per_hr"/>
		<parameter id="UPPER_BOUND" value="1000" units="mmol_per_gDW_per_hr"/>
		<parameter id="OBJECTIVE_COEFFICIENT" value="0.0"/>
		<parameter id="FLUX_VALUE" value="0.0" units="mmol_per_gDW_per_hr"/>
	</listOfParameters>
</kineticLaw>
</reaction>
<reaction id="r_EX_GAL_E" name="D_Galactose_exchange" reversible="true">
<notes>
<html:p>GENE_ASSOCIATION:</html:p>
<html:p>PROTEIN_ASSOCIATION:</html:p>
<html:p>SUBSYSTEM: None</html:p>
<html:p>PROTEIN_CLASS: None</html:p>
</notes>
<listOfReactants>
	<speciesReference species="m_gal_e" stoichiometry="1.000000"/>
</listOfReactants>
<listOfProducts>
	<speciesReference species="m_gal_b" stoichiometry="1.000000"/>
</listOfProducts>
<kineticLaw>
	<math xmlns="http://www.w3.org/1998/Math/MathML">
			<ci> FLUX_VALUE </ci>
	</math>
	<listOfParameters>
		<parameter id="LOWER_BOUND" value="-1000" units="mmol_per_gDW_per_hr"/>
		<parameter id="UPPER_BOUND" value="1000" units="mmol_per_gDW_per_hr"/>
		<parameter id="OBJECTIVE_COEFFICIENT" value="0.0"/>
		<parameter id="FLUX_VALUE" value="0.0" units="mmol_per_gDW_per_hr"/>
	</listOfParameters>
</kineticLaw>
</reaction>
<reaction id="r_EX_GLN_L_E" name="L_Glutamine_exchange" reversible="true">
<notes>
<html:p>GENE_ASSOCIATION:</html:p>
<html:p>PROTEIN_ASSOCIATION:</html:p>
<html:p>SUBSYSTEM: None</html:p>
<html:p>PROTEIN_CLASS: None</html:p>
</notes>
<listOfReactants>
	<speciesReference species="m_gln_l_e" stoichiometry="1.000000"/>
</listOfReactants>
<listOfProducts>
	<speciesReference species="m_gln_l_b" stoichiometry="1.000000"/>
</listOfProducts>
<kineticLaw>
	<math xmlns="http://www.w3.org/1998/Math/MathML">
			<ci> FLUX_VALUE </ci>
	</math>
	<listOfParameters>
		<parameter id="LOWER_BOUND" value="-1000" units="mmol_per_gDW_per_hr"/>
		<parameter id="UPPER_BOUND" value="1000" units="mmol_per_gDW_per_hr"/>
		<parameter id="OBJECTIVE_COEFFICIENT" value="0.0"/>
		<parameter id="FLUX_VALUE" value="0.0" units="mmol_per_gDW_per_hr"/>
	</listOfParameters>
</kineticLaw>
</reaction>
<reaction id="r_EX_GLU_D_E" name="D_Glutamate_exchange" reversible="true">
<notes>
<html:p>GENE_ASSOCIATION:</html:p>
<html:p>PROTEIN_ASSOCIATION:</html:p>
<html:p>SUBSYSTEM: None</html:p>
<html:p>PROTEIN_CLASS: None</html:p>
</notes>
<listOfReactants>
	<speciesReference species="m_glu_d_e" stoichiometry="1.000000"/>
</listOfReactants>
<listOfProducts>
	<speciesReference species="m_glu_d_b" stoichiometry="1.000000"/>
</listOfProducts>
<kineticLaw>
	<math xmlns="http://www.w3.org/1998/Math/MathML">
			<ci> FLUX_VALUE </ci>
	</math>
	<listOfParameters>
		<parameter id="LOWER_BOUND" value="-1000" units="mmol_per_gDW_per_hr"/>
		<parameter id="UPPER_BOUND" value="1000" units="mmol_per_gDW_per_hr"/>
		<parameter id="OBJECTIVE_COEFFICIENT" value="0.0"/>
		<parameter id="FLUX_VALUE" value="0.0" units="mmol_per_gDW_per_hr"/>
	</listOfParameters>
</kineticLaw>
</reaction>
<reaction id="r_EX_GLU_L_E" name="L_Glutamate_exchange" reversible="true">
<notes>
<html:p>GENE_ASSOCIATION:</html:p>
<html:p>PROTEIN_ASSOCIATION:</html:p>
<html:p>SUBSYSTEM: None</html:p>
<html:p>PROTEIN_CLASS: None</html:p>
</notes>
<listOfReactants>
	<speciesReference species="m_glu_l_e" stoichiometry="1.000000"/>
</listOfReactants>
<listOfProducts>
	<speciesReference species="m_glu_l_b" stoichiometry="1.000000"/>
</listOfProducts>
<kineticLaw>
	<math xmlns="http://www.w3.org/1998/Math/MathML">
			<ci> FLUX_VALUE </ci>
	</math>
	<listOfParameters>
		<parameter id="LOWER_BOUND" value="-1000" units="mmol_per_gDW_per_hr"/>
		<parameter id="UPPER_BOUND" value="1000" units="mmol_per_gDW_per_hr"/>
		<parameter id="OBJECTIVE_COEFFICIENT" value="0.0"/>
		<parameter id="FLUX_VALUE" value="0.0" units="mmol_per_gDW_per_hr"/>
	</listOfParameters>
</kineticLaw>
</reaction>
<reaction id="r_EX_GLYCLT_E" name="Glycolate_exchange" reversible="true">
<notes>
<html:p>GENE_ASSOCIATION:</html:p>
<html:p>PROTEIN_ASSOCIATION:</html:p>
<html:p>SUBSYSTEM: None</html:p>
<html:p>PROTEIN_CLASS: None</html:p>
</notes>
<listOfReactants>
	<speciesReference species="m_glyclt_e" stoichiometry="1.000000"/>
</listOfReactants>
<listOfProducts>
	<speciesReference species="m_glyclt_b" stoichiometry="1.000000"/>
</listOfProducts>
<kineticLaw>
	<math xmlns="http://www.w3.org/1998/Math/MathML">
			<ci> FLUX_VALUE </ci>
	</math>
	<listOfParameters>
		<parameter id="LOWER_BOUND" value="-1000" units="mmol_per_gDW_per_hr"/>
		<parameter id="UPPER_BOUND" value="1000" units="mmol_per_gDW_per_hr"/>
		<parameter id="OBJECTIVE_COEFFICIENT" value="0.0"/>
		<parameter id="FLUX_VALUE" value="0.0" units="mmol_per_gDW_per_hr"/>
	</listOfParameters>
</kineticLaw>
</reaction>
<reaction id="r_EX_GLYC_E" name="Glycerol_exchange" reversible="true">
<notes>
<html:p>GENE_ASSOCIATION:</html:p>
<html:p>PROTEIN_ASSOCIATION:</html:p>
<html:p>SUBSYSTEM: None</html:p>
<html:p>PROTEIN_CLASS: None</html:p>
</notes>
<listOfReactants>
	<speciesReference species="m_glyc_e" stoichiometry="1.000000"/>
</listOfReactants>
<listOfProducts>
	<speciesReference species="m_glyc_b" stoichiometry="1.000000"/>
</listOfProducts>
<kineticLaw>
	<math xmlns="http://www.w3.org/1998/Math/MathML">
			<ci> FLUX_VALUE </ci>
	</math>
	<listOfParameters>
		<parameter id="LOWER_BOUND" value="-1000" units="mmol_per_gDW_per_hr"/>
		<parameter id="UPPER_BOUND" value="1000" units="mmol_per_gDW_per_hr"/>
		<parameter id="OBJECTIVE_COEFFICIENT" value="0.0"/>
		<parameter id="FLUX_VALUE" value="0.0" units="mmol_per_gDW_per_hr"/>
	</listOfParameters>
</kineticLaw>
</reaction>
<reaction id="r_EX_GLY_E" name="Glycine_exchange" reversible="true">
<notes>
<html:p>GENE_ASSOCIATION:</html:p>
<html:p>PROTEIN_ASSOCIATION:</html:p>
<html:p>SUBSYSTEM: None</html:p>
<html:p>PROTEIN_CLASS: None</html:p>
</notes>
<listOfReactants>
	<speciesReference species="m_gly_e" stoichiometry="1.000000"/>
</listOfReactants>
<listOfProducts>
	<speciesReference species="m_gly_b" stoichiometry="1.000000"/>
</listOfProducts>
<kineticLaw>
	<math xmlns="http://www.w3.org/1998/Math/MathML">
			<ci> FLUX_VALUE </ci>
	</math>
	<listOfParameters>
		<parameter id="LOWER_BOUND" value="-1000" units="mmol_per_gDW_per_hr"/>
		<parameter id="UPPER_BOUND" value="1000" units="mmol_per_gDW_per_hr"/>
		<parameter id="OBJECTIVE_COEFFICIENT" value="0.0"/>
		<parameter id="FLUX_VALUE" value="0.0" units="mmol_per_gDW_per_hr"/>
	</listOfParameters>
</kineticLaw>
</reaction>
<reaction id="r_EX_H2O_E" name="H2O_exchange" reversible="true">
<notes>
<html:p>GENE_ASSOCIATION:</html:p>
<html:p>PROTEIN_ASSOCIATION:</html:p>
<html:p>SUBSYSTEM: None</html:p>
<html:p>PROTEIN_CLASS: None</html:p>
</notes>
<listOfReactants>
	<speciesReference species="m_h2o_e" stoichiometry="1.000000"/>
</listOfReactants>
<listOfProducts>
	<speciesReference species="m_h2o_b" stoichiometry="1.000000"/>
</listOfProducts>
<kineticLaw>
	<math xmlns="http://www.w3.org/1998/Math/MathML">
			<ci> FLUX_VALUE </ci>
	</math>
	<listOfParameters>
		<parameter id="LOWER_BOUND" value="-1000" units="mmol_per_gDW_per_hr"/>
		<parameter id="UPPER_BOUND" value="1000" units="mmol_per_gDW_per_hr"/>
		<parameter id="OBJECTIVE_COEFFICIENT" value="0.0"/>
		<parameter id="FLUX_VALUE" value="0.0" units="mmol_per_gDW_per_hr"/>
	</listOfParameters>
</kineticLaw>
</reaction>
<reaction id="r_EX_H2S_E" name="Hydrogen_sulfide_exchange" reversible="true">
<notes>
<html:p>GENE_ASSOCIATION:</html:p>
<html:p>PROTEIN_ASSOCIATION:</html:p>
<html:p>SUBSYSTEM: None</html:p>
<html:p>PROTEIN_CLASS: None</html:p>
</notes>
<listOfReactants>
	<speciesReference species="m_h2s_e" stoichiometry="1.000000"/>
</listOfReactants>
<listOfProducts>
	<speciesReference species="m_h2s_b" stoichiometry="1.000000"/>
</listOfProducts>
<kineticLaw>
	<math xmlns="http://www.w3.org/1998/Math/MathML">
			<ci> FLUX_VALUE </ci>
	</math>
	<listOfParameters>
		<parameter id="LOWER_BOUND" value="-1000" units="mmol_per_gDW_per_hr"/>
		<parameter id="UPPER_BOUND" value="1000" units="mmol_per_gDW_per_hr"/>
		<parameter id="OBJECTIVE_COEFFICIENT" value="0.0"/>
		<parameter id="FLUX_VALUE" value="0.0" units="mmol_per_gDW_per_hr"/>
	</listOfParameters>
</kineticLaw>
</reaction>
<reaction id="r_EX_H2_E" name="H2_exchange" reversible="true">
<notes>
<html:p>GENE_ASSOCIATION:</html:p>
<html:p>PROTEIN_ASSOCIATION:</html:p>
<html:p>SUBSYSTEM: None</html:p>
<html:p>PROTEIN_CLASS: None</html:p>
</notes>
<listOfReactants>
	<speciesReference species="m_h2_e" stoichiometry="1.000000"/>
</listOfReactants>
<listOfProducts>
	<speciesReference species="m_h2_b" stoichiometry="1.000000"/>
</listOfProducts>
<kineticLaw>
	<math xmlns="http://www.w3.org/1998/Math/MathML">
			<ci> FLUX_VALUE </ci>
	</math>
	<listOfParameters>
		<parameter id="LOWER_BOUND" value="-1000" units="mmol_per_gDW_per_hr"/>
		<parameter id="UPPER_BOUND" value="1000" units="mmol_per_gDW_per_hr"/>
		<parameter id="OBJECTIVE_COEFFICIENT" value="0.0"/>
		<parameter id="FLUX_VALUE" value="0.0" units="mmol_per_gDW_per_hr"/>
	</listOfParameters>
</kineticLaw>
</reaction>
<reaction id="r_EX_HCO3_E" name="Bicarbonate_exchange" reversible="true">
<notes>
<html:p>GENE_ASSOCIATION:</html:p>
<html:p>PROTEIN_ASSOCIATION:</html:p>
<html:p>SUBSYSTEM: None</html:p>
<html:p>PROTEIN_CLASS: None</html:p>
</notes>
<listOfReactants>
	<speciesReference species="m_hco3_e" stoichiometry="1.000000"/>
</listOfReactants>
<listOfProducts>
	<speciesReference species="m_hco3_b" stoichiometry="1.000000"/>
</listOfProducts>
<kineticLaw>
	<math xmlns="http://www.w3.org/1998/Math/MathML">
			<ci> FLUX_VALUE </ci>
	</math>
	<listOfParameters>
		<parameter id="LOWER_BOUND" value="-1000" units="mmol_per_gDW_per_hr"/>
		<parameter id="UPPER_BOUND" value="1000" units="mmol_per_gDW_per_hr"/>
		<parameter id="OBJECTIVE_COEFFICIENT" value="0.0"/>
		<parameter id="FLUX_VALUE" value="0.0" units="mmol_per_gDW_per_hr"/>
	</listOfParameters>
</kineticLaw>
</reaction>
<reaction id="r_EX_H_E" name="H_exchange" reversible="true">
<notes>
<html:p>GENE_ASSOCIATION:</html:p>
<html:p>PROTEIN_ASSOCIATION:</html:p>
<html:p>SUBSYSTEM: None</html:p>
<html:p>PROTEIN_CLASS: None</html:p>
</notes>
<listOfReactants>
	<speciesReference species="m_h_e" stoichiometry="1.000000"/>
</listOfReactants>
<listOfProducts>
	<speciesReference species="m_h_b" stoichiometry="1.000000"/>
</listOfProducts>
<kineticLaw>
	<math xmlns="http://www.w3.org/1998/Math/MathML">
			<ci> FLUX_VALUE </ci>
	</math>
	<listOfParameters>
		<parameter id="LOWER_BOUND" value="-1000" units="mmol_per_gDW_per_hr"/>
		<parameter id="UPPER_BOUND" value="1000" units="mmol_per_gDW_per_hr"/>
		<parameter id="OBJECTIVE_COEFFICIENT" value="0.0"/>
		<parameter id="FLUX_VALUE" value="0.0" units="mmol_per_gDW_per_hr"/>
	</listOfParameters>
</kineticLaw>
</reaction>
<reaction id="r_EX_ILE_L_E" name="L_Isoleucine_exchange" reversible="true">
<notes>
<html:p>GENE_ASSOCIATION:</html:p>
<html:p>PROTEIN_ASSOCIATION:</html:p>
<html:p>SUBSYSTEM: None</html:p>
<html:p>PROTEIN_CLASS: None</html:p>
</notes>
<listOfReactants>
	<speciesReference species="m_ile_l_e" stoichiometry="1.000000"/>
</listOfReactants>
<listOfProducts>
	<speciesReference species="m_ile_l_b" stoichiometry="1.000000"/>
</listOfProducts>
<kineticLaw>
	<math xmlns="http://www.w3.org/1998/Math/MathML">
			<ci> FLUX_VALUE </ci>
	</math>
	<listOfParameters>
		<parameter id="LOWER_BOUND" value="-1000" units="mmol_per_gDW_per_hr"/>
		<parameter id="UPPER_BOUND" value="1000" units="mmol_per_gDW_per_hr"/>
		<parameter id="OBJECTIVE_COEFFICIENT" value="0.0"/>
		<parameter id="FLUX_VALUE" value="0.0" units="mmol_per_gDW_per_hr"/>
	</listOfParameters>
</kineticLaw>
</reaction>
<reaction id="r_EX_K_E" name="K_exchange" reversible="true">
<notes>
<html:p>GENE_ASSOCIATION:</html:p>
<html:p>PROTEIN_ASSOCIATION:</html:p>
<html:p>SUBSYSTEM: None</html:p>
<html:p>PROTEIN_CLASS: None</html:p>
</notes>
<listOfReactants>
	<speciesReference species="m_k_e" stoichiometry="1.000000"/>
</listOfReactants>
<listOfProducts>
	<speciesReference species="m_k_b" stoichiometry="1.000000"/>
</listOfProducts>
<kineticLaw>
	<math xmlns="http://www.w3.org/1998/Math/MathML">
			<ci> FLUX_VALUE </ci>
	</math>
	<listOfParameters>
		<parameter id="LOWER_BOUND" value="-1000" units="mmol_per_gDW_per_hr"/>
		<parameter id="UPPER_BOUND" value="1000" units="mmol_per_gDW_per_hr"/>
		<parameter id="OBJECTIVE_COEFFICIENT" value="0.0"/>
		<parameter id="FLUX_VALUE" value="0.0" units="mmol_per_gDW_per_hr"/>
	</listOfParameters>
</kineticLaw>
</reaction>
<reaction id="r_EX_LAC_D_E" name="D_lactate_exchange" reversible="true">
<notes>
<html:p>GENE_ASSOCIATION:</html:p>
<html:p>PROTEIN_ASSOCIATION:</html:p>
<html:p>SUBSYSTEM: None</html:p>
<html:p>PROTEIN_CLASS: None</html:p>
</notes>
<listOfReactants>
	<speciesReference species="m_lac_d_e" stoichiometry="1.000000"/>
</listOfReactants>
<listOfProducts>
	<speciesReference species="m_lac_d_b" stoichiometry="1.000000"/>
</listOfProducts>
<kineticLaw>
	<math xmlns="http://www.w3.org/1998/Math/MathML">
			<ci> FLUX_VALUE </ci>
	</math>
	<listOfParameters>
		<parameter id="LOWER_BOUND" value="-1000" units="mmol_per_gDW_per_hr"/>
		<parameter id="UPPER_BOUND" value="1000" units="mmol_per_gDW_per_hr"/>
		<parameter id="OBJECTIVE_COEFFICIENT" value="0.0"/>
		<parameter id="FLUX_VALUE" value="0.0" units="mmol_per_gDW_per_hr"/>
	</listOfParameters>
</kineticLaw>
</reaction>
<reaction id="r_EX_LAC_L_E" name="L_Lactate_exchange" reversible="true">
<notes>
<html:p>GENE_ASSOCIATION:</html:p>
<html:p>PROTEIN_ASSOCIATION:</html:p>
<html:p>SUBSYSTEM: None</html:p>
<html:p>PROTEIN_CLASS: None</html:p>
</notes>
<listOfReactants>
	<speciesReference species="m_lac_l_e" stoichiometry="1.000000"/>
</listOfReactants>
<listOfProducts>
	<speciesReference species="m_lac_l_b" stoichiometry="1.000000"/>
</listOfProducts>
<kineticLaw>
	<math xmlns="http://www.w3.org/1998/Math/MathML">
			<ci> FLUX_VALUE </ci>
	</math>
	<listOfParameters>
		<parameter id="LOWER_BOUND" value="-1000" units="mmol_per_gDW_per_hr"/>
		<parameter id="UPPER_BOUND" value="1000" units="mmol_per_gDW_per_hr"/>
		<parameter id="OBJECTIVE_COEFFICIENT" value="0.0"/>
		<parameter id="FLUX_VALUE" value="0.0" units="mmol_per_gDW_per_hr"/>
	</listOfParameters>
</kineticLaw>
</reaction>
<reaction id="r_EX_LEU_L_E" name="L_Leucine_exchange" reversible="true">
<notes>
<html:p>GENE_ASSOCIATION:</html:p>
<html:p>PROTEIN_ASSOCIATION:</html:p>
<html:p>SUBSYSTEM: None</html:p>
<html:p>PROTEIN_CLASS: None</html:p>
</notes>
<listOfReactants>
	<speciesReference species="m_leu_l_e" stoichiometry="1.000000"/>
</listOfReactants>
<listOfProducts>
	<speciesReference species="m_leu_l_b" stoichiometry="1.000000"/>
</listOfProducts>
<kineticLaw>
	<math xmlns="http://www.w3.org/1998/Math/MathML">
			<ci> FLUX_VALUE </ci>
	</math>
	<listOfParameters>
		<parameter id="LOWER_BOUND" value="-1000" units="mmol_per_gDW_per_hr"/>
		<parameter id="UPPER_BOUND" value="1000" units="mmol_per_gDW_per_hr"/>
		<parameter id="OBJECTIVE_COEFFICIENT" value="0.0"/>
		<parameter id="FLUX_VALUE" value="0.0" units="mmol_per_gDW_per_hr"/>
	</listOfParameters>
</kineticLaw>
</reaction>
<reaction id="r_EX_MET_D_E" name="D_Methionine_exchange" reversible="true">
<notes>
<html:p>GENE_ASSOCIATION:</html:p>
<html:p>PROTEIN_ASSOCIATION:</html:p>
<html:p>SUBSYSTEM: None</html:p>
<html:p>PROTEIN_CLASS: None</html:p>
</notes>
<listOfReactants>
	<speciesReference species="m_met_d_e" stoichiometry="1.000000"/>
</listOfReactants>
<listOfProducts>
	<speciesReference species="m_met_d_b" stoichiometry="1.000000"/>
</listOfProducts>
<kineticLaw>
	<math xmlns="http://www.w3.org/1998/Math/MathML">
			<ci> FLUX_VALUE </ci>
	</math>
	<listOfParameters>
		<parameter id="LOWER_BOUND" value="-1000" units="mmol_per_gDW_per_hr"/>
		<parameter id="UPPER_BOUND" value="1000" units="mmol_per_gDW_per_hr"/>
		<parameter id="OBJECTIVE_COEFFICIENT" value="0.0"/>
		<parameter id="FLUX_VALUE" value="0.0" units="mmol_per_gDW_per_hr"/>
	</listOfParameters>
</kineticLaw>
</reaction>
<reaction id="r_EX_MET_L_E" name="L_Methionine_exchange" reversible="true">
<notes>
<html:p>GENE_ASSOCIATION:</html:p>
<html:p>PROTEIN_ASSOCIATION:</html:p>
<html:p>SUBSYSTEM: None</html:p>
<html:p>PROTEIN_CLASS: None</html:p>
</notes>
<listOfReactants>
	<speciesReference species="m_met_l_e" stoichiometry="1.000000"/>
</listOfReactants>
<listOfProducts>
	<speciesReference species="m_met_l_b" stoichiometry="1.000000"/>
</listOfProducts>
<kineticLaw>
	<math xmlns="http://www.w3.org/1998/Math/MathML">
			<ci> FLUX_VALUE </ci>
	</math>
	<listOfParameters>
		<parameter id="LOWER_BOUND" value="-1000" units="mmol_per_gDW_per_hr"/>
		<parameter id="UPPER_BOUND" value="1000" units="mmol_per_gDW_per_hr"/>
		<parameter id="OBJECTIVE_COEFFICIENT" value="0.0"/>
		<parameter id="FLUX_VALUE" value="0.0" units="mmol_per_gDW_per_hr"/>
	</listOfParameters>
</kineticLaw>
</reaction>
<reaction id="r_EX_MG2_E" name="Mg_exchange" reversible="true">
<notes>
<html:p>GENE_ASSOCIATION:</html:p>
<html:p>PROTEIN_ASSOCIATION:</html:p>
<html:p>SUBSYSTEM: None</html:p>
<html:p>PROTEIN_CLASS: None</html:p>
</notes>
<listOfReactants>
	<speciesReference species="m_mg2_e" stoichiometry="1.000000"/>
</listOfReactants>
<listOfProducts>
	<speciesReference species="m_mg2_b" stoichiometry="1.000000"/>
</listOfProducts>
<kineticLaw>
	<math xmlns="http://www.w3.org/1998/Math/MathML">
			<ci> FLUX_VALUE </ci>
	</math>
	<listOfParameters>
		<parameter id="LOWER_BOUND" value="-1000" units="mmol_per_gDW_per_hr"/>
		<parameter id="UPPER_BOUND" value="1000" units="mmol_per_gDW_per_hr"/>
		<parameter id="OBJECTIVE_COEFFICIENT" value="0.0"/>
		<parameter id="FLUX_VALUE" value="0.0" units="mmol_per_gDW_per_hr"/>
	</listOfParameters>
</kineticLaw>
</reaction>
<reaction id="r_EX_MN2_E" name="Mn2_exchange" reversible="true">
<notes>
<html:p>GENE_ASSOCIATION:</html:p>
<html:p>PROTEIN_ASSOCIATION:</html:p>
<html:p>SUBSYSTEM: None</html:p>
<html:p>PROTEIN_CLASS: None</html:p>
</notes>
<listOfReactants>
	<speciesReference species="m_mn2_e" stoichiometry="1.000000"/>
</listOfReactants>
<listOfProducts>
	<speciesReference species="m_mn2_b" stoichiometry="1.000000"/>
</listOfProducts>
<kineticLaw>
	<math xmlns="http://www.w3.org/1998/Math/MathML">
			<ci> FLUX_VALUE </ci>
	</math>
	<listOfParameters>
		<parameter id="LOWER_BOUND" value="-1000" units="mmol_per_gDW_per_hr"/>
		<parameter id="UPPER_BOUND" value="1000" units="mmol_per_gDW_per_hr"/>
		<parameter id="OBJECTIVE_COEFFICIENT" value="0.0"/>
		<parameter id="FLUX_VALUE" value="0.0" units="mmol_per_gDW_per_hr"/>
	</listOfParameters>
</kineticLaw>
</reaction>
<reaction id="r_EX_MOBD_E" name="Molybdate_exchange" reversible="true">
<notes>
<html:p>GENE_ASSOCIATION:</html:p>
<html:p>PROTEIN_ASSOCIATION:</html:p>
<html:p>SUBSYSTEM: None</html:p>
<html:p>PROTEIN_CLASS: None</html:p>
</notes>
<listOfReactants>
	<speciesReference species="m_mobd_e" stoichiometry="1.000000"/>
</listOfReactants>
<listOfProducts>
	<speciesReference species="m_mobd_b" stoichiometry="1.000000"/>
</listOfProducts>
<kineticLaw>
	<math xmlns="http://www.w3.org/1998/Math/MathML">
			<ci> FLUX_VALUE </ci>
	</math>
	<listOfParameters>
		<parameter id="LOWER_BOUND" value="-1000" units="mmol_per_gDW_per_hr"/>
		<parameter id="UPPER_BOUND" value="1000" units="mmol_per_gDW_per_hr"/>
		<parameter id="OBJECTIVE_COEFFICIENT" value="0.0"/>
		<parameter id="FLUX_VALUE" value="0.0" units="mmol_per_gDW_per_hr"/>
	</listOfParameters>
</kineticLaw>
</reaction>
<reaction id="r_EX_N2_E" name="N2_exchange" reversible="true">
<notes>
<html:p>GENE_ASSOCIATION:</html:p>
<html:p>PROTEIN_ASSOCIATION:</html:p>
<html:p>SUBSYSTEM: None</html:p>
<html:p>PROTEIN_CLASS: None</html:p>
</notes>
<listOfReactants>
	<speciesReference species="m_n2_e" stoichiometry="1.000000"/>
</listOfReactants>
<listOfProducts>
	<speciesReference species="m_n2_b" stoichiometry="1.000000"/>
</listOfProducts>
<kineticLaw>
	<math xmlns="http://www.w3.org/1998/Math/MathML">
			<ci> FLUX_VALUE </ci>
	</math>
	<listOfParameters>
		<parameter id="LOWER_BOUND" value="-1000" units="mmol_per_gDW_per_hr"/>
		<parameter id="UPPER_BOUND" value="1000" units="mmol_per_gDW_per_hr"/>
		<parameter id="OBJECTIVE_COEFFICIENT" value="0.0"/>
		<parameter id="FLUX_VALUE" value="0.0" units="mmol_per_gDW_per_hr"/>
	</listOfParameters>
</kineticLaw>
</reaction>
<reaction id="r_EX_NA1_E" name="Sodium_exchange" reversible="true">
<notes>
<html:p>GENE_ASSOCIATION:</html:p>
<html:p>PROTEIN_ASSOCIATION:</html:p>
<html:p>SUBSYSTEM: None</html:p>
<html:p>PROTEIN_CLASS: None</html:p>
</notes>
<listOfReactants>
	<speciesReference species="m_na1_e" stoichiometry="1.000000"/>
</listOfReactants>
<listOfProducts>
	<speciesReference species="m_na1_b" stoichiometry="1.000000"/>
</listOfProducts>
<kineticLaw>
	<math xmlns="http://www.w3.org/1998/Math/MathML">
			<ci> FLUX_VALUE </ci>
	</math>
	<listOfParameters>
		<parameter id="LOWER_BOUND" value="-1000" units="mmol_per_gDW_per_hr"/>
		<parameter id="UPPER_BOUND" value="1000" units="mmol_per_gDW_per_hr"/>
		<parameter id="OBJECTIVE_COEFFICIENT" value="0.0"/>
		<parameter id="FLUX_VALUE" value="0.0" units="mmol_per_gDW_per_hr"/>
	</listOfParameters>
</kineticLaw>
</reaction>
<reaction id="r_EX_NH4_E" name="Ammonium_exchange" reversible="true">
<notes>
<html:p>GENE_ASSOCIATION:</html:p>
<html:p>PROTEIN_ASSOCIATION:</html:p>
<html:p>SUBSYSTEM: None</html:p>
<html:p>PROTEIN_CLASS: None</html:p>
</notes>
<listOfReactants>
	<speciesReference species="m_nh4_e" stoichiometry="1.000000"/>
</listOfReactants>
<listOfProducts>
	<speciesReference species="m_nh4_b" stoichiometry="1.000000"/>
</listOfProducts>
<kineticLaw>
	<math xmlns="http://www.w3.org/1998/Math/MathML">
			<ci> FLUX_VALUE </ci>
	</math>
	<listOfParameters>
		<parameter id="LOWER_BOUND" value="-1000" units="mmol_per_gDW_per_hr"/>
		<parameter id="UPPER_BOUND" value="1000" units="mmol_per_gDW_per_hr"/>
		<parameter id="OBJECTIVE_COEFFICIENT" value="0.0"/>
		<parameter id="FLUX_VALUE" value="0.0" units="mmol_per_gDW_per_hr"/>
	</listOfParameters>
</kineticLaw>
</reaction>
<reaction id="r_EX_NI2_E" name="Ni2_exchange" reversible="true">
<notes>
<html:p>GENE_ASSOCIATION:</html:p>
<html:p>PROTEIN_ASSOCIATION:</html:p>
<html:p>SUBSYSTEM: None</html:p>
<html:p>PROTEIN_CLASS: None</html:p>
</notes>
<listOfReactants>
	<speciesReference species="m_ni2_e" stoichiometry="1.000000"/>
</listOfReactants>
<listOfProducts>
	<speciesReference species="m_ni2_b" stoichiometry="1.000000"/>
</listOfProducts>
<kineticLaw>
	<math xmlns="http://www.w3.org/1998/Math/MathML">
			<ci> FLUX_VALUE </ci>
	</math>
	<listOfParameters>
		<parameter id="LOWER_BOUND" value="-1000" units="mmol_per_gDW_per_hr"/>
		<parameter id="UPPER_BOUND" value="1000" units="mmol_per_gDW_per_hr"/>
		<parameter id="OBJECTIVE_COEFFICIENT" value="0.0"/>
		<parameter id="FLUX_VALUE" value="0.0" units="mmol_per_gDW_per_hr"/>
	</listOfParameters>
</kineticLaw>
</reaction>
<reaction id="r_EX_NO2_E" name="Nitrite_exchange" reversible="true">
<notes>
<html:p>GENE_ASSOCIATION:</html:p>
<html:p>PROTEIN_ASSOCIATION:</html:p>
<html:p>SUBSYSTEM: None</html:p>
<html:p>PROTEIN_CLASS: None</html:p>
</notes>
<listOfReactants>
	<speciesReference species="m_no2_e" stoichiometry="1.000000"/>
</listOfReactants>
<listOfProducts>
	<speciesReference species="m_no2_b" stoichiometry="1.000000"/>
</listOfProducts>
<kineticLaw>
	<math xmlns="http://www.w3.org/1998/Math/MathML">
			<ci> FLUX_VALUE </ci>
	</math>
	<listOfParameters>
		<parameter id="LOWER_BOUND" value="-1000" units="mmol_per_gDW_per_hr"/>
		<parameter id="UPPER_BOUND" value="1000" units="mmol_per_gDW_per_hr"/>
		<parameter id="OBJECTIVE_COEFFICIENT" value="0.0"/>
		<parameter id="FLUX_VALUE" value="0.0" units="mmol_per_gDW_per_hr"/>
	</listOfParameters>
</kineticLaw>
</reaction>
<reaction id="r_EX_NO3_E" name="Nitrate_exchange" reversible="true">
<notes>
<html:p>GENE_ASSOCIATION:</html:p>
<html:p>PROTEIN_ASSOCIATION:</html:p>
<html:p>SUBSYSTEM: None</html:p>
<html:p>PROTEIN_CLASS: None</html:p>
</notes>
<listOfReactants>
	<speciesReference species="m_no3_e" stoichiometry="1.000000"/>
</listOfReactants>
<listOfProducts>
	<speciesReference species="m_no3_b" stoichiometry="1.000000"/>
</listOfProducts>
<kineticLaw>
	<math xmlns="http://www.w3.org/1998/Math/MathML">
			<ci> FLUX_VALUE </ci>
	</math>
	<listOfParameters>
		<parameter id="LOWER_BOUND" value="-1000" units="mmol_per_gDW_per_hr"/>
		<parameter id="UPPER_BOUND" value="1000" units="mmol_per_gDW_per_hr"/>
		<parameter id="OBJECTIVE_COEFFICIENT" value="0.0"/>
		<parameter id="FLUX_VALUE" value="0.0" units="mmol_per_gDW_per_hr"/>
	</listOfParameters>
</kineticLaw>
</reaction>
<reaction id="r_EX_O2_E" name="O2_exchange" reversible="true">
<notes>
<html:p>GENE_ASSOCIATION:</html:p>
<html:p>PROTEIN_ASSOCIATION:</html:p>
<html:p>SUBSYSTEM: None</html:p>
<html:p>PROTEIN_CLASS: None</html:p>
</notes>
<listOfReactants>
	<speciesReference species="m_o2_e" stoichiometry="1.000000"/>
</listOfReactants>
<listOfProducts>
	<speciesReference species="m_o2_b" stoichiometry="1.000000"/>
</listOfProducts>
<kineticLaw>
	<math xmlns="http://www.w3.org/1998/Math/MathML">
			<ci> FLUX_VALUE </ci>
	</math>
	<listOfParameters>
		<parameter id="LOWER_BOUND" value="-1000" units="mmol_per_gDW_per_hr"/>
		<parameter id="UPPER_BOUND" value="1000" units="mmol_per_gDW_per_hr"/>
		<parameter id="OBJECTIVE_COEFFICIENT" value="0.0"/>
		<parameter id="FLUX_VALUE" value="0.0" units="mmol_per_gDW_per_hr"/>
	</listOfParameters>
</kineticLaw>
</reaction>
<reaction id="r_EX_PHOTONPSII_E" name="photon_PSII_exchange" reversible="true">
<notes>
<html:p>GENE_ASSOCIATION:</html:p>
<html:p>PROTEIN_ASSOCIATION:</html:p>
<html:p>SUBSYSTEM: None</html:p>
<html:p>PROTEIN_CLASS: None</html:p>
</notes>
<listOfReactants>
	<speciesReference species="m_photon_psii_e" stoichiometry="1.000000"/>
</listOfReactants>
<listOfProducts>
	<speciesReference species="m_photon_psii_b" stoichiometry="1.000000"/>
</listOfProducts>
<kineticLaw>
	<math xmlns="http://www.w3.org/1998/Math/MathML">
			<ci> FLUX_VALUE </ci>
	</math>
	<listOfParameters>
		<parameter id="LOWER_BOUND" value="-1000" units="mmol_per_gDW_per_hr"/>
		<parameter id="UPPER_BOUND" value="1000" units="mmol_per_gDW_per_hr"/>
		<parameter id="OBJECTIVE_COEFFICIENT" value="0.0"/>
		<parameter id="FLUX_VALUE" value="0.0" units="mmol_per_gDW_per_hr"/>
	</listOfParameters>
</kineticLaw>
</reaction>
<reaction id="r_EX_PHOTONPSI_E" name="Photon_PSI_exchange" reversible="true">
<notes>
<html:p>GENE_ASSOCIATION:</html:p>
<html:p>PROTEIN_ASSOCIATION:</html:p>
<html:p>SUBSYSTEM: None</html:p>
<html:p>PROTEIN_CLASS: None</html:p>
</notes>
<listOfReactants>
	<speciesReference species="m_photon_psi_e" stoichiometry="1.000000"/>
</listOfReactants>
<listOfProducts>
	<speciesReference species="m_photon_psi_b" stoichiometry="1.000000"/>
</listOfProducts>
<kineticLaw>
	<math xmlns="http://www.w3.org/1998/Math/MathML">
			<ci> FLUX_VALUE </ci>
	</math>
	<listOfParameters>
		<parameter id="LOWER_BOUND" value="-1000" units="mmol_per_gDW_per_hr"/>
		<parameter id="UPPER_BOUND" value="1000" units="mmol_per_gDW_per_hr"/>
		<parameter id="OBJECTIVE_COEFFICIENT" value="0.0"/>
		<parameter id="FLUX_VALUE" value="0.0" units="mmol_per_gDW_per_hr"/>
	</listOfParameters>
</kineticLaw>
</reaction>
<reaction id="r_EX_PI_E" name="Phosphate_exchange" reversible="true">
<notes>
<html:p>GENE_ASSOCIATION:</html:p>
<html:p>PROTEIN_ASSOCIATION:</html:p>
<html:p>SUBSYSTEM: None</html:p>
<html:p>PROTEIN_CLASS: None</html:p>
</notes>
<listOfReactants>
	<speciesReference species="m_pi_e" stoichiometry="1.000000"/>
</listOfReactants>
<listOfProducts>
	<speciesReference species="m_pi_b" stoichiometry="1.000000"/>
</listOfProducts>
<kineticLaw>
	<math xmlns="http://www.w3.org/1998/Math/MathML">
			<ci> FLUX_VALUE </ci>
	</math>
	<listOfParameters>
		<parameter id="LOWER_BOUND" value="-1000" units="mmol_per_gDW_per_hr"/>
		<parameter id="UPPER_BOUND" value="1000" units="mmol_per_gDW_per_hr"/>
		<parameter id="OBJECTIVE_COEFFICIENT" value="0.0"/>
		<parameter id="FLUX_VALUE" value="0.0" units="mmol_per_gDW_per_hr"/>
	</listOfParameters>
</kineticLaw>
</reaction>
<reaction id="r_EX_PRO_L_E" name="L_Proline_exchange" reversible="true">
<notes>
<html:p>GENE_ASSOCIATION:</html:p>
<html:p>PROTEIN_ASSOCIATION:</html:p>
<html:p>SUBSYSTEM: None</html:p>
<html:p>PROTEIN_CLASS: None</html:p>
</notes>
<listOfReactants>
	<speciesReference species="m_pro_l_e" stoichiometry="1.000000"/>
</listOfReactants>
<listOfProducts>
	<speciesReference species="m_pro_l_b" stoichiometry="1.000000"/>
</listOfProducts>
<kineticLaw>
	<math xmlns="http://www.w3.org/1998/Math/MathML">
			<ci> FLUX_VALUE </ci>
	</math>
	<listOfParameters>
		<parameter id="LOWER_BOUND" value="-1000" units="mmol_per_gDW_per_hr"/>
		<parameter id="UPPER_BOUND" value="1000" units="mmol_per_gDW_per_hr"/>
		<parameter id="OBJECTIVE_COEFFICIENT" value="0.0"/>
		<parameter id="FLUX_VALUE" value="0.0" units="mmol_per_gDW_per_hr"/>
	</listOfParameters>
</kineticLaw>
</reaction>
<reaction id="r_EX_SO4_E" name="Sulfate_exchange" reversible="true">
<notes>
<html:p>GENE_ASSOCIATION:</html:p>
<html:p>PROTEIN_ASSOCIATION:</html:p>
<html:p>SUBSYSTEM: None</html:p>
<html:p>PROTEIN_CLASS: None</html:p>
</notes>
<listOfReactants>
	<speciesReference species="m_so4_e" stoichiometry="1.000000"/>
</listOfReactants>
<listOfProducts>
	<speciesReference species="m_so4_b" stoichiometry="1.000000"/>
</listOfProducts>
<kineticLaw>
	<math xmlns="http://www.w3.org/1998/Math/MathML">
			<ci> FLUX_VALUE </ci>
	</math>
	<listOfParameters>
		<parameter id="LOWER_BOUND" value="-1000" units="mmol_per_gDW_per_hr"/>
		<parameter id="UPPER_BOUND" value="1000" units="mmol_per_gDW_per_hr"/>
		<parameter id="OBJECTIVE_COEFFICIENT" value="0.0"/>
		<parameter id="FLUX_VALUE" value="0.0" units="mmol_per_gDW_per_hr"/>
	</listOfParameters>
</kineticLaw>
</reaction>
<reaction id="r_EX_VAL_L_E" name="L_Valine_exchange" reversible="true">
<notes>
<html:p>GENE_ASSOCIATION:</html:p>
<html:p>PROTEIN_ASSOCIATION:</html:p>
<html:p>SUBSYSTEM: None</html:p>
<html:p>PROTEIN_CLASS: None</html:p>
</notes>
<listOfReactants>
	<speciesReference species="m_val_l_e" stoichiometry="1.000000"/>
</listOfReactants>
<listOfProducts>
	<speciesReference species="m_val_l_b" stoichiometry="1.000000"/>
</listOfProducts>
<kineticLaw>
	<math xmlns="http://www.w3.org/1998/Math/MathML">
			<ci> FLUX_VALUE </ci>
	</math>
	<listOfParameters>
		<parameter id="LOWER_BOUND" value="-1000" units="mmol_per_gDW_per_hr"/>
		<parameter id="UPPER_BOUND" value="1000" units="mmol_per_gDW_per_hr"/>
		<parameter id="OBJECTIVE_COEFFICIENT" value="0.0"/>
		<parameter id="FLUX_VALUE" value="0.0" units="mmol_per_gDW_per_hr"/>
	</listOfParameters>
</kineticLaw>
</reaction>
<reaction id="r_EX_WO4_E" name="tungstate_exchange" reversible="true">
<notes>
<html:p>GENE_ASSOCIATION:</html:p>
<html:p>PROTEIN_ASSOCIATION:</html:p>
<html:p>SUBSYSTEM: None</html:p>
<html:p>PROTEIN_CLASS: None</html:p>
</notes>
<listOfReactants>
	<speciesReference species="m_wo4_e" stoichiometry="1.000000"/>
</listOfReactants>
<listOfProducts>
	<speciesReference species="m_wo4_b" stoichiometry="1.000000"/>
</listOfProducts>
<kineticLaw>
	<math xmlns="http://www.w3.org/1998/Math/MathML">
			<ci> FLUX_VALUE </ci>
	</math>
	<listOfParameters>
		<parameter id="LOWER_BOUND" value="-1000" units="mmol_per_gDW_per_hr"/>
		<parameter id="UPPER_BOUND" value="1000" units="mmol_per_gDW_per_hr"/>
		<parameter id="OBJECTIVE_COEFFICIENT" value="0.0"/>
		<parameter id="FLUX_VALUE" value="0.0" units="mmol_per_gDW_per_hr"/>
	</listOfParameters>
</kineticLaw>
</reaction>
<reaction id="r_EX_ZN2_E" name="Zinc_exchange" reversible="true">
<notes>
<html:p>GENE_ASSOCIATION:</html:p>
<html:p>PROTEIN_ASSOCIATION:</html:p>
<html:p>SUBSYSTEM: None</html:p>
<html:p>PROTEIN_CLASS: None</html:p>
</notes>
<listOfReactants>
	<speciesReference species="m_zn2_e" stoichiometry="1.000000"/>
</listOfReactants>
<listOfProducts>
	<speciesReference species="m_zn2_b" stoichiometry="1.000000"/>
</listOfProducts>
<kineticLaw>
	<math xmlns="http://www.w3.org/1998/Math/MathML">
			<ci> FLUX_VALUE </ci>
	</math>
	<listOfParameters>
		<parameter id="LOWER_BOUND" value="-1000" units="mmol_per_gDW_per_hr"/>
		<parameter id="UPPER_BOUND" value="1000" units="mmol_per_gDW_per_hr"/>
		<parameter id="OBJECTIVE_COEFFICIENT" value="0.0"/>
		<parameter id="FLUX_VALUE" value="0.0" units="mmol_per_gDW_per_hr"/>
	</listOfParameters>
</kineticLaw>
</reaction>
<reaction id="r_FBA" name="fructose_bisphosphate_aldolase" reversible="true">
<notes>
<html:p>GENE_ASSOCIATION: ( cce_1357 ) or ( cce_4254 ) </html:p>
<html:p>PROTEIN_ASSOCIATION: (FbaA(cce_1357)) or (FbaB(cce_4254)) </html:p>
<html:p>SUBSYSTEM: Glycolysis/Gluconeogenesis</html:p>
<html:p>PROTEIN_CLASS: 4.1.2.13</html:p>
</notes>
<listOfReactants>
	<speciesReference species="m_fdp_c" stoichiometry="1.000000"/>
</listOfReactants>
<listOfProducts>
	<speciesReference species="m_dhap_c" stoichiometry="1.000000"/>
	<speciesReference species="m_g3p_c" stoichiometry="1.000000"/>
</listOfProducts>
<kineticLaw>
	<math xmlns="http://www.w3.org/1998/Math/MathML">
			<ci> FLUX_VALUE </ci>
	</math>
	<listOfParameters>
		<parameter id="LOWER_BOUND" value="-1000" units="mmol_per_gDW_per_hr"/>
		<parameter id="UPPER_BOUND" value="1000" units="mmol_per_gDW_per_hr"/>
		<parameter id="OBJECTIVE_COEFFICIENT" value="0.0"/>
		<parameter id="FLUX_VALUE" value="0.0" units="mmol_per_gDW_per_hr"/>
	</listOfParameters>
</kineticLaw>
</reaction>
<reaction id="r_FBA2" name="D_Fructose_1_phosphate_D_glyceraldehyde_3_phosphate_lyase" reversible="true">
<notes>
<html:p>GENE_ASSOCIATION: ( cce_4254 ) or ( cce_1357 ) </html:p>
<html:p>PROTEIN_ASSOCIATION: (FbaB(cce_4254)) or (FbaA(cce_1357)) </html:p>
<html:p>SUBSYSTEM: Fructose_and_mannose_metabolism</html:p>
<html:p>PROTEIN_CLASS: 4.1.2.13</html:p>
</notes>
<listOfReactants>
	<speciesReference species="m_f1p_c" stoichiometry="1.000000"/>
</listOfReactants>
<listOfProducts>
	<speciesReference species="m_dhap_c" stoichiometry="1.000000"/>
	<speciesReference species="m_glyald_c" stoichiometry="1.000000"/>
</listOfProducts>
<kineticLaw>
	<math xmlns="http://www.w3.org/1998/Math/MathML">
			<ci> FLUX_VALUE </ci>
	</math>
	<listOfParameters>
		<parameter id="LOWER_BOUND" value="-1000" units="mmol_per_gDW_per_hr"/>
		<parameter id="UPPER_BOUND" value="1000" units="mmol_per_gDW_per_hr"/>
		<parameter id="OBJECTIVE_COEFFICIENT" value="0.0"/>
		<parameter id="FLUX_VALUE" value="0.0" units="mmol_per_gDW_per_hr"/>
	</listOfParameters>
</kineticLaw>
</reaction>
<reaction id="r_FBA3" name="Sedoheptulose_1_7_bisphosphate_D_glyceraldehyde_3_phosphate_lyase" reversible="true">
<notes>
<html:p>GENE_ASSOCIATION: ( cce_1357 ) or ( cce_4254 ) </html:p>
<html:p>PROTEIN_ASSOCIATION: (FbaA(cce_1357)) or (FbaB(cce_4254)) </html:p>
<html:p>SUBSYSTEM: Carbon_Fixation</html:p>
<html:p>PROTEIN_CLASS: 4.1.2.13</html:p>
</notes>
<listOfReactants>
	<speciesReference species="m_s17bp_c" stoichiometry="1.000000"/>
</listOfReactants>
<listOfProducts>
	<speciesReference species="m_e4p_c" stoichiometry="1.000000"/>
	<speciesReference species="m_g3p_c" stoichiometry="1.000000"/>
</listOfProducts>
<kineticLaw>
	<math xmlns="http://www.w3.org/1998/Math/MathML">
			<ci> FLUX_VALUE </ci>
	</math>
	<listOfParameters>
		<parameter id="LOWER_BOUND" value="-1000" units="mmol_per_gDW_per_hr"/>
		<parameter id="UPPER_BOUND" value="1000" units="mmol_per_gDW_per_hr"/>
		<parameter id="OBJECTIVE_COEFFICIENT" value="0.0"/>
		<parameter id="FLUX_VALUE" value="0.0" units="mmol_per_gDW_per_hr"/>
	</listOfParameters>
</kineticLaw>
</reaction>
<reaction id="r_FBP" name="fructose_bisphosphatase" reversible="false">
<notes>
<html:p>GENE_ASSOCIATION: ( cce_4758 ) or ( cce_3974 ) </html:p>
<html:p>PROTEIN_ASSOCIATION: (Fbp(cce_4758)) or (GlpX(cce_3974)) </html:p>
<html:p>SUBSYSTEM: Glycolysis/Gluconeogenesis</html:p>
<html:p>PROTEIN_CLASS: 3.1.3.11</html:p>
</notes>
<listOfReactants>
	<speciesReference species="m_fdp_c" stoichiometry="1.000000"/>
	<speciesReference species="m_h2o_c" stoichiometry="1.000000"/>
</listOfReactants>
<listOfProducts>
	<speciesReference species="m_f6p_c" stoichiometry="1.000000"/>
	<speciesReference species="m_pi_c" stoichiometry="1.000000"/>
</listOfProducts>
<kineticLaw>
	<math xmlns="http://www.w3.org/1998/Math/MathML">
			<ci> FLUX_VALUE </ci>
	</math>
	<listOfParameters>
		<parameter id="LOWER_BOUND" value="0" units="mmol_per_gDW_per_hr"/>
		<parameter id="UPPER_BOUND" value="1000" units="mmol_per_gDW_per_hr"/>
		<parameter id="OBJECTIVE_COEFFICIENT" value="0.0"/>
		<parameter id="FLUX_VALUE" value="0.0" units="mmol_per_gDW_per_hr"/>
	</listOfParameters>
</kineticLaw>
</reaction>
<reaction id="r_FCLT" name="Heme_B_synthesis_reaction" reversible="false">
<notes>
<html:p>GENE_ASSOCIATION: ( cce_2568 ) or ( cce_3158 ) </html:p>
<html:p>PROTEIN_ASSOCIATION: (HemH(cce_2568)) or (HemH2(cce_3158)) </html:p>
<html:p>SUBSYSTEM: Porphyrin_and_Chlorophyll_Metabolism</html:p>
<html:p>PROTEIN_CLASS: 4.99.1.1</html:p>
</notes>
<listOfReactants>
	<speciesReference species="m_fe2_c" stoichiometry="1.000000"/>
	<speciesReference species="m_ppp9_c" stoichiometry="1.000000"/>
</listOfReactants>
<listOfProducts>
	<speciesReference species="m_h_c" stoichiometry="1.000000"/>
	<speciesReference species="m_pheme_c" stoichiometry="1.000000"/>
</listOfProducts>
<kineticLaw>
	<math xmlns="http://www.w3.org/1998/Math/MathML">
			<ci> FLUX_VALUE </ci>
	</math>
	<listOfParameters>
		<parameter id="LOWER_BOUND" value="0" units="mmol_per_gDW_per_hr"/>
		<parameter id="UPPER_BOUND" value="1000" units="mmol_per_gDW_per_hr"/>
		<parameter id="OBJECTIVE_COEFFICIENT" value="0.0"/>
		<parameter id="FLUX_VALUE" value="0.0" units="mmol_per_gDW_per_hr"/>
	</listOfParameters>
</kineticLaw>
</reaction>
<reaction id="r_FDH" name="formate_dehydrogenase" reversible="false">
<notes>
<html:p>GENE_ASSOCIATION: ( cce_1660 ) </html:p>
<html:p>PROTEIN_ASSOCIATION: Fdh1(cce_1660) </html:p>
<html:p>SUBSYSTEM: Folate_Metabolism</html:p>
<html:p>PROTEIN_CLASS: 1.2.1.2</html:p>
</notes>
<listOfReactants>
	<speciesReference species="m_formate_c" stoichiometry="1.000000"/>
	<speciesReference species="m_nad_c" stoichiometry="1.000000"/>
</listOfReactants>
<listOfProducts>
	<speciesReference species="m_co2_c" stoichiometry="1.000000"/>
	<speciesReference species="m_nadh_c" stoichiometry="1.000000"/>
</listOfProducts>
<kineticLaw>
	<math xmlns="http://www.w3.org/1998/Math/MathML">
			<ci> FLUX_VALUE </ci>
	</math>
	<listOfParameters>
		<parameter id="LOWER_BOUND" value="0" units="mmol_per_gDW_per_hr"/>
		<parameter id="UPPER_BOUND" value="1000" units="mmol_per_gDW_per_hr"/>
		<parameter id="OBJECTIVE_COEFFICIENT" value="0.0"/>
		<parameter id="FLUX_VALUE" value="0.0" units="mmol_per_gDW_per_hr"/>
	</listOfParameters>
</kineticLaw>
</reaction>
<reaction id="r_FDIPDPFT" name="Farnesyl_diphosphate_Isopentenyl_diphosphate_farnesyl_transferase" reversible="false">
<notes>
<html:p>GENE_ASSOCIATION: ( cce_1349 ) or ( cce_2302 ) </html:p>
<html:p>PROTEIN_ASSOCIATION: (UppS1(cce_1349)) or (UppS2(cce_2302)) </html:p>
<html:p>SUBSYSTEM: Terpenoid_Backbone_Biosynthesis</html:p>
<html:p>PROTEIN_CLASS: 2.5.1.31</html:p>
</notes>
<listOfReactants>
	<speciesReference species="m_frdp_c" stoichiometry="1.000000"/>
	<speciesReference species="m_ipdp_c" stoichiometry="1.000000"/>
</listOfReactants>
<listOfProducts>
	<speciesReference species="m_ppi_c" stoichiometry="1.000000"/>
	<speciesReference species="m_tcggrpp_c" stoichiometry="1.000000"/>
</listOfProducts>
<kineticLaw>
	<math xmlns="http://www.w3.org/1998/Math/MathML">
			<ci> FLUX_VALUE </ci>
	</math>
	<listOfParameters>
		<parameter id="LOWER_BOUND" value="0" units="mmol_per_gDW_per_hr"/>
		<parameter id="UPPER_BOUND" value="1000" units="mmol_per_gDW_per_hr"/>
		<parameter id="OBJECTIVE_COEFFICIENT" value="0.0"/>
		<parameter id="FLUX_VALUE" value="0.0" units="mmol_per_gDW_per_hr"/>
	</listOfParameters>
</kineticLaw>
</reaction>
<reaction id="r_FDPQ" name="cyclic_reaction_around_PSI" reversible="false">
<notes>
<html:p>GENE_ASSOCIATION:</html:p>
<html:p>PROTEIN_ASSOCIATION:</html:p>
<html:p>SUBSYSTEM: Photosynthesis</html:p>
<html:p>PROTEIN_CLASS: None</html:p>
</notes>
<listOfReactants>
	<speciesReference species="m_fdxr_2_2_c" stoichiometry="2.000000"/>
	<speciesReference species="m_h_c" stoichiometry="2.000000"/>
	<speciesReference species="m_pq9_c" stoichiometry="1.000000"/>
</listOfReactants>
<listOfProducts>
	<speciesReference species="m_fdxo_2_2_c" stoichiometry="2.000000"/>
	<speciesReference species="m_pq9h2_c" stoichiometry="1.000000"/>
</listOfProducts>
<kineticLaw>
	<math xmlns="http://www.w3.org/1998/Math/MathML">
			<ci> FLUX_VALUE </ci>
	</math>
	<listOfParameters>
		<parameter id="LOWER_BOUND" value="0" units="mmol_per_gDW_per_hr"/>
		<parameter id="UPPER_BOUND" value="1000" units="mmol_per_gDW_per_hr"/>
		<parameter id="OBJECTIVE_COEFFICIENT" value="0.0"/>
		<parameter id="FLUX_VALUE" value="0.0" units="mmol_per_gDW_per_hr"/>
	</listOfParameters>
</kineticLaw>
</reaction>
<reaction id="r_FDSULR" name="ferredoxin_sulfite_reductase" reversible="false">
<notes>
<html:p>GENE_ASSOCIATION: ( cce_3180 ) </html:p>
<html:p>PROTEIN_ASSOCIATION: SiR(cce_3180) </html:p>
<html:p>SUBSYSTEM: Sulfur_Metabolism</html:p>
<html:p>PROTEIN_CLASS: 1.8.7.1</html:p>
</notes>
<listOfReactants>
	<speciesReference species="m_fdxr_2_2_c" stoichiometry="6.000000"/>
	<speciesReference species="m_h_c" stoichiometry="7.000000"/>
	<speciesReference species="m_so3_c" stoichiometry="1.000000"/>
</listOfReactants>
<listOfProducts>
	<speciesReference species="m_fdxo_2_2_c" stoichiometry="6.000000"/>
	<speciesReference species="m_h2o_c" stoichiometry="3.000000"/>
	<speciesReference species="m_h2s_c" stoichiometry="1.000000"/>
</listOfProducts>
<kineticLaw>
	<math xmlns="http://www.w3.org/1998/Math/MathML">
			<ci> FLUX_VALUE </ci>
	</math>
	<listOfParameters>
		<parameter id="LOWER_BOUND" value="0" units="mmol_per_gDW_per_hr"/>
		<parameter id="UPPER_BOUND" value="1000" units="mmol_per_gDW_per_hr"/>
		<parameter id="OBJECTIVE_COEFFICIENT" value="0.0"/>
		<parameter id="FLUX_VALUE" value="0.0" units="mmol_per_gDW_per_hr"/>
	</listOfParameters>
</kineticLaw>
</reaction>
<reaction id="r_FE2ABC" name="iron_II_transport_via_ABC_system" reversible="false">
<notes>
<html:p>GENE_ASSOCIATION: ( cce_0575 ) or ( cce_0032 ) </html:p>
<html:p>PROTEIN_ASSOCIATION: (FeoB2(cce_0575)) or (FeoB1(cce_0032)) </html:p>
<html:p>SUBSYSTEM: Transport</html:p>
<html:p>PROTEIN_CLASS: None</html:p>
</notes>
<listOfReactants>
	<speciesReference species="m_atp_c" stoichiometry="1.000000"/>
	<speciesReference species="m_fe2_e" stoichiometry="1.000000"/>
	<speciesReference species="m_h2o_c" stoichiometry="1.000000"/>
</listOfReactants>
<listOfProducts>
	<speciesReference species="m_adp_c" stoichiometry="1.000000"/>
	<speciesReference species="m_fe2_c" stoichiometry="1.000000"/>
	<speciesReference species="m_h_c" stoichiometry="1.000000"/>
	<speciesReference species="m_pi_c" stoichiometry="1.000000"/>
</listOfProducts>
<kineticLaw>
	<math xmlns="http://www.w3.org/1998/Math/MathML">
			<ci> FLUX_VALUE </ci>
	</math>
	<listOfParameters>
		<parameter id="LOWER_BOUND" value="0" units="mmol_per_gDW_per_hr"/>
		<parameter id="UPPER_BOUND" value="1000" units="mmol_per_gDW_per_hr"/>
		<parameter id="OBJECTIVE_COEFFICIENT" value="0.0"/>
		<parameter id="FLUX_VALUE" value="0.0" units="mmol_per_gDW_per_hr"/>
	</listOfParameters>
</kineticLaw>
</reaction>
<reaction id="r_FE3ABC" name="iron_III_transport_via_ABC_system" reversible="false">
<notes>
<html:p>GENE_ASSOCIATION: ( cce_3801 and cce_2632 and cce_2054 ) </html:p>
<html:p>PROTEIN_ASSOCIATION: AfuABC(cce_3801 and cce_2632 and cce_2054) </html:p>
<html:p>SUBSYSTEM: Transport</html:p>
<html:p>PROTEIN_CLASS: TC_3.A.1.10</html:p>
</notes>
<listOfReactants>
	<speciesReference species="m_atp_c" stoichiometry="1.000000"/>
	<speciesReference species="m_fe3_e" stoichiometry="1.000000"/>
	<speciesReference species="m_h2o_c" stoichiometry="1.000000"/>
</listOfReactants>
<listOfProducts>
	<speciesReference species="m_adp_c" stoichiometry="1.000000"/>
	<speciesReference species="m_fe3_c" stoichiometry="1.000000"/>
	<speciesReference species="m_h_c" stoichiometry="1.000000"/>
	<speciesReference species="m_pi_c" stoichiometry="1.000000"/>
</listOfProducts>
<kineticLaw>
	<math xmlns="http://www.w3.org/1998/Math/MathML">
			<ci> FLUX_VALUE </ci>
	</math>
	<listOfParameters>
		<parameter id="LOWER_BOUND" value="0" units="mmol_per_gDW_per_hr"/>
		<parameter id="UPPER_BOUND" value="1000" units="mmol_per_gDW_per_hr"/>
		<parameter id="OBJECTIVE_COEFFICIENT" value="0.0"/>
		<parameter id="FLUX_VALUE" value="0.0" units="mmol_per_gDW_per_hr"/>
	</listOfParameters>
</kineticLaw>
</reaction>
<reaction id="r_FMETDF" name="formylmethionine_deformylase" reversible="false">
<notes>
<html:p>GENE_ASSOCIATION: ( cce_4608 ) </html:p>
<html:p>PROTEIN_ASSOCIATION: Def(cce_4608) </html:p>
<html:p>SUBSYSTEM: Cysteine_and_Methionine_Metabolism</html:p>
<html:p>PROTEIN_CLASS: 3.5.1.31</html:p>
</notes>
<listOfReactants>
	<speciesReference species="m_fmet_c" stoichiometry="1.000000"/>
	<speciesReference species="m_h2o_c" stoichiometry="1.000000"/>
</listOfReactants>
<listOfProducts>
	<speciesReference species="m_formate_c" stoichiometry="1.000000"/>
	<speciesReference species="m_met_l_c" stoichiometry="1.000000"/>
</listOfProducts>
<kineticLaw>
	<math xmlns="http://www.w3.org/1998/Math/MathML">
			<ci> FLUX_VALUE </ci>
	</math>
	<listOfParameters>
		<parameter id="LOWER_BOUND" value="0" units="mmol_per_gDW_per_hr"/>
		<parameter id="UPPER_BOUND" value="1000" units="mmol_per_gDW_per_hr"/>
		<parameter id="OBJECTIVE_COEFFICIENT" value="0.0"/>
		<parameter id="FLUX_VALUE" value="0.0" units="mmol_per_gDW_per_hr"/>
	</listOfParameters>
</kineticLaw>
</reaction>
<reaction id="r_FMETTRS" name="Methionyl_tRNA_formyltransferase" reversible="false">
<notes>
<html:p>GENE_ASSOCIATION: ( cce_0949 ) </html:p>
<html:p>PROTEIN_ASSOCIATION: Fmt(cce_0949) </html:p>
<html:p>SUBSYSTEM: Cysteine_and_Methionine_Metabolism</html:p>
<html:p>PROTEIN_CLASS: 2.1.2.9</html:p>
</notes>
<listOfReactants>
	<speciesReference species="m_10fthf_c" stoichiometry="1.000000"/>
	<speciesReference species="m_mettrna_c" stoichiometry="1.000000"/>
</listOfReactants>
<listOfProducts>
	<speciesReference species="m_fmettrna_c" stoichiometry="1.000000"/>
	<speciesReference species="m_thf_c" stoichiometry="1.000000"/>
</listOfProducts>
<kineticLaw>
	<math xmlns="http://www.w3.org/1998/Math/MathML">
			<ci> FLUX_VALUE </ci>
	</math>
	<listOfParameters>
		<parameter id="LOWER_BOUND" value="0" units="mmol_per_gDW_per_hr"/>
		<parameter id="UPPER_BOUND" value="1000" units="mmol_per_gDW_per_hr"/>
		<parameter id="OBJECTIVE_COEFFICIENT" value="0.0"/>
		<parameter id="FLUX_VALUE" value="0.0" units="mmol_per_gDW_per_hr"/>
	</listOfParameters>
</kineticLaw>
</reaction>
<reaction id="r_FMNAT" name="FMN_adenylyltransferase" reversible="false">
<notes>
<html:p>GENE_ASSOCIATION: ( cce_0957 ) </html:p>
<html:p>PROTEIN_ASSOCIATION: RibFec(cce_0957) </html:p>
<html:p>SUBSYSTEM: Riboflavin_Metabolism</html:p>
<html:p>PROTEIN_CLASS: 2.7.7.2</html:p>
</notes>
<listOfReactants>
	<speciesReference species="m_atp_c" stoichiometry="1.000000"/>
	<speciesReference species="m_fmn_c" stoichiometry="1.000000"/>
	<speciesReference species="m_h_c" stoichiometry="1.000000"/>
</listOfReactants>
<listOfProducts>
	<speciesReference species="m_fad_c" stoichiometry="1.000000"/>
	<speciesReference species="m_ppi_c" stoichiometry="1.000000"/>
</listOfProducts>
<kineticLaw>
	<math xmlns="http://www.w3.org/1998/Math/MathML">
			<ci> FLUX_VALUE </ci>
	</math>
	<listOfParameters>
		<parameter id="LOWER_BOUND" value="0" units="mmol_per_gDW_per_hr"/>
		<parameter id="UPPER_BOUND" value="1000" units="mmol_per_gDW_per_hr"/>
		<parameter id="OBJECTIVE_COEFFICIENT" value="0.0"/>
		<parameter id="FLUX_VALUE" value="0.0" units="mmol_per_gDW_per_hr"/>
	</listOfParameters>
</kineticLaw>
</reaction>
<reaction id="r_FNR" name="ferredoxin_NADP_reductase" reversible="true">
<notes>
<html:p>GENE_ASSOCIATION: ( cce_1665 and cce_0994 ) or ( cce_0654 and cce_0994 ) or ( cce_1607 and cce_0994 ) or ( cce_1606 and cce_0994 ) or ( cce_3176 and cce_0994 ) or ( cce_0571 and cce_0994 ) or ( cce_2106 and cce_0994 ) or ( cce_2108 and cce_0994 ) </html:p>
<html:p>PROTEIN_ASSOCIATION: (PetF1(cce_1665) and PetH(cce_0994)) or (PetF2(cce_0654) and PetH(cce_0994)) or (PetF3(cce_1607) and PetH(cce_0994)) or (PetF4(cce_1606) and PetH(cce_0994)) or (PetF5(cce_3176) and PetH(cce_0994)) or (PetF6(cce_0571) and PetH(cce_0994)) or (PetF7(cce_2106) and PetH(cce_0994)) or (PetF8(cce_2108) and PetH(cce_0994)) </html:p>
<html:p>SUBSYSTEM: Photosynthesis</html:p>
<html:p>PROTEIN_CLASS: 1.18.1.2</html:p>
</notes>
<listOfReactants>
	<speciesReference species="m_fdxr_2_2_c" stoichiometry="2.000000"/>
	<speciesReference species="m_h_c" stoichiometry="1.000000"/>
	<speciesReference species="m_nadp_c" stoichiometry="1.000000"/>
</listOfReactants>
<listOfProducts>
	<speciesReference species="m_fdxo_2_2_c" stoichiometry="2.000000"/>
	<speciesReference species="m_nadph_c" stoichiometry="1.000000"/>
</listOfProducts>
<kineticLaw>
	<math xmlns="http://www.w3.org/1998/Math/MathML">
			<ci> FLUX_VALUE </ci>
	</math>
	<listOfParameters>
		<parameter id="LOWER_BOUND" value="0" units="mmol_per_gDW_per_hr"/>
		<parameter id="UPPER_BOUND" value="1000" units="mmol_per_gDW_per_hr"/>
		<parameter id="OBJECTIVE_COEFFICIENT" value="0.0"/>
		<parameter id="FLUX_VALUE" value="0.0" units="mmol_per_gDW_per_hr"/>
	</listOfParameters>
</kineticLaw>
</reaction>
<reaction id="r_FORT" name="formate_transport_via_diffusion" reversible="true">
<notes>
<html:p>GENE_ASSOCIATION:</html:p>
<html:p>PROTEIN_ASSOCIATION:</html:p>
<html:p>SUBSYSTEM: Transport</html:p>
<html:p>PROTEIN_CLASS: None</html:p>
</notes>
<listOfReactants>
	<speciesReference species="m_for_e" stoichiometry="1.000000"/>
</listOfReactants>
<listOfProducts>
	<speciesReference species="m_formate_c" stoichiometry="1.000000"/>
</listOfProducts>
<kineticLaw>
	<math xmlns="http://www.w3.org/1998/Math/MathML">
			<ci> FLUX_VALUE </ci>
	</math>
	<listOfParameters>
		<parameter id="LOWER_BOUND" value="-1000" units="mmol_per_gDW_per_hr"/>
		<parameter id="UPPER_BOUND" value="1000" units="mmol_per_gDW_per_hr"/>
		<parameter id="OBJECTIVE_COEFFICIENT" value="0.0"/>
		<parameter id="FLUX_VALUE" value="0.0" units="mmol_per_gDW_per_hr"/>
	</listOfParameters>
</kineticLaw>
</reaction>
<reaction id="r_FRTT" name="farnesyltranstransferase" reversible="false">
<notes>
<html:p>GENE_ASSOCIATION: ( cce_0877 ) </html:p>
<html:p>PROTEIN_ASSOCIATION: IspA(cce_0877) </html:p>
<html:p>SUBSYSTEM: Terpenoid_Backbone_Biosynthesis</html:p>
<html:p>PROTEIN_CLASS: 2.5.1.29</html:p>
</notes>
<listOfReactants>
	<speciesReference species="m_frdp_c" stoichiometry="1.000000"/>
	<speciesReference species="m_ipdp_c" stoichiometry="1.000000"/>
</listOfReactants>
<listOfProducts>
	<speciesReference species="m_ggdp_c" stoichiometry="1.000000"/>
	<speciesReference species="m_ppi_c" stoichiometry="1.000000"/>
</listOfProducts>
<kineticLaw>
	<math xmlns="http://www.w3.org/1998/Math/MathML">
			<ci> FLUX_VALUE </ci>
	</math>
	<listOfParameters>
		<parameter id="LOWER_BOUND" value="0" units="mmol_per_gDW_per_hr"/>
		<parameter id="UPPER_BOUND" value="1000" units="mmol_per_gDW_per_hr"/>
		<parameter id="OBJECTIVE_COEFFICIENT" value="0.0"/>
		<parameter id="FLUX_VALUE" value="0.0" units="mmol_per_gDW_per_hr"/>
	</listOfParameters>
</kineticLaw>
</reaction>
<reaction id="r_FRUK" name="fructokinase" reversible="false">
<notes>
<html:p>GENE_ASSOCIATION: ( cce_4168 ) </html:p>
<html:p>PROTEIN_ASSOCIATION: YdjE(cce_4168) </html:p>
<html:p>SUBSYSTEM: Fructose_and_mannose_metabolism</html:p>
<html:p>PROTEIN_CLASS: 2.7.1.4</html:p>
</notes>
<listOfReactants>
	<speciesReference species="m_atp_c" stoichiometry="1.000000"/>
	<speciesReference species="m_fru_c" stoichiometry="1.000000"/>
</listOfReactants>
<listOfProducts>
	<speciesReference species="m_adp_c" stoichiometry="1.000000"/>
	<speciesReference species="m_f6p_c" stoichiometry="1.000000"/>
	<speciesReference species="m_h_c" stoichiometry="1.000000"/>
</listOfProducts>
<kineticLaw>
	<math xmlns="http://www.w3.org/1998/Math/MathML">
			<ci> FLUX_VALUE </ci>
	</math>
	<listOfParameters>
		<parameter id="LOWER_BOUND" value="0" units="mmol_per_gDW_per_hr"/>
		<parameter id="UPPER_BOUND" value="1000" units="mmol_per_gDW_per_hr"/>
		<parameter id="OBJECTIVE_COEFFICIENT" value="0.0"/>
		<parameter id="FLUX_VALUE" value="0.0" units="mmol_per_gDW_per_hr"/>
	</listOfParameters>
</kineticLaw>
</reaction>
<reaction id="r_FTHFCL" name="5_formyltetrahydrofolate_cyclo_ligase" reversible="false">
<notes>
<html:p>GENE_ASSOCIATION: ( cce_2949 ) </html:p>
<html:p>PROTEIN_ASSOCIATION: Fthfcl(cce_2949) </html:p>
<html:p>SUBSYSTEM: Folate_Metabolism</html:p>
<html:p>PROTEIN_CLASS: 6.3.3.2</html:p>
</notes>
<listOfReactants>
	<speciesReference species="m_5fothf_c" stoichiometry="1.000000"/>
	<speciesReference species="m_atp_c" stoichiometry="1.000000"/>
</listOfReactants>
<listOfProducts>
	<speciesReference species="m_adp_c" stoichiometry="1.000000"/>
	<speciesReference species="m_methf_c" stoichiometry="1.000000"/>
	<speciesReference species="m_pi_c" stoichiometry="1.000000"/>
</listOfProducts>
<kineticLaw>
	<math xmlns="http://www.w3.org/1998/Math/MathML">
			<ci> FLUX_VALUE </ci>
	</math>
	<listOfParameters>
		<parameter id="LOWER_BOUND" value="0" units="mmol_per_gDW_per_hr"/>
		<parameter id="UPPER_BOUND" value="1000" units="mmol_per_gDW_per_hr"/>
		<parameter id="OBJECTIVE_COEFFICIENT" value="0.0"/>
		<parameter id="FLUX_VALUE" value="0.0" units="mmol_per_gDW_per_hr"/>
	</listOfParameters>
</kineticLaw>
</reaction>
<reaction id="r_FTHFD" name="formyltetrahydrofolate_deformylase" reversible="false">
<notes>
<html:p>GENE_ASSOCIATION: ( cce_0404 ) </html:p>
<html:p>PROTEIN_ASSOCIATION: YkkE(cce_0404) </html:p>
<html:p>SUBSYSTEM: Folate_Metabolism</html:p>
<html:p>PROTEIN_CLASS: 3.5.1.10</html:p>
</notes>
<listOfReactants>
	<speciesReference species="m_10fthf_c" stoichiometry="1.000000"/>
	<speciesReference species="m_h2o_c" stoichiometry="1.000000"/>
</listOfReactants>
<listOfProducts>
	<speciesReference species="m_formate_c" stoichiometry="1.000000"/>
	<speciesReference species="m_h_c" stoichiometry="1.000000"/>
	<speciesReference species="m_thf_c" stoichiometry="1.000000"/>
</listOfProducts>
<kineticLaw>
	<math xmlns="http://www.w3.org/1998/Math/MathML">
			<ci> FLUX_VALUE </ci>
	</math>
	<listOfParameters>
		<parameter id="LOWER_BOUND" value="0" units="mmol_per_gDW_per_hr"/>
		<parameter id="UPPER_BOUND" value="1000" units="mmol_per_gDW_per_hr"/>
		<parameter id="OBJECTIVE_COEFFICIENT" value="0.0"/>
		<parameter id="FLUX_VALUE" value="0.0" units="mmol_per_gDW_per_hr"/>
	</listOfParameters>
</kineticLaw>
</reaction>
<reaction id="r_FUMH" name="fumarase" reversible="true">
<notes>
<html:p>GENE_ASSOCIATION: ( cce_0396 ) </html:p>
<html:p>PROTEIN_ASSOCIATION: FumCec(cce_0396) </html:p>
<html:p>SUBSYSTEM: Citrate_Cycle_TCA</html:p>
<html:p>PROTEIN_CLASS: 4.2.1.2</html:p>
</notes>
<listOfReactants>
	<speciesReference species="m_fum_c" stoichiometry="1.000000"/>
	<speciesReference species="m_h2o_c" stoichiometry="1.000000"/>
</listOfReactants>
<listOfProducts>
	<speciesReference species="m_mal_l_c" stoichiometry="1.000000"/>
</listOfProducts>
<kineticLaw>
	<math xmlns="http://www.w3.org/1998/Math/MathML">
			<ci> FLUX_VALUE </ci>
	</math>
	<listOfParameters>
		<parameter id="LOWER_BOUND" value="-1000" units="mmol_per_gDW_per_hr"/>
		<parameter id="UPPER_BOUND" value="1000" units="mmol_per_gDW_per_hr"/>
		<parameter id="OBJECTIVE_COEFFICIENT" value="0.0"/>
		<parameter id="FLUX_VALUE" value="0.0" units="mmol_per_gDW_per_hr"/>
	</listOfParameters>
</kineticLaw>
</reaction>
<reaction id="r_FUPK" name="fructose_6_phosphate_phosphoketolase" reversible="false">
<notes>
<html:p>GENE_ASSOCIATION: ( cce_5184 ) or ( cce_2225 ) or ( cce_3607 ) </html:p>
<html:p>PROTEIN_ASSOCIATION: (Pkt2(cce_5184)) or (Pkt(cce_2225)) or (Pkt1(cce_3607)) </html:p>
<html:p>SUBSYSTEM: Glycolysis/Gluconeogenesis</html:p>
<html:p>PROTEIN_CLASS: 4.1.2.22</html:p>
</notes>
<listOfReactants>
	<speciesReference species="m_f6p_c" stoichiometry="1.000000"/>
	<speciesReference species="m_pi_c" stoichiometry="1.000000"/>
</listOfReactants>
<listOfProducts>
	<speciesReference species="m_actp_c" stoichiometry="1.000000"/>
	<speciesReference species="m_e4p_c" stoichiometry="1.000000"/>
	<speciesReference species="m_h2o_c" stoichiometry="1.000000"/>
</listOfProducts>
<kineticLaw>
	<math xmlns="http://www.w3.org/1998/Math/MathML">
			<ci> FLUX_VALUE </ci>
	</math>
	<listOfParameters>
		<parameter id="LOWER_BOUND" value="0" units="mmol_per_gDW_per_hr"/>
		<parameter id="UPPER_BOUND" value="1000" units="mmol_per_gDW_per_hr"/>
		<parameter id="OBJECTIVE_COEFFICIENT" value="0.0"/>
		<parameter id="FLUX_VALUE" value="0.0" units="mmol_per_gDW_per_hr"/>
	</listOfParameters>
</kineticLaw>
</reaction>
<reaction id="r_G1PACT" name="glucosamine_1_phosphate_N_acetyltransferase" reversible="false">
<notes>
<html:p>GENE_ASSOCIATION: ( cce_2076 ) </html:p>
<html:p>PROTEIN_ASSOCIATION: GcaD(cce_2076) </html:p>
<html:p>SUBSYSTEM: Amino_Sugar_and_Nucleotide_Sugar_Metabolism</html:p>
<html:p>PROTEIN_CLASS: 2.3.1.157</html:p>
</notes>
<listOfReactants>
	<speciesReference species="m_accoa_c" stoichiometry="1.000000"/>
	<speciesReference species="m_gam1p_c" stoichiometry="1.000000"/>
</listOfReactants>
<listOfProducts>
	<speciesReference species="m_acgam1p_c" stoichiometry="1.000000"/>
	<speciesReference species="m_coa_c" stoichiometry="1.000000"/>
	<speciesReference species="m_h_c" stoichiometry="1.000000"/>
</listOfProducts>
<kineticLaw>
	<math xmlns="http://www.w3.org/1998/Math/MathML">
			<ci> FLUX_VALUE </ci>
	</math>
	<listOfParameters>
		<parameter id="LOWER_BOUND" value="0" units="mmol_per_gDW_per_hr"/>
		<parameter id="UPPER_BOUND" value="1000" units="mmol_per_gDW_per_hr"/>
		<parameter id="OBJECTIVE_COEFFICIENT" value="0.0"/>
		<parameter id="FLUX_VALUE" value="0.0" units="mmol_per_gDW_per_hr"/>
	</listOfParameters>
</kineticLaw>
</reaction>
<reaction id="r_G1PTMT" name="glucose_1_phosphate_thymidylyltransferase" reversible="false">
<notes>
<html:p>GENE_ASSOCIATION: ( cce_2549 ) </html:p>
<html:p>PROTEIN_ASSOCIATION: RfbA(cce_2549) </html:p>
<html:p>SUBSYSTEM: Other</html:p>
<html:p>PROTEIN_CLASS: 2.7.7.24</html:p>
</notes>
<listOfReactants>
	<speciesReference species="m_dttp_c" stoichiometry="1.000000"/>
	<speciesReference species="m_g1p_c" stoichiometry="1.000000"/>
	<speciesReference species="m_h_c" stoichiometry="1.000000"/>
</listOfReactants>
<listOfProducts>
	<speciesReference species="m_dtdpglc_c" stoichiometry="1.000000"/>
	<speciesReference species="m_ppi_c" stoichiometry="1.000000"/>
</listOfProducts>
<kineticLaw>
	<math xmlns="http://www.w3.org/1998/Math/MathML">
			<ci> FLUX_VALUE </ci>
	</math>
	<listOfParameters>
		<parameter id="LOWER_BOUND" value="0" units="mmol_per_gDW_per_hr"/>
		<parameter id="UPPER_BOUND" value="1000" units="mmol_per_gDW_per_hr"/>
		<parameter id="OBJECTIVE_COEFFICIENT" value="0.0"/>
		<parameter id="FLUX_VALUE" value="0.0" units="mmol_per_gDW_per_hr"/>
	</listOfParameters>
</kineticLaw>
</reaction>
<reaction id="r_G1SAT" name="glutamate_1_semialdehyde_aminotransferase" reversible="true">
<notes>
<html:p>GENE_ASSOCIATION: ( cce_0172 ) </html:p>
<html:p>PROTEIN_ASSOCIATION: HemL(cce_0172) </html:p>
<html:p>SUBSYSTEM: Porphyrin_and_Chlorophyll_Metabolism</html:p>
<html:p>PROTEIN_CLASS: 5.4.3.8</html:p>
</notes>
<listOfReactants>
	<speciesReference species="m_glu1sa_c" stoichiometry="1.000000"/>
</listOfReactants>
<listOfProducts>
	<speciesReference species="m_5aop_c" stoichiometry="1.000000"/>
</listOfProducts>
<kineticLaw>
	<math xmlns="http://www.w3.org/1998/Math/MathML">
			<ci> FLUX_VALUE </ci>
	</math>
	<listOfParameters>
		<parameter id="LOWER_BOUND" value="-1000" units="mmol_per_gDW_per_hr"/>
		<parameter id="UPPER_BOUND" value="1000" units="mmol_per_gDW_per_hr"/>
		<parameter id="OBJECTIVE_COEFFICIENT" value="0.0"/>
		<parameter id="FLUX_VALUE" value="0.0" units="mmol_per_gDW_per_hr"/>
	</listOfParameters>
</kineticLaw>
</reaction>
<reaction id="r_G35DP" name="guanosine_3_5_bisdiphosphate_3_diphosphatase" reversible="false">
<notes>
<html:p>GENE_ASSOCIATION: ( cce_4391 ) </html:p>
<html:p>PROTEIN_ASSOCIATION: RelA(cce_4391) </html:p>
<html:p>SUBSYSTEM: Purine_and_Pyrimidine_Metabolism</html:p>
<html:p>PROTEIN_CLASS: 3.1.7.2</html:p>
</notes>
<listOfReactants>
	<speciesReference species="m_gdpdp_c" stoichiometry="1.000000"/>
	<speciesReference species="m_h2o_c" stoichiometry="1.000000"/>
</listOfReactants>
<listOfProducts>
	<speciesReference species="m_gdp_c" stoichiometry="1.000000"/>
	<speciesReference species="m_ppi_c" stoichiometry="1.000000"/>
</listOfProducts>
<kineticLaw>
	<math xmlns="http://www.w3.org/1998/Math/MathML">
			<ci> FLUX_VALUE </ci>
	</math>
	<listOfParameters>
		<parameter id="LOWER_BOUND" value="0" units="mmol_per_gDW_per_hr"/>
		<parameter id="UPPER_BOUND" value="1000" units="mmol_per_gDW_per_hr"/>
		<parameter id="OBJECTIVE_COEFFICIENT" value="0.0"/>
		<parameter id="FLUX_VALUE" value="0.0" units="mmol_per_gDW_per_hr"/>
	</listOfParameters>
</kineticLaw>
</reaction>
<reaction id="r_G3PD2" name="glycerol_3_phosphate_dehydrogenase_NADP" reversible="true">
<notes>
<html:p>GENE_ASSOCIATION: ( cce_4760 ) </html:p>
<html:p>PROTEIN_ASSOCIATION: GlpA(cce_2610) </html:p>
<html:p>SUBSYSTEM: Glycerolipid_Metabolism</html:p>
<html:p>PROTEIN_CLASS: 1.1.1.94</html:p>
</notes>
<listOfReactants>
	<speciesReference species="m_glyc3p_c" stoichiometry="1.000000"/>
	<speciesReference species="m_nadp_c" stoichiometry="1.000000"/>
</listOfReactants>
<listOfProducts>
	<speciesReference species="m_dhap_c" stoichiometry="1.000000"/>
	<speciesReference species="m_h_c" stoichiometry="1.000000"/>
	<speciesReference species="m_nadph_c" stoichiometry="1.000000"/>
</listOfProducts>
<kineticLaw>
	<math xmlns="http://www.w3.org/1998/Math/MathML">
			<ci> FLUX_VALUE </ci>
	</math>
	<listOfParameters>
		<parameter id="LOWER_BOUND" value="-1000" units="mmol_per_gDW_per_hr"/>
		<parameter id="UPPER_BOUND" value="1000" units="mmol_per_gDW_per_hr"/>
		<parameter id="OBJECTIVE_COEFFICIENT" value="0.0"/>
		<parameter id="FLUX_VALUE" value="0.0" units="mmol_per_gDW_per_hr"/>
	</listOfParameters>
</kineticLaw>
</reaction>
<reaction id="r_G3PD_PQ" name="glycerol_3_phosphate_dehydrogenase_plastoquinone_9" reversible="false">
<notes>
<html:p>GENE_ASSOCIATION: ( cce_2610 ) </html:p>
<html:p>PROTEIN_ASSOCIATION: GpsA(cce_4760) </html:p>
<html:p>SUBSYSTEM: Glycerolipid_Metabolism</html:p>
<html:p>PROTEIN_CLASS: 1.1.99.5</html:p>
</notes>
<listOfReactants>
	<speciesReference species="m_glyc3p_c" stoichiometry="1.000000"/>
	<speciesReference species="m_pq9_c" stoichiometry="1.000000"/>
</listOfReactants>
<listOfProducts>
	<speciesReference species="m_dhap_c" stoichiometry="1.000000"/>
	<speciesReference species="m_pq9h2_c" stoichiometry="1.000000"/>
</listOfProducts>
<kineticLaw>
	<math xmlns="http://www.w3.org/1998/Math/MathML">
			<ci> FLUX_VALUE </ci>
	</math>
	<listOfParameters>
		<parameter id="LOWER_BOUND" value="0" units="mmol_per_gDW_per_hr"/>
		<parameter id="UPPER_BOUND" value="1000" units="mmol_per_gDW_per_hr"/>
		<parameter id="OBJECTIVE_COEFFICIENT" value="0.0"/>
		<parameter id="FLUX_VALUE" value="0.0" units="mmol_per_gDW_per_hr"/>
	</listOfParameters>
</kineticLaw>
</reaction>
<reaction id="r_G3POA_CN" name="glycerol_3_phosphate_O_acyltransferase_Cyanothece" reversible="false">
<notes>
<html:p>GENE_ASSOCIATION:</html:p>
<html:p>PROTEIN_ASSOCIATION:</html:p>
<html:p>SUBSYSTEM: Glycerolipid_Metabolism</html:p>
<html:p>PROTEIN_CLASS: 2.3.1.15</html:p>
</notes>
<listOfReactants>
	<speciesReference species="m_9hdeacp_c" stoichiometry="0.070000"/>
	<speciesReference species="m_glyc3p_c" stoichiometry="1.000000"/>
	<speciesReference species="m_linlnacp_c" stoichiometry="0.320000"/>
	<speciesReference species="m_myrsacp_c" stoichiometry="0.050000"/>
	<speciesReference species="m_ocdacp_c" stoichiometry="0.010000"/>
	<speciesReference species="m_ocdcyaacp_c" stoichiometry="0.050000"/>
	<speciesReference species="m_octeacp_c" stoichiometry="0.040000"/>
	<speciesReference species="m_palmacp_c" stoichiometry="0.460000"/>
</listOfReactants>
<listOfProducts>
	<speciesReference species="m_1ag3p_cn_c" stoichiometry="0.020000"/>
	<speciesReference species="m_acp_c" stoichiometry="1.000000"/>
</listOfProducts>
<kineticLaw>
	<math xmlns="http://www.w3.org/1998/Math/MathML">
			<ci> FLUX_VALUE </ci>
	</math>
	<listOfParameters>
		<parameter id="LOWER_BOUND" value="0" units="mmol_per_gDW_per_hr"/>
		<parameter id="UPPER_BOUND" value="1000" units="mmol_per_gDW_per_hr"/>
		<parameter id="OBJECTIVE_COEFFICIENT" value="0.0"/>
		<parameter id="FLUX_VALUE" value="0.0" units="mmol_per_gDW_per_hr"/>
	</listOfParameters>
</kineticLaw>
</reaction>
<reaction id="r_G5SADS" name="L_glutamate_5_semialdehyde_dehydratase_spontaneous" reversible="true">
<notes>
<html:p>GENE_ASSOCIATION:</html:p>
<html:p>PROTEIN_ASSOCIATION:</html:p>
<html:p>SUBSYSTEM: Arginine_and_Proline_Metabolism</html:p>
<html:p>PROTEIN_CLASS: None</html:p>
</notes>
<listOfReactants>
	<speciesReference species="m_glu5sa_c" stoichiometry="1.000000"/>
</listOfReactants>
<listOfProducts>
	<speciesReference species="m_1pyr5c_c" stoichiometry="1.000000"/>
	<speciesReference species="m_h2o_c" stoichiometry="1.000000"/>
	<speciesReference species="m_h_c" stoichiometry="1.000000"/>
</listOfProducts>
<kineticLaw>
	<math xmlns="http://www.w3.org/1998/Math/MathML">
			<ci> FLUX_VALUE </ci>
	</math>
	<listOfParameters>
		<parameter id="LOWER_BOUND" value="-1000" units="mmol_per_gDW_per_hr"/>
		<parameter id="UPPER_BOUND" value="1000" units="mmol_per_gDW_per_hr"/>
		<parameter id="OBJECTIVE_COEFFICIENT" value="0.0"/>
		<parameter id="FLUX_VALUE" value="0.0" units="mmol_per_gDW_per_hr"/>
	</listOfParameters>
</kineticLaw>
</reaction>
<reaction id="r_G5SD" name="glutamate_5_semialdehyde_dehydrogenase" reversible="false">
<notes>
<html:p>GENE_ASSOCIATION: ( cce_2383 ) or ( cce_0897 ) </html:p>
<html:p>PROTEIN_ASSOCIATION: (ProA(cce_2383)) or (ProA2(cce_0897)) </html:p>
<html:p>SUBSYSTEM: Arginine_and_Proline_Metabolism</html:p>
<html:p>PROTEIN_CLASS: 1.2.1.41</html:p>
</notes>
<listOfReactants>
	<speciesReference species="m_glu5p_c" stoichiometry="1.000000"/>
	<speciesReference species="m_h_c" stoichiometry="1.000000"/>
	<speciesReference species="m_nadph_c" stoichiometry="1.000000"/>
</listOfReactants>
<listOfProducts>
	<speciesReference species="m_glu5sa_c" stoichiometry="1.000000"/>
	<speciesReference species="m_nadp_c" stoichiometry="1.000000"/>
	<speciesReference species="m_pi_c" stoichiometry="1.000000"/>
</listOfProducts>
<kineticLaw>
	<math xmlns="http://www.w3.org/1998/Math/MathML">
			<ci> FLUX_VALUE </ci>
	</math>
	<listOfParameters>
		<parameter id="LOWER_BOUND" value="0" units="mmol_per_gDW_per_hr"/>
		<parameter id="UPPER_BOUND" value="1000" units="mmol_per_gDW_per_hr"/>
		<parameter id="OBJECTIVE_COEFFICIENT" value="0.0"/>
		<parameter id="FLUX_VALUE" value="0.0" units="mmol_per_gDW_per_hr"/>
	</listOfParameters>
</kineticLaw>
</reaction>
<reaction id="r_G6PDA" name="glucosamine_6_phosphate_deaminase" reversible="false">
<notes>
<html:p>GENE_ASSOCIATION: ( cce_1331 ) </html:p>
<html:p>PROTEIN_ASSOCIATION: NagB(cce_1331) </html:p>
<html:p>SUBSYSTEM: Amino_Sugar_and_Nucleotide_Sugar_Metabolism</html:p>
<html:p>PROTEIN_CLASS: 3.5.99.6</html:p>
</notes>
<listOfReactants>
	<speciesReference species="m_gam6p_c" stoichiometry="1.000000"/>
	<speciesReference species="m_h2o_c" stoichiometry="1.000000"/>
</listOfReactants>
<listOfProducts>
	<speciesReference species="m_f6p_c" stoichiometry="1.000000"/>
	<speciesReference species="m_nh4_c" stoichiometry="1.000000"/>
</listOfProducts>
<kineticLaw>
	<math xmlns="http://www.w3.org/1998/Math/MathML">
			<ci> FLUX_VALUE </ci>
	</math>
	<listOfParameters>
		<parameter id="LOWER_BOUND" value="0" units="mmol_per_gDW_per_hr"/>
		<parameter id="UPPER_BOUND" value="1000" units="mmol_per_gDW_per_hr"/>
		<parameter id="OBJECTIVE_COEFFICIENT" value="0.0"/>
		<parameter id="FLUX_VALUE" value="0.0" units="mmol_per_gDW_per_hr"/>
	</listOfParameters>
</kineticLaw>
</reaction>
<reaction id="r_G6PDHY" name="glucose_6_phosphate_dehydrogenase" reversible="true">
<notes>
<html:p>GENE_ASSOCIATION: ( cce_2536 ) </html:p>
<html:p>PROTEIN_ASSOCIATION: Zwf(cce_2536) </html:p>
<html:p>SUBSYSTEM: Pentose_Phosphate_Pathway</html:p>
<html:p>PROTEIN_CLASS: 1.1.1.49</html:p>
</notes>
<listOfReactants>
	<speciesReference species="m_g6p_c" stoichiometry="1.000000"/>
	<speciesReference species="m_nadp_c" stoichiometry="1.000000"/>
</listOfReactants>
<listOfProducts>
	<speciesReference species="m_6pgl_c" stoichiometry="1.000000"/>
	<speciesReference species="m_h_c" stoichiometry="1.000000"/>
	<speciesReference species="m_nadph_c" stoichiometry="1.000000"/>
</listOfProducts>
<kineticLaw>
	<math xmlns="http://www.w3.org/1998/Math/MathML">
			<ci> FLUX_VALUE </ci>
	</math>
	<listOfParameters>
		<parameter id="LOWER_BOUND" value="-1000" units="mmol_per_gDW_per_hr"/>
		<parameter id="UPPER_BOUND" value="1000" units="mmol_per_gDW_per_hr"/>
		<parameter id="OBJECTIVE_COEFFICIENT" value="0.0"/>
		<parameter id="FLUX_VALUE" value="0.0" units="mmol_per_gDW_per_hr"/>
	</listOfParameters>
</kineticLaw>
</reaction>
<reaction id="r_GALABC" name="D_galactose_transport_via_ABC_system" reversible="false">
<notes>
<html:p>GENE_ASSOCIATION: ( cce_4650 ) </html:p>
<html:p>PROTEIN_ASSOCIATION: MglB(cce_4650) </html:p>
<html:p>SUBSYSTEM: Transport_Extracellular</html:p>
<html:p>PROTEIN_CLASS: None</html:p>
</notes>
<listOfReactants>
	<speciesReference species="m_atp_c" stoichiometry="1.000000"/>
	<speciesReference species="m_gal_e" stoichiometry="1.000000"/>
	<speciesReference species="m_h2o_c" stoichiometry="1.000000"/>
</listOfReactants>
<listOfProducts>
	<speciesReference species="m_adp_c" stoichiometry="1.000000"/>
	<speciesReference species="m_gal_c" stoichiometry="1.000000"/>
	<speciesReference species="m_h_c" stoichiometry="1.000000"/>
	<speciesReference species="m_pi_c" stoichiometry="1.000000"/>
</listOfProducts>
<kineticLaw>
	<math xmlns="http://www.w3.org/1998/Math/MathML">
			<ci> FLUX_VALUE </ci>
	</math>
	<listOfParameters>
		<parameter id="LOWER_BOUND" value="0" units="mmol_per_gDW_per_hr"/>
		<parameter id="UPPER_BOUND" value="1000" units="mmol_per_gDW_per_hr"/>
		<parameter id="OBJECTIVE_COEFFICIENT" value="0.0"/>
		<parameter id="FLUX_VALUE" value="0.0" units="mmol_per_gDW_per_hr"/>
	</listOfParameters>
</kineticLaw>
</reaction>
<reaction id="r_GALU" name="UTP_glucose_1_phosphate_uridylyltransferase" reversible="true">
<notes>
<html:p>GENE_ASSOCIATION:</html:p>
<html:p>PROTEIN_ASSOCIATION:</html:p>
<html:p>SUBSYSTEM: Amino_Sugar_and_Nucleotide_Sugar_Metabolism</html:p>
<html:p>PROTEIN_CLASS: 2.7.7.9</html:p>
</notes>
<listOfReactants>
	<speciesReference species="m_g1p_c" stoichiometry="1.000000"/>
	<speciesReference species="m_h_c" stoichiometry="1.000000"/>
	<speciesReference species="m_utp_c" stoichiometry="1.000000"/>
</listOfReactants>
<listOfProducts>
	<speciesReference species="m_ppi_c" stoichiometry="1.000000"/>
	<speciesReference species="m_udpg_c" stoichiometry="1.000000"/>
</listOfProducts>
<kineticLaw>
	<math xmlns="http://www.w3.org/1998/Math/MathML">
			<ci> FLUX_VALUE </ci>
	</math>
	<listOfParameters>
		<parameter id="LOWER_BOUND" value="-1000" units="mmol_per_gDW_per_hr"/>
		<parameter id="UPPER_BOUND" value="1000" units="mmol_per_gDW_per_hr"/>
		<parameter id="OBJECTIVE_COEFFICIENT" value="0.0"/>
		<parameter id="FLUX_VALUE" value="0.0" units="mmol_per_gDW_per_hr"/>
	</listOfParameters>
</kineticLaw>
</reaction>
<reaction id="r_GAPD" name="glyceraldehyde_3_phosphate_dehydrogenase_NAD" reversible="true">
<notes>
<html:p>GENE_ASSOCIATION: ( cce_2132 ) or ( cce_3612 ) </html:p>
<html:p>PROTEIN_ASSOCIATION: (GapA1(cce_2132)) or (GapA(cce_3612)) </html:p>
<html:p>SUBSYSTEM: Glycolysis/Gluconeogenesis</html:p>
<html:p>PROTEIN_CLASS: 1.2.1.12</html:p>
</notes>
<listOfReactants>
	<speciesReference species="m_g3p_c" stoichiometry="1.000000"/>
	<speciesReference species="m_nad_c" stoichiometry="1.000000"/>
	<speciesReference species="m_pi_c" stoichiometry="1.000000"/>
</listOfReactants>
<listOfProducts>
	<speciesReference species="m_13dpg_c" stoichiometry="1.000000"/>
	<speciesReference species="m_h_c" stoichiometry="1.000000"/>
	<speciesReference species="m_nadh_c" stoichiometry="1.000000"/>
</listOfProducts>
<kineticLaw>
	<math xmlns="http://www.w3.org/1998/Math/MathML">
			<ci> FLUX_VALUE </ci>
	</math>
	<listOfParameters>
		<parameter id="LOWER_BOUND" value="-1000" units="mmol_per_gDW_per_hr"/>
		<parameter id="UPPER_BOUND" value="1000" units="mmol_per_gDW_per_hr"/>
		<parameter id="OBJECTIVE_COEFFICIENT" value="0.0"/>
		<parameter id="FLUX_VALUE" value="0.0" units="mmol_per_gDW_per_hr"/>
	</listOfParameters>
</kineticLaw>
</reaction>
<reaction id="r_GAPD_NADP" name="glyceraldehyde_3_phosphate_dehydrogenase_NADP_phosphorylating" reversible="false">
<notes>
<html:p>GENE_ASSOCIATION: ( fig_43989_3_peg_2190 ) or ( fig_43989_3_peg_2191 ) </html:p>
<html:p>PROTEIN_ASSOCIATION: (GapB1(fig_43989_3_peg_2190)) or (GapB(fig_43989_3_peg_2191)) </html:p>
<html:p>SUBSYSTEM: Glycolysis/Gluconeogenesis</html:p>
<html:p>PROTEIN_CLASS: 1.2.1.13</html:p>
</notes>
<listOfReactants>
	<speciesReference species="m_13dpg_c" stoichiometry="1.000000"/>
	<speciesReference species="m_h_c" stoichiometry="1.000000"/>
	<speciesReference species="m_nadph_c" stoichiometry="1.000000"/>
</listOfReactants>
<listOfProducts>
	<speciesReference species="m_g3p_c" stoichiometry="1.000000"/>
	<speciesReference species="m_nadp_c" stoichiometry="1.000000"/>
	<speciesReference species="m_pi_c" stoichiometry="1.000000"/>
</listOfProducts>
<kineticLaw>
	<math xmlns="http://www.w3.org/1998/Math/MathML">
			<ci> FLUX_VALUE </ci>
	</math>
	<listOfParameters>
		<parameter id="LOWER_BOUND" value="0" units="mmol_per_gDW_per_hr"/>
		<parameter id="UPPER_BOUND" value="1000" units="mmol_per_gDW_per_hr"/>
		<parameter id="OBJECTIVE_COEFFICIENT" value="0.0"/>
		<parameter id="FLUX_VALUE" value="0.0" units="mmol_per_gDW_per_hr"/>
	</listOfParameters>
</kineticLaw>
</reaction>
<reaction id="r_GARFT" name="phosphoribosylglycinamide_formyltransferase" reversible="true">
<notes>
<html:p>GENE_ASSOCIATION: ( cce_0426 ) </html:p>
<html:p>PROTEIN_ASSOCIATION: PurN(cce_0426) </html:p>
<html:p>SUBSYSTEM: Purine_and_Pyrimidine_Metabolism</html:p>
<html:p>PROTEIN_CLASS: 2.1.2.2</html:p>
</notes>
<listOfReactants>
	<speciesReference species="m_10fthf_c" stoichiometry="1.000000"/>
	<speciesReference species="m_gar_c" stoichiometry="1.000000"/>
</listOfReactants>
<listOfProducts>
	<speciesReference species="m_fgam_c" stoichiometry="1.000000"/>
	<speciesReference species="m_h_c" stoichiometry="1.000000"/>
	<speciesReference species="m_thf_c" stoichiometry="1.000000"/>
</listOfProducts>
<kineticLaw>
	<math xmlns="http://www.w3.org/1998/Math/MathML">
			<ci> FLUX_VALUE </ci>
	</math>
	<listOfParameters>
		<parameter id="LOWER_BOUND" value="-1000" units="mmol_per_gDW_per_hr"/>
		<parameter id="UPPER_BOUND" value="1000" units="mmol_per_gDW_per_hr"/>
		<parameter id="OBJECTIVE_COEFFICIENT" value="0.0"/>
		<parameter id="FLUX_VALUE" value="0.0" units="mmol_per_gDW_per_hr"/>
	</listOfParameters>
</kineticLaw>
</reaction>
<reaction id="r_GBEZY" name="1_4_alpha_glucan_branching_enzyme" reversible="false">
<notes>
<html:p>GENE_ASSOCIATION: ( cce_0807 ) or ( cce_1806 ) or ( cce_2248 ) or ( cce_4595 ) </html:p>
<html:p>PROTEIN_ASSOCIATION: (GlgB1(cce_0807)) or (GlgB2(cce_1806)) or (GlgB(cce_2248)) or (GlgB3(cce_4595)) </html:p>
<html:p>SUBSYSTEM: Starch_and_Sucrose_Metabolism</html:p>
<html:p>PROTEIN_CLASS: 2.4.1.18</html:p>
</notes>
<listOfReactants>
	<speciesReference species="m_14glun_c" stoichiometry="1.000000"/>
</listOfReactants>
<listOfProducts>
	<speciesReference species="m_glycogen_c" stoichiometry="1.000000"/>
</listOfProducts>
<kineticLaw>
	<math xmlns="http://www.w3.org/1998/Math/MathML">
			<ci> FLUX_VALUE </ci>
	</math>
	<listOfParameters>
		<parameter id="LOWER_BOUND" value="0" units="mmol_per_gDW_per_hr"/>
		<parameter id="UPPER_BOUND" value="1000" units="mmol_per_gDW_per_hr"/>
		<parameter id="OBJECTIVE_COEFFICIENT" value="0.0"/>
		<parameter id="FLUX_VALUE" value="0.0" units="mmol_per_gDW_per_hr"/>
	</listOfParameters>
</kineticLaw>
</reaction>
<reaction id="r_GCALDD" name="Glycolaldehyde_dehydrogenase" reversible="false">
<notes>
<html:p>GENE_ASSOCIATION: ( cce_3229 ) </html:p>
<html:p>PROTEIN_ASSOCIATION: DhaS(cce_3229) </html:p>
<html:p>SUBSYSTEM: Glyoxylate_Metabolism</html:p>
<html:p>PROTEIN_CLASS: 1.2.1.21</html:p>
</notes>
<listOfReactants>
	<speciesReference species="m_gcald_c" stoichiometry="1.000000"/>
	<speciesReference species="m_h2o_c" stoichiometry="1.000000"/>
	<speciesReference species="m_nad_c" stoichiometry="1.000000"/>
</listOfReactants>
<listOfProducts>
	<speciesReference species="m_glyclt_c" stoichiometry="1.000000"/>
	<speciesReference species="m_h_c" stoichiometry="2.000000"/>
	<speciesReference species="m_nadh_c" stoichiometry="1.000000"/>
</listOfProducts>
<kineticLaw>
	<math xmlns="http://www.w3.org/1998/Math/MathML">
			<ci> FLUX_VALUE </ci>
	</math>
	<listOfParameters>
		<parameter id="LOWER_BOUND" value="0" units="mmol_per_gDW_per_hr"/>
		<parameter id="UPPER_BOUND" value="1000" units="mmol_per_gDW_per_hr"/>
		<parameter id="OBJECTIVE_COEFFICIENT" value="0.0"/>
		<parameter id="FLUX_VALUE" value="0.0" units="mmol_per_gDW_per_hr"/>
	</listOfParameters>
</kineticLaw>
</reaction>
<reaction id="r_GDAGEPM" name="Glucosyl_diacylglycerol_epimerization" reversible="true">
<notes>
<html:p>GENE_ASSOCIATION:</html:p>
<html:p>PROTEIN_ASSOCIATION:</html:p>
<html:p>SUBSYSTEM: Fatty_Acid_Synthesis</html:p>
<html:p>PROTEIN_CLASS: None</html:p>
</notes>
<listOfReactants>
	<speciesReference species="m_glcdg_cn_c" stoichiometry="0.020000"/>
</listOfReactants>
<listOfProducts>
	<speciesReference species="m_mgdg_cn_c" stoichiometry="0.020000"/>
</listOfProducts>
<kineticLaw>
	<math xmlns="http://www.w3.org/1998/Math/MathML">
			<ci> FLUX_VALUE </ci>
	</math>
	<listOfParameters>
		<parameter id="LOWER_BOUND" value="-1000" units="mmol_per_gDW_per_hr"/>
		<parameter id="UPPER_BOUND" value="1000" units="mmol_per_gDW_per_hr"/>
		<parameter id="OBJECTIVE_COEFFICIENT" value="0.0"/>
		<parameter id="FLUX_VALUE" value="0.0" units="mmol_per_gDW_per_hr"/>
	</listOfParameters>
</kineticLaw>
</reaction>
[truncated: 515,813 more chars]
