# Supplementary material for: Genome-Scale Modeling of Light-Driven Reductant Partitioning and Carbon Fluxes in Diazotrophic Unicellular Cyanobacterium Cyanothece sp. ATCC 51142
Source: PLoS Comput Biol. 2012 Apr 5;8(4):e1002460. doi: 10.1371/journal.pcbi.1002460 (PMC3329150; doi:10.1371/journal.pcbi.1002460)
Supplement: Table S1 — Reactions in the genome-scale metabolic network i Cce806. (XLSX) [file pcbi.1002460.s005.xlsx]

## Sheet: S1 - Reactions
Table S1. Reactions in the genome-scale metabolic network iCce806
Abbreviation	Name	Equation	ProteinGeneAssociation	GeneAssociation	Subsystem	EC numbers	LL - Without expression data	LL - With expression data	AL - Without expression data	AL - With expression data
4VCR	divinyl chlorophyllide a 8-vinyl-reductase	[c] : dvpc + h + nadph --> mvpc + nadp			Porphyrin and Chlorophyll Metabolism	EC-Undetermined	0.001121/0.001121/0.001121	0.001121/0.001121/0.001121	0.000785/0.000785/0.000785	0.000785/0.000785/0.000785
AACPAT	Acetyl-CoA:[acyl-carrier-protein] S-acetyltransferase	[c] : acp + accoa --> acacp + coa	FabH1(cce_1584)	cce_1584	Fatty Acid Synthesis	EC-2.3.1.38	0.005828/0/0.01748	0.005903/0.005/0.01248	0.00613/0/0.018385	0.006192/0.005/0.013385
ACBIPGT	Adenosyl cobainamide GTP transferase	[c] : adcobap + gtp + h --> adgcoba + ppi	CobU(cce_4757)	cce_4757	Porphyrin and Chlorophyll Metabolism		0/0/0	0/0/0	0/0/0	0/0/0
ACCOAC	acetyl-CoA carboxylase	[c] : accoa + atp + hco3 --> adp + h + malcoa + pi	(AccD(cce_2082) and AccC(cce_3275) and AccA(cce_3933) and AccB(cce_2121))	(cce_2082 and cce_3275 and cce_3933 and cce_2121)	Fatty Acid Synthesis	EC-6.4.1.2	0.128828/0.128828/0.128828	0.128828/0.128828/0.128828	0.135497/0.135497/0.135497	0.135497/0.135497/0.135497
ACGK	acetylglutamate kinase	[c] : acglu + atp --> acg5p + adp	ArgB(cce_3224)	cce_3224	Urea Cycle and Amino Acid Metabolisms	EC-2.7.2.8	0.025008/0.025008/0.025008	0.025008/0.025008/0.025008	0.00482/0.00482/0.00482	0.00482/0.00482/0.00482
ACGS	N-acetylglutamate synthase	[c] : accoa + glu-L --> acglu + coa + h	ArgJ(cce_4314)	cce_4314	Urea Cycle and Amino Acid Metabolisms	EC-2.3.1.1	0/0/0	0/0/0	0/0/0	0/0/0
ACHBS	2-aceto-2-hydroxybutanoate synthase	[c] : 2obut + h + pyr --> 2ahbut + co2	AlsS(cce_4227 and cce_4478 and cce_0628)	(cce_4227 and cce_4478 and cce_0628)	C5-Branched dibasic acid metabolism		0.008263/0.008263/0.008263	0.008263/0.008263/0.008263	0.004465/0.004465/0.004465	0.004465/0.004465/0.004465
ACKr	acetate kinase	[c] : ac + atp <==> actp + adp	(AckA(cce_0800)) or (AckA2(cce_5183))	(cce_0800 or cce_5183)	Pyruvate Metabolism	EC-2.7.2.1	0.006113/-45.8/45.78	0.006113/-45.5/45.54	0.003079/-26.8/26.83	0.003079/-26.6/26.59
ACLS	acetolactate synthase (Also catalyzes ACHBS)	[c] : h + (2) pyr --> alac-S + co2	AlsS(cce_4227 and cce_4478 and cce_0628)	(cce_4227 and cce_4478 and cce_0628)	C5-Branched dibasic acid metabolism	EC-4.1.3.18	0.024386/0.024386/0.024386	0.024386/0.024386/0.024386	0.012933/0.012933/0.012933	0.012933/0.012933/0.012933
ACMANAt2	N-acetyl-D-mannosamine proton symport	acmana[e] + h[e] --> acmana[c] + h[c]			Transport		0/0/0	0/0/0	0/0/0	0/0/0
ACMAT1	Acyl-[acyl-carrier-protein]:malonyl-[acyl-carrier-protein] C-acyltransferase (decarboxylating)	[c] : acacp + h + malacp --> acp + actacp + co2	FabF(cce_4118)	cce_4118	Fatty Acid Synthesis	EC-2.3.1.41	0.005828/0/0.01748	0.005903/0.005/0.01248	0.00613/0/0.018385	0.006192/0.005/0.013385
ACNPLYS	N-Acetylneuraminate pyruvate-lyase	[c] : acmana + h2o + pep --> acnam + pi	Anpl(cce_4481)	cce_4481	Amino Sugar and Nucleotide Sugar Metabolism	EC-4.1.3.19	0/0/0	0/0/0	0/0/0	0/0/0
ACONT	aconitase	[c] : cit <==> icit	AcnB(cce_3280)	cce_3280	Citrate Cycle (TCA)	EC-4.2.1.3	0.067798/0.067798/0.067798	0.067798/0.067798/0.067798	0.028934/0.028934/0.028934	0.028934/0.028934/0.028934
ACOTA	acetylornithine transaminase	[c] : acorn + akg <==> acg5sa + glu-L	ArgD(cce_3094)	cce_3094	Urea Cycle and Amino Acid Metabolisms	EC-2.6.1.11	-0.02501/-0.02501/-0.02501	-0.02501/-0.02501/-0.02501	-0.00482/-0.00482/-0.00482	-0.00482/-0.00482/-0.00482
ACPSc	[acyl-carrier-protein] phosphodiesterase	[c] : acp + h2o --> apoacp + h + pan4p	AcpD1(cce_4620)	cce_4620	Pantothenate and CoA Biosynthesis	EC-3.1.4.14	0/0/0	0/0/0	0/0/0	0/0/0
ACS	acetyl-CoA synthetase	[c] : ac + atp + coa --> accoa + amp + ppi	Acs(cce_2016)	cce_2016	Pyruvate Metabolism	EC-6.2.1.1	0/0/45.78	0.005/0.005/45.54	0/0/26.83	0.005/0.005/26.59
ACS2	acetyl-CoA synthase (propionate)	[c] : atp + coa + ppa --> amp + ppcoa + ppi	Acs(cce_2016)	cce_2016	Propanoate Metabolism	EC-6.2.1.1	0/0/45.78	0.005/0.005/45.54	0/0/26.83	0.005/0.005/26.59
ACYP	acetylphosphatase	[c] : actp + h2o --> ac + h + pi	AcylP(cce_4160)	cce_4160	Pyruvate Metabolism	EC-3.6.1.7	0/0/45.78	0/0/45.53	0/0/26.83	0/0/26.59
ADA	Adenosine deaminase	[c] : adn + h + h2o --> ins + nh4	(Aah1(cce_0747)) or (Add(cce_4185))	(cce_0747 or cce_4185)	Purine and Pyrimidine Metabolism	EC-3.5.4.4	0/0/0	0/0/0	0/0/0	0/0/0
ADCL	4-aminobenzoate synthase	[c] : 4adcho --> 4abz + h + pyr	PabAc(cce_3751)	cce_3751	Folate Metabolism		0.000123/0.000123/0.000123	0.000123/0.000123/0.000123	0.000092/0.000092/0.000092	0.000092/0.000092/0.000092
ADCOBAK	Adenosyl cobinamide kinase	[c] : adcoba + atp --> adcobap + adp + h	CobU(cce_4757)	cce_4757	Porphyrin and Chlorophyll Metabolism		0/0/0	0/0/0	0/0/0	0/0/0
ADCOBAS	adenosylcobinamide-phosphate synthase	[c] : 1ap2ol + adcobhex --> adcoba + h2o	CbiB(cce_0450)	cce_0450	Porphyrin and Chlorophyll Metabolism		0/0/0	0/0/0	0/0/0	0/0/0
ADCOBHEXS	adenosylcobyric acid synthase	[c] : adcobdam + (4) atp + (4) gln-L + (4) h2o --> adcobhex + (4) adp + (4) glu-L + (4) h + (4) pi	CobQ-CobD(cce_3359)	cce_3359	Porphyrin and Chlorophyll Metabolism		0/0/0	0/0/0	0/0/0	0/0/0
ADCPS2	adenosylcobinamide-phosphate synthase	[c] : 1ap2olp + adcobhex + atp --> adcobap + adp + h + pi	CbiB(cce_0450)	cce_0450	Porphyrin and Chlorophyll Metabolism		0/0/0	0/0/0	0/0/0	0/0/0
ADCS	4-amino-4-deoxychorismate synthase	[c] : chor + gln-L --> 4adcho + glu-L	PabB(cce_2887 and cce_3401)	(cce_2887 and cce_3401)	Folate Metabolism		0.000123/0.000123/0.000123	0.000123/0.000123/0.000123	0.000092/0.000092/0.000092	0.000092/0.000092/0.000092
ADK1	adenylate kinase	[c] : amp + atp <==> (2) adp	Adk(cce_4034)	cce_4034	Purine and Pyrimidine Metabolism	EC-2.7.4.3	0.288483/0.288483/46.06	0.312362/0.312362/45.84	0.154647/0.154647/26.98	0.174136/0.174136/26.76
ADPRDP	ADPribose diphosphatase	[c] : adprib + h2o --> amp + (2) h + r5p	(NudF(cce_2592)) or (NudF1(cce_2066))	(cce_2592 or cce_2066)	Purine and Pyrimidine Metabolism	EC-3.6.1.13	0/0/0	0/0/0	0/0/0	0/0/0
ADPT	adenine phosphoribosyltransferase	[c] : ade + prpp --> amp + ppi	Apt(cce_2298)	cce_2298	Purine and Pyrimidine Metabolism	EC-2.4.2.7	0.001121/0.001121/15.26	0.005/0.005/15.18	0.000785/0.000785/8.944015	0.005/0.005/8.867656
ADSK	adenylyl-sulfate kinase	[c] : aps + atp --> adp + h + paps	CysC(cce_3972)	cce_3972	Sulfur Metabolism	EC-2.7.1.25	0.007014/0.007014/45.78	0.007014/0.007014/45.54	0.004026/0.004026/26.83	0.005/0.005/26.59
ADSL1r	adenylsuccinate lyase	[c] : dcamp <==> amp + fum	PurB(cce_3816)	cce_3816	Purine and Pyrimidine Metabolism	EC-4.3.2.2	0.013367/0.013367/0.013367	0.013367/0.013367/0.013367	0.008912/0.008912/0.008912	0.008912/0.008912/0.008912
ADSL2r	adenylosuccinate lyase	[c] : 25aics <==> aicar + fum	PurB(cce_3816)	cce_3816	Purine and Pyrimidine Metabolism	EC-4.3.2.2	0.016752/0.016752/0.016752	0.016752/0.016752/0.016752	0.011523/0.011523/0.011523	0.011523/0.011523/0.011523
ADSS	adenylosuccinate synthetase	[c] : asp-L + gtp + imp --> dcamp + gdp + (2) h + pi	PurA(cce_4221)	cce_4221	Purine and Pyrimidine Metabolism	EC-6.3.4.4	0.013367/0.013367/0.013367	0.013367/0.013367/0.013367	0.008912/0.008912/0.008912	0.008912/0.008912/0.008912
AGDC	N-acetylglucosamine-6-phosphate deacetylase	[c] : acgam6p + h2o --> ac + gam6p	NagA(cce_4637)	cce_4637	Amino Sugar and Nucleotide Sugar Metabolism	EC-3.5.1.25	0/0/15.26	0.005/0.005/15.18	0/0/8.94323	0.005/0.005/8.867656
AGPAT_CN	1-acylglycerol-3-phosphate O-acyltransferase (Cyanothece)	[c] : (0.02) 1ag3p_CN + (0.07) 9hdeacp + (0.32) linlnacp + (0.05) myrsacp + (0.01) ocdacp + (0.05) ocdcyaacp + (0.04) octeacp + (0.46) palmacp --> acp + (0.02) pa_CN	PlsC2(cce_1014)	cce_1014	Glycerolipid Metabolism	EC-2.3.1.51	0.00874/0.00874/0.00874	0.00874/0.00874/0.00874	0.009193/0.009193/0.009193	0.009193/0.009193/0.009193
AGPR	N-acetyl-g-glutamyl-phosphate reductase	[c] : acg5sa + nadp + pi <==> acg5p + h + nadph	ArgC(cce_0064)	cce_0064	Urea Cycle and Amino Acid Metabolisms	EC-1.2.1.38	-0.02501/-0.02501/-0.02501	-0.02501/-0.02501/-0.02501	-0.00482/-0.00482/-0.00482	-0.00482/-0.00482/-0.00482
AGT	alanine-glyoxylate transaminase	[c] : ala-L + glx <==> gly + pyr	AmTr(cce_2871)	cce_2871	Glyoxylate Metabolism	EC-2.6.1.44	0.000684/0/1000	0.010123/0.01/1000	0.000616/0/1000	0.010092/0.01/1000
AHAI	acetohydroxy acid isomeroreductase	[c] : alac-S + h + nadph --> 23dhmb + nadp	IlvC(cce_2120)	cce_2120	Valine, Leucine, and Isoleucine Metabolism	EC-1.1.1.86	0.024386/0.024386/0.024386	0.024386/0.024386/0.024386	0.012933/0.012933/0.012933	0.012933/0.012933/0.012933
AHCi	adenosylhomocysteinase	[c] : ahcys + h2o --> adn + hcys-L	Sah1(cce_0835)	cce_0835	Cysteine and Methionine Metabolism	EC-3.3.1.1	0.001121/0.001121/0.001121	0.001121/0.001121/0.001121	0.000785/0.000785/0.000785	0.000785/0.000785/0.000785
AHMMPS	4-amino-5-hydroxymethyl-2-methylpyrimidine synthetase	[c] : air + h2o --> 4ahmmp + gcald + (0.5) o2 + pi	ThiC(cce_3025)	cce_3025	Thiamine Metabolism		0/0/0	0/0/0	0/0/0	0/0/0
AHSERL2	O-acetylhomoserine (thiol)-lyase	[c] : achms + h2s --> ac + hcys-L			Cysteine and Methionine Metabolism	EC-4.2.99.8	0.003566/0.003566/0.003566	0.003566/0.003566/0.003566	0.001887/0.001887/0.001887	0.001887/0.001887/0.001887
AICART	phosphoribosylaminoimidazolecarboxamide formyltransferase	[c] : 10fthf + aicar <==> fprica + thf	PurH(cce_4354)	cce_4354	Purine and Pyrimidine Metabolism	EC-2.1.2.3	0.019118/0.019118/0.019118	0.019118/0.019118/0.019118	0.012952/0.012952/0.012952	0.012952/0.012952/0.012952
AIRC1	phosphoribosylaminoimidazole carboxylase (ATP-dependent)	[c] : air + atp + co2 + h2o --> 5aizc + adp + (2) h + pi	(PurE(cce_4638) and PurK(cce_1273))	(cce_4638 and cce_1273)	Purine and Pyrimidine Metabolism	EC-Undetermined	0.016752/0.016752/0.016752	0.016752/0.016752/0.016752	0.011523/0.011523/0.011523	0.011523/0.011523/0.011523
AKP1	alkaline phosphatase (Dihydroneopterin)	[c] : ahdt + (3) h2o --> dhnpt + (2) h + (3) pi	PhoA(cce_3493)	cce_3493	Folate Metabolism	EC-3.1.3.1	0.000123/0.000123/0.000123	0.000123/0.000123/0.000123	0.000092/0.000092/0.000092	0.000092/0.000092/0.000092
ALA_Dt6	D-alanine transport in/out via proton symport	ala-D[e] + h[e] <==> ala-D[c] + h[c]	CycA(cce_0863)	cce_0863	Transport, Extracellular	TC-2.A.3.1	0/-0.1753/0	0/-0.1753/0	0/-0.24038/0	0/-0.24038/0
ALA_Lt6	L-alanine transport in/out via proton symport	ala-L[e] + h[e] <==> ala-L[c] + h[c]	CycA(cce_0863)	cce_0863	Transport, Extracellular	TC-2.A.25	0/-0.1753/0	0/-0.1753/0	0/-0.24038/0	0/-0.24038/0
ALAD_Lr	L-alanine dehydrogenase (reversible)	[c] : ala-L + h2o + nad <==> h + nadh + nh4 + pyr	Ald(cce_0036)	cce_0036	Alanine and Aspartate Metabolism	EC-1.4.1.1	-0.01801/-3.7/-0.01789	-0.02301/-3.6/-0.02288	-0.0092/-2.2/-0.00911	-0.0142/-2.2/-0.01411
ALALIG	D-alanine-D-alanine ligase (reversible)	[c] : (2) ala-D + atp <==> adp + alaala + h + pi	(DdlA(cce_3118)) or (Ddl(cce_4735))	(cce_3118 or cce_4735)	Alanine and Aspartate Metabolism	EC-6.3.2.4	0/0/45.78	0/0/0	0/0/26.83	0.005/0.005/26.59
ALAR	alanine racemase	[c] : ala-L <==> ala-D	Alr(cce_3719)	cce_3719	Alanine and Aspartate Metabolism	EC-5.1.1.1	0/0/0.175297	0/0/0.175297	0/0/0.24038	0/0/0.24038
ALATRS	Alanyl-tRNA synthetase	[c] : ala-L + atp + trnaala --> alatrna + amp + ppi	AlaS(cce_1722)	cce_1722	Alanine and Aspartate Metabolism	EC-6.1.1.7	0.017885/0.017885/0.017885	0.017885/0.017885/0.017885	0.009107/0.009107/0.009107	0.009107/0.009107/0.009107
ALCD19_D	alcohol dehydrogenase (D-glyceraldehyde to glycerol, NADP)	[c] : glyald + h + nadph <==> glyc + nadp	AdhC1(cce_0782)	cce_0782	Glycerolipid Metabolism	EC-1.1.1.21	0/0/0	0/0/0	0/0/0	0/0/0
ALCD2x	alcohol dehydrogenase (ethanol: NAD)	[c] : etoh + nad <==> acald + h + nadh	(AdhC3(cce_0002)) or (AdhC2(cce_4888)) or (AdhC(cce_1588))	(cce_0002 or cce_4888 or cce_1588)	Glycolysis/Gluconeogenesis	EC-1.1.1.1	0/-0.1753/0	0/-0.1753/0	0/-0.24038/0	0/-0.24038/0
ALDD2x	aldehyde dehydrogenase (acetaldehyde, NAD)	[c] : acald + h2o + nad --> ac + (2) h + nadh	DhaS(cce_3229)	cce_3229	Glycolysis/Gluconeogenesis	EC-1.2.1.3	0/0/0.236405	0/0/0.216405	0/0/0.194942	0/0/0.174942
ALDD8x	aldehyde dehydrogenase (D-glyceraldehyde, NAD)	[c] : glyald + h2o + nad --> glyc-R + (2) h + nadh	DhaS(cce_3229)	cce_3229	Glycerolipid Metabolism	EC-1.2.1.3	0/0/0	0/0/0	0/0/0	0/0/0
AMAA	N-acetylmuramoyl-L-alanine amidase	[c] : acmama + h2o --> acmam + ala-L	(AmiA2(cce_2467)) or (AmiA1(cce_0133)) or (AmiA3(cce_1903))	(cce_2467 or cce_0133 or cce_1903)	Other	EC-3.5.1.28	0/0/0	0/0/0	0/0/0	0/0/0
AMANAPE	N-acetylmannosamine 6-phoshpate epimerase	[c] : acmanap --> acgam6p	NanE(cce_4750)	cce_4750	Amino Sugar and Nucleotide Sugar Metabolism		0/0/15.26	0.005/0.005/15.18	0/0/8.94323	0.005/0.005/8.867656
AMANK	N-acetyl-D-mannosamine kinase	[c] : acmana + atp --> acmanap + adp + h	NanK(cce_2522)	cce_2522	Amino Sugar and Nucleotide Sugar Metabolism	EC-2.7.1.60	0/0/15.26	0.005/0.005/15.18	0/0/8.94323	0.005/0.005/8.867656
AMAOT	adenosylmethionine-8-amino-7-oxononanoate transaminase	[c] : 8aonn + amet <==> amob + dann			Biotin Metabolism	EC-2.6.1.62	0/0/0	0/0/0	0/0/0	0/0/0
AMETt2	S-adenosyl-L-methionine transport in via proton symport	amet[e] + h[e] --> amet[c] + h[c]	Sam3(cce_1411)	cce_1411	Transport, Extracellular		0/0/0	0/0/0	0/0/0	0/0/0
ANPRT	anthranilate phosphoribosyltransferase	[c] : anth + prpp --> ppi + pran	TrpD(cce_0829)	cce_0829	Tyrosine, Tryptophan, and Phenylalanine Metabolism	EC-2.4.2.18	0.002525/0.002525/0.002525	0.002525/0.002525/0.002525	0.001336/0.001336/0.001336	0.001336/0.001336/0.001336
ANS1	anthranilate synthase	[c] : chor + gln-L --> anth + glu-L + h + pyr	(TrpD(cce_0829) and TrpE(cce_1340))	(cce_0829 and cce_1340)	Tyrosine, Tryptophan, and Phenylalanine Metabolism	EC-4.1.3.27	0/0/0.002525	0/0/0.002525	0/0/0.001336	0/0/0.001336
ANS2	anthranilate synthase	[c] : chor + nh4 --> anth + h + h2o + pyr	(TrpD(cce_0829) and TrpE(cce_1340))	(cce_0829 and cce_1340)	Tyrosine, Tryptophan, and Phenylalanine Metabolism	EC-4.1.3.27	0.002525/0/0.002525	0.002525/0/0.002525	0.001336/0/0.001336	0.001336/0/0.001336
AOPBDC	2-amino-3-oxo-4-phosphonoxybutyrate decarboxylation	[c] : amopbut-L <==> amoppro + co2			Vitamin B6 Metabolism		0/0/0	0/0/0	0/0/0	0/0/0
AOXS	8-amino-7-oxononanoate synthase	[c] : ala-L + h + pmcoa <==> 8aonn + co2 + coa	BioF(cce_4151)	cce_4151	Biotin Metabolism	EC-2.3.1.47	0/0/0	0/0/0	0/0/0	0/0/0
APRAUR	5-amino-6-(5-phosphoribosylamino)uracil reductase	[c] : 5apru + h + nadph --> 5aprbu + nadp	RibD(cce_3260)	cce_3260	Riboflavin Metabolism	EC-1.1.1.193	0.000059/0.000059/0.000059	0.000059/0.000059/0.000059	0.000045/0.000045/0.000045	0.000045/0.000045/0.000045
ARGSL	argininosuccinate lyase	[c] : argsuc <==> arg-L + fum	ArgH(cce_0232)	cce_0232	Urea Cycle and Amino Acid Metabolisms	EC-4.3.2.1	0.025008/0.025008/0.025008	0.025008/0.025008/0.025008	0.00482/0.00482/0.00482	0.00482/0.00482/0.00482
ARGSS	argininosuccinate synthase	[c] : asp-L + atp + citr-L --> amp + argsuc + h + ppi	ArgG(cce_4370)	cce_4370	Alanine and Aspartate Metabolism	EC-6.3.4.5	0.025008/0.025008/0.025008	0.025008/0.025008/0.025008	0.00482/0.00482/0.00482	0.00482/0.00482/0.00482
ARGTRS	Arginyl-tRNA synthetase	[c] : arg-L + atp + trnaarg --> amp + argtrna + ppi	ArgS(cce_3576)	cce_3576	Arginine and Proline Metabolism	EC-6.1.1.19	0.007768/0.007768/0.007768	0.007768/0.007768/0.007768	0.004465/0.004465/0.004465	0.004465/0.004465/0.004465
ARSRD2	arsenate reductase (glutaredoxin)	[c] : arsna + (2) gthrd + (2) h --> arsni2 + gthox + h2o	ArsC(cce_2998)	cce_2998	Other	EC-1.20.4.1	0/0/0	0/0/0	0/0/0	0/0/0
ARSt1	arsenite transporter via uniport	arsni2[c] --> arsni2[e]	(Acr3(cce_3000)) or (ArsB(cce_0065))	(cce_3000 or cce_0065)	Transport		0/0/0	0/0/0	0/0/0	0/0/0
ArstATPase	Arsenite-transporting ATPase	arsni2[c] + atp[c] + h2o[c] --> adp[c] + arsni2[e] + h[c] + pi[c]	Arr4(cce_4475)	cce_4475	Transport	EC-3.6.3.16,	0/0/0	0/0/0	0/0/0	0/0/0
ASAD	aspartate-semialdehyde dehydrogenase	[c] : aspsa + nadp + pi <==> 4pasp + h + nadph	Asd(cce_0293)	cce_0293	Alanine and Aspartate Metabolism	EC-1.2.1.11	-0.0081/-0.0081/-0.0081	-0.0081/-0.0081/-0.0081	-0.00464/-0.00464/-0.00464	-0.00464/-0.00464/-0.00464
ASN_Lt	L-asparagine transport via proton symport	asn-L[e] + h[e] --> asn-L[c] + h[c]			Transport		0/0/0	0/0/0	0/0/0	0/0/0
ASNN	L-asparaginase	[c] : asn-L + h2o --> asp-L + nh4	(AnsA(cce_1057)) or (YbiK(cce_3553))	(cce_1057 or cce_3553)	Nitrogen Metabolism	EC-3.5.1.1	0/0/15.26	0.005/0.005/15.18	0/0/8.94323	0.000274/0.000274/8.86293
ASNS1	asparagine synthase (glutamine-hydrolysing)	[c] : asp-L + atp + gln-L + h2o --> amp + asn-L + glu-L + h + ppi	AsnB(cce_4003)	cce_4003	Alanine and Aspartate Metabolism	EC-6.3.5.4	0.009781/0.009781/15.27	0.014781/0.014781/15.19	0.004726/0.004726/8.947956	0.005/0.005/8.867656
ASNTRS	Asparaginyl-tRNA synthetase	[c] : asn-L + atp + trnaasn --> amp + asntrna + ppi	AsnS1(cce_2282)	cce_2282	Alanine and Aspartate Metabolism	EC-6.1.1.22	0.009781/0.009781/0.009781	0.009781/0.009781/0.009781	0.004726/0.004726/0.004726	0.004726/0.004726/0.004726
ASP_Lt	L-aspartate transport via proton symport	asp-L[e] + h[e] --> asp-L[c] + h[c]			Transport		0/0/0	0/0/0	0/0/0	0/0/0
ASP1DC	aspartate 1-decarboxylase	[c] : asp-L + h --> ala-B + co2	PanD(cce_0940)	cce_0940	Alanine and Aspartate Metabolism	EC-4.1.1.11	0.000782/0.000782/0.000782	0.000782/0.000782/0.000782	0.000258/0.000258/0.000258	0.000258/0.000258/0.000258
ASPADT1	Asparaginyl-tRNA synthase (glutamine-hydrolysing)	[c] : asptrna_asn + atp + gln-L + h2o --> adp + asntrna + glu-L + h + pi	GatABC(cce_1674 and cce_0284 and cce_1710)	(cce_1674 and cce_0284 and cce_1710)	Alanine and Aspartate Metabolism	EC-6.3.5.6	0/0/0	0/0/0	0/0/0	0/0/0
ASPCT	aspartate carbamoyltransferase	[c] : asp-L + cbp --> cbasp + h + pi	PyrB(cce_4693)	cce_4693	Purine and Pyrimidine Metabolism	EC-2.1.3.2	0.015525/0.015525/0.015525	0.015525/0.015525/0.015525	0.010929/0.010929/0.010929	0.010929/0.010929/0.010929
ASPK	aspartate kinase	[c] : asp-L + atp <==> 4pasp + adp	AspK(cce_4512)	cce_4512	Alanine and Aspartate Metabolism	EC-2.7.2.4	0.008104/0.008104/0.008104	0.008104/0.008104/0.008104	0.004642/0.004642/0.004642	0.004642/0.004642/0.004642
ASPO5	L-aspartate oxidase	[c] : asp-L + fum --> h + iasp + succ	NadB(cce_2927)	cce_2927	Nicotinate and Nicotinamide Metabolism		0.000978/0.00008/0.000979	0.000979/0.00008/0.000979	0.000739/0.000061/0.000739	0.000061/0.000061/0.000739
ASPO6	L-aspartate oxidase	[c] : asp-L + o2 --> h + h2o2 + iasp	NadB(cce_2927)	cce_2927	Nicotinate and Nicotinamide Metabolism		0/0/0.000898	0/0/0.000898	0/0/0.000678	0.000678/0/0.000678
ASPTA1	aspartate transaminase	[c] : akg + asp-L <==> glu-L + oaa	(AspB2(cce_1121)) or (AspB1(cce_2693))	(cce_1121 or cce_2693)	Alanine and Aspartate Metabolism	EC-2.6.1.1	-0.11749/-0.11749/-0.11749	-0.11749/-0.11749/-0.11749	-0.05172/-0.05172/-0.05172	-0.05172/-0.05172/-0.05172
ASPTRS	Aspartyl-tRNA synthetase	[c] : asp-L + atp + trnaasp --> amp + asptrna + ppi	AspS(cce_4152)	cce_4152	Alanine and Aspartate Metabolism	EC-6.1.1.12	0.009957/0.009957/0.009957	0.009957/0.009957/0.009957	0.004819/0.004819/0.004819	0.004819/0.004819/0.004819
ATPATF1	ATP adenylyltransferase	[c] : adp + atp + h --> ap4a + pi	Apa2(cce_4376)	cce_4376	Sulfur Metabolism	EC-2.7.7.53	0/0/0	0/0/0	0/0/0	0/0/0
ATPATF4	APS:ATP adenylyltransferase	[c] : aps + atp --> ap4a + so4	Apa2(cce_4376)	cce_4376	Sulfur Metabolism	EC-2.7.7.53	0/0/0	0/0/0	0/0/0	0/0/0
ATPM	ATP maintenance requirment	[c] : atp + h2o --> adp + h + pi			Other	EC-3.6.1.15	2.8/2.8/2.8	2.8/2.8/2.8	2.8/2.8/2.8	2.8/2.8/2.8
ATPPRT	ATP phosphoribosyltransferase	[c] : atp + prpp --> ppi + prbatp	(HisG2(cce_4249) and HisS2(cce_2783))	(cce_4249 and cce_2783)	Histidine Metabolism	EC-2.4.2.17	0.002366/0.002366/0.002366	0.002366/0.002366/0.002366	0.001429/0.001429/0.001429	0.001429/0.001429/0.001429
ATPS4r	ATP synthase (fourteen protons for 3 ATP)	adp[c] + (4) h[e] + pi[c] <==> atp[c] + (3) h[c] + h2o[c]	(AtpF0(cce_1506 and cce_1508 and cce_1507) and AtpF1I(cce_1345 and cce_1511 and cce_1512 and cce_4487 and cce_1503)) or (AtpF0(cce_1506 and cce_1508 and cce_1507) and AtpF1II(cce_4489 and cce_1511 and cce_1512 and cce_4487 and cce_1503)) or (AtpF0(cce_1506 and cce_1508 and cce_1507) and AtpF1III(cce_1345 and cce_1511 and cce_4487 and cce_1503 and cce_2813)) or (AtpF0(cce_1506 and cce_1508 and cce…	(((cce_1506 and cce_1508 and cce_1507) and (cce_1345 and cce_1511 and cce_1512 and cce_4487 and cce_1503)) or ((cce_1506 and cce_1508 and cce_1507) and (cce_4489 and cce_1511 and cce_1512 and cce_4487 and cce_1503)) or ((cce_1506 and cce_1508 and cce_1507) and (cce_1345 and cce_1511 and cce_4487 and cce_1503 and cce_2813)) or ((cce_1506 and cce_1508 and cce_1507) and (cce_4489 and cce_1511 and cc…	Oxidative Phosphorylation	EC-3.6.3.14,	37.38/37.38/83.16	37.56/37.56/83.09	36.98/36.98/63.81	37.16/37.16/63.75
BACCL	biotin-[acetyl-CoA-carboxylase] ligase	[c] : atp + btn + h --> btamp + ppi	BirA(cce_1774)	cce_1774	Biotin Metabolism	EC-6.3.4.15	0/0/0	0/0/0	0/0/0	0/0/0
BPNT	3',5'-bisphosphate nucleotidase	[c] : h2o + pap --> amp + pi	Met22(cce_4423)	cce_4423	Sulfur Metabolism	EC-3.1.3.7	0.007014/0.007014/0.007014	0.007014/0.007014/0.007014	0.004026/0.004026/0.004026	0.004026/0.004026/0.004026
BTMAT1	Butyryl-[acyl-carrier protein]:malonyl-CoA C-acyltransferase	[c] : 2beacp + h + nadph --> butacp + nadp	FabI(cce_0460)	cce_0460	Fatty Acid Synthesis	EC-1.3.1.10	0.01748/0.01748/0.01748	0.01748/0.01748/0.01748	0.018385/0.018385/0.018385	0.018385/0.018385/0.018385
BTS2	biotin synthase (ala-L producing)	[c] : cys-L + dtbt <==> ala-L + btn + (2) h	(BioB(cce_4350) and IscS2(cce_0279)) or (IscS3(cce_0557) and BioB(cce_4350)) or (IscS4(cce_1004) and BioB(cce_4350)) or (BioB(cce_4350) and IscS1(cce_0202)) or (BioB(cce_4350) and IscS5(cce_5234))	((cce_4350 and cce_0279) or (cce_0557 and cce_4350) or (cce_1004 and cce_4350) or (cce_4350 and cce_0202) or (cce_4350 and cce_5234))	Biotin Metabolism		0/0/0	0/0/0	0/0/0	0/0/0
CA2abc	calcium transport via ABC system	atp[c] + ca2[e] + h2o[c] --> adp[c] + ca2[c] + h[c] + pi[c]	Cadp(cce_0846)	cce_0846	Transport		0/0/36.62	0/0/36.42	0/0/21.46	0/0/21.27
CA2abc1	calcium efflux via ABC system	atp[c] + ca2[c] + h2o[c] --> adp[c] + ca2[e] + h[c] + pi[c]	YloB(cce_3916)	cce_3916	Transport		0/0/22.89	0/0/22.77	0/0/13.41	0/0/13.29
CAT	catalase	[c] : (2) h2o2 --> (2) h2o + o2			Other	EC-1.11.1.6	0/0/0.000449	0/0/0.000449	0/0/0.000339	0.000339/0/0.000339
CAt4i	calcium transport out via proton antiporter	ca2[c] + h[e] --> ca2[e] + h[c]	ChaA(cce_1760)	cce_1760	Transport	TC-2.A.19	0/0/36.62	0/0/36.42	0/0/21.46	0/0/21.27
CBPS	carbamoyl-phosphate synthase (glutamine-hydrolysing)	[c] : (2) atp + gln-L + h2o + hco3 --> (2) adp + cbp + glu-L + (2) h + pi	CarAB(cce_0902 and cce_2038)	(cce_0902 and cce_2038)	Purine and Pyrimidine Metabolism	EC-6.3.5.5	0.040533/0.040533/0.040533	0.040533/0.040533/0.040533	0.015749/0.015749/0.015749	0.015749/0.015749/0.015749
CDGPT_CN	CDPdiacylglycerol:sn-glycerol-3-phosphate 3-phosphatidyltransferase (Cyanothece)	[c] : (0.02) cdpdag_CN + glyc3p --> cmp + h + (0.02) pglyp_CN	PgsA(cce_1533)	cce_1533	Glycerolipid Metabolism		0.001451/0.001451/0.001451	0.001451/0.001451/0.001451	0.001526/0.001526/0.001526	0.001526/0.001526/0.001526
CDPMEK	4-(cytidine 5'-diphospho)-2-C-methyl-D-erythritol kinase	[c] : 4c2me + atp --> 2p4c2me + adp + h	IspE(cce_1317)	cce_1317	Terpenoid Backbone Biosynthesis		0.004482/0.004482/0.004482	0.004482/0.004482/0.004482	0.003138/0.003138/0.003138	0.003138/0.003138/0.003138
CELLSYN	Cellulose synthase	[c] : udpg --> cell + h + udp	CelA(cce_1003)	cce_1003	Starch and Sucrose Metabolism	EC-2.4.1.12	0/0/0	0/0/0	0/0/0	0/0/0
CGPase	Cyanophycinase	[c] : cyanophycin + h2o --> (2) arg-L-asp-L	CphB(cce_2236)	cce_2236	Cyanophycin Metabolism		0/0/0.00862	0/0/0.00362	0/0/0.000178	0/0/0.000178
CHORM	chorismate mutase	[c] : chor --> pphn	AroH(cce_3372)	cce_3372	Tyrosine, Tryptophan, and Phenylalanine Metabolism	EC-5.4.99.5	0.0125/0.0125/0.0125	0.0125/0.0125/0.0125	0.006248/0.006248/0.006248	0.006248/0.006248/0.006248
CHORS	chorismate synthase	[c] : 3psme --> chor + pi	Aro2(cce_4200)	cce_4200	Tyrosine, Tryptophan, and Phenylalanine Metabolism	EC-4.2.3.5	0.015147/0.015147/0.015147	0.015147/0.015147/0.015147	0.007676/0.007676/0.007676	0.007676/0.007676/0.007676
ChPS	chlorophyll synthase	[c] : clpyda + h + phdp <==> chla + ppi	ChlG(cce_4122)	cce_4122	Porphyrin and Chlorophyll Metabolism		0.001121/0.001121/0.001121	0.001121/0.001121/0.001121	0.000785/0.000785/0.000785	0.000785/0.000785/0.000785
CICOHL	2-methylmaleate hydro-lyase	[c] : cico + h2o <==> emma	LeuCD(cce_3504 and cce_4582)	(cce_3504 and cce_4582)	Valine, Leucine, and Isoleucine Metabolism	EC-4.2.1.35	0.008263/0.008263/0.008263	0.008263/0.008263/0.008263	0.004465/0.004465/0.004465	0.004465/0.004465/0.004465
CIMAHL	(R)-2-Methylmalate hydro-lyase	[c] : cima <==> cico + h2o	LeuCD(cce_3504 and cce_4582)	(cce_3504 and cce_4582)	Valine, Leucine, and Isoleucine Metabolism	EC-4.2.1.35	0.008263/0.008263/0.008263	0.008263/0.008263/0.008263	0.004465/0.004465/0.004465	0.004465/0.004465/0.004465
CIMAS	citramalate synthase	[c] : accoa + h2o + pyr --> cima + coa + h	(LeuA2(cce_0248)) or (CimA(cce_4008))	(cce_0248 or cce_4008)	Valine, Leucine, and Isoleucine Metabolism		0.008263/0.008263/0.008263	0.008263/0.008263/0.008263	0.004465/0.004465/0.004465	0.004465/0.004465/0.004465
CO1DAMADT	Cob(I)alamin adenosyltransferase	[c] : atp + co1dam + nad --> adcobdam + h + nadh + pppi	BtuR(cce_0802)	cce_0802	Porphyrin and Chlorophyll Metabolism	EC-2.5.1.17	0/0/0	0/0/0	0/0/0	0/0/0
CO2DAMR	cob(II)yrinic acid a,c-diamide reductase	[c] : (2) co2dam + nadh --> (2) co1dam + h + nad			Porphyrin and Chlorophyll Metabolism		0/0/0	0/0/0	0/0/0	0/0/0
CO2t	CO2 transport out via diffusion	co2[e] <==> co2[c]			Transport		2.050517/2.050517/3.1023	2.050517/2.050517/3.1023	2.023226/2.023226/3.465504	2.023226/2.023226/3.465504
Coabc	Cobalt transport via ABC system	atp[c] + cobalt2[e] + h2o[c] --> adp[c] + cobalt2[c] + h[c] + pi[c]	CbiMNQO(cce_0342 and cce_1531 and cce_4071)	(cce_0342 and cce_1531 and cce_4071)	Transport		0/0/45.78	0/0/0	0/0/26.83	0/0/0
COBALTt5	cobalt transport in/out via permease (no H+)	cobalt2[c] <==> cobalt2[e]	(MgtE(cce_2010)) or (CorA(cce_0544))	(cce_2010 or cce_0544)	Transport	TC-1.A.35	0/0/45.78	0/0/0	0/0/26.83	0/0/0
COBPS	cobalamin-5'-phosphate synthase	[c] : adgcoba + rdmbzi --> cobamcoa + gmp + h	CobS(cce_1645)	cce_1645	Porphyrin and Chlorophyll Metabolism		0/0/0	0/0/0	0/0/0	0/0/0
COX_CYC	cytochrome c : cytochrom c6 oxidoreductase, proton pumping	(2) cyc6_rd[c] + (4) h[c] + (0.5) o2[c] --> (2) cyc6_ox[c] + (2) h[e] + h2o[c]	(CcoABC1(cce_1975 and cce_1976 and cce_1977) and Cyc6-I(cce_0589)) or (CcoABC1(cce_1975 and cce_1976 and cce_1977) and Cyc6-II(cce_1107))	(((cce_1975 and cce_1976 and cce_1977) and (cce_0589)) or ((cce_1975 and cce_1976 and cce_1977) and (cce_1107)))	Oxidative Phosphorylation		0/0/11.83	0.01/0.01/11.8	1.437141/0/9.12835	2.74365/0.01/18.45
COX_PC	cytochrome c : plastocyanine oxidoreductase, proton pumping	(2) PC_rd[c] + (4) h[c] + (0.5) o2[c] --> (2) PC_ox[c] + (2) h[e] + h2o[c]	(CcoABC1(cce_1975 and cce_1976 and cce_1977) and PetE(cce_0590))	((cce_1975 and cce_1976 and cce_1977) and (cce_0590))	Oxidative Phosphorylation		0/0/11.83	0.005/0.005/11.8	0/0/9.12835	0.005/0.005/18.45
CPC2MT1	precorrin-2 C20-methyltransferase	[c] : amet + shcl --> ahcys + pre3a	CbiL(cce_0538)	cce_0538	Porphyrin and Chlorophyll Metabolism	EC-2.1.1.130	0/0/0	0/0/0	0/0/0	0/0/0
CphSArg	Cyanophycin synthase (L-arginine adding)	[c] : arg-L-asp-L-asp-L + arg-L + atp --> cyanophycin + adp + h + pi	CphA(cce_2237)	cce_2237	Cyanophycin Metabolism		0.00862/0.00862/0.01724	0.00862/0.00862/0.01224	0.000178/0.000178/0.000356	0.000178/0.000178/0.000356
CphSAsp	Cyanophycin synthase (L-aspartate adding)	[c] : arg-L-asp-L + asp-L + atp --> arg-L-asp-L-asp-L + adp + pi	CphA(cce_2237)	cce_2237	Cyanophycin Metabolism		0.00862/0.00862/0.01724	0.00862/0.00862/0.01224	0.000178/0.000178/0.000356	0.000178/0.000178/0.000356
CPPPGO	coproporphyrinogen oxidase	[c] : cpppg3 + (2) h + o2 --> (2) co2 + (2) h2o + pppg9	HemF(cce_3201)	cce_3201	Porphyrin and Chlorophyll Metabolism	EC-1.3.3.3	0.001121/0.001121/0.001121	0.001121/0.001121/0.001121	0.000785/0.000785/0.000785	0.000785/0.000785/0.000785
CPPPGOAN1	Oxygen Independent coproporphyrinogen-III oxidase	[c] : (2) amet + cpppg3 + (4) fdxo-2-2 + (2) nadph --> (2) co2 + (2) dad-5 + (4) fdxr-2-2 + (2) h + (2) met-L + (2) nadp + pppg9	(HemN(cce_2325)) or (HemN2(cce_2087))	(cce_2325 or cce_2087)	Porphyrin and Chlorophyll Metabolism		0/0/0	0/0/0	0/0/0	0/0/0
CRET	creatininase	[c] : crtn + h2o --> creat	CreT(cce_1359)	cce_1359	Arginine and Proline Metabolism	EC-3.5.2.10	0/0/0	0/0/0	0/0/0	0/0/0
CS	citrate synthase	[c] : accoa + h2o + oaa --> cit + coa + h	CitA(cce_1900)	cce_1900	Citrate Cycle (TCA)	EC-4.1.3.7	0.067798/0.067798/0.067798	0.067798/0.067798/0.067798	0.028934/0.028934/0.028934	0.028934/0.028934/0.028934
CSND	Cytosine deaminase	[c] : csn + h + h2o --> nh4 + ura	(CodA(cce_3593)) or (Fcy1(cce_3952))	(cce_3593 or cce_3952)	Purine and Pyrimidine Metabolism	EC-3.5.4.1	0/0/0	0/0/0	0/0/0	0/0/0
CTPS1	CTP synthase (NH3)	[c] : atp + nh4 + utp --> adp + ctp + (2) h + pi	PyrG(cce_2923)	cce_2923	Purine and Pyrimidine Metabolism	EC-6.3.4.2	0.005568/0/0.007279	0.007279/0.005/0.007279	0.003903/0/0.005564	0.005564/0.005/0.005564
CTPS2	CTP synthase (glutamine)	[c] : atp + gln-L + h2o + utp --> adp + ctp + glu-L + (2) h + pi	PyrG(cce_2923)	cce_2923	Purine and Pyrimidine Metabolism	EC-6.3.4.2	0/0/0.007279	0/0/0.002279	0/0/0.005564	0/0/0.000564
Cut1	Copper export via ATPase	atp[c] + cu2[c] + h2o[c] --> adp[c] + cu2[e] + h[c] + pi[c]	(Cudp1(cce_1700)) or (Cudp3(cce_4385)) or (Cudp2(cce_1917)) or (Cudp(cce_1010))	(cce_1700 or cce_4385 or cce_1917 or cce_1010)	Transport	TC-3.A.3	0/0/0	0/0/0	0/0/0	0/0/0
CyanoBM (average)	Average biomass formation equation	[c] : (0.08798) cyanophycin+ (0.001076) mlthf + (0.001076) 10fthf + (0.003736) accoa + (0.001715) amp + (0.008573 ) coa + (0.001088 ) dna_CN + (0.001041) fad + (2.057) glycogen + (0.003587) lipid_CN + (0.01592) nad + (0.0005083) nadh + (0.00001286) nadp + (0.0007349) nadph + (0.0002699) protein_CN + (0.003896) rna_CN + (0.001408) succoa + (0.01531) udpg + (0.01905) chla -->			Biomass		0.05/0.05/0.05	0.05/0.05/0.05	0.05/0.05/0.05	0.05/0.05/0.05
CYSS	cysteine synthase	[c] : acser + h2s --> ac + cys-L	(CysM(cce_0210)) or (CysKec(cce_1473))	(cce_0210 or cce_1473)	Sulfur Metabolism	EC-4.2.99.8	0.002547/0.002547/0.002547	0.002547/0.002547/0.002547	0.001192/0.001192/0.001192	0.001192/0.001192/0.001192
CYSTRS	Cysteinyl-tRNA synthetase	[c] : atp + cys-L + trnacys --> amp + cystrna + ppi	(CysS2(cce_4842)) or (CysS(cce_0509))	(cce_4842 or cce_0509)	Cysteine and Methionine Metabolism	EC-6.1.1.16	0.001766/0.001766/0.001766	0.001766/0.001766/0.001766	0.000934/0.000934/0.000934	0.000934/0.000934/0.000934
CYTK1	cytidylate kinase (CMP)	[c] : atp + cmp <==> adp + cdp	PanC(cce_3686)	cce_3686	Purine and Pyrimidine Biosynthesis	EC-2.7.4.14	0.005933/0.005933/22.89	0.006978/0.006978/22.77	0.004664/0.004664/13.42	0.007422/0.007422/13.3
CYTK2	cytidylate kinase (dCMP)	[c] : atp + dcmp <==> adp + dcdp	PanC(cce_3686)	cce_3686	Purine and Pyrimidine Biosynthesis	EC-2.7.4.14	0/-0.00171/22.89	0.00224/0.00224/22.77	0/-0.00166/13.41	0.00232/0.00232/13.3
CYTOM	cytosine 5-methyltransferase	[c] : amet + csn <==> 5mcsn + ahcys + h	(MtbP(cce_4511)) or (Dcm3(cce_3196)) or (Dcm1(cce_1213)) or (Dcm6(cce_4745)) or (Dcm4(cce_3473)) or (Dcm5(cce_3993)) or (Dcm2(cce_2551))	(cce_4511 or cce_3196 or cce_1213 or cce_4745 or cce_3473 or cce_3993 or cce_2551)	Cysteine and Methionine Metabolism	EC-2.1.1.37	0/0/0	0/0/0	0/0/0	0/0/0
DADA	Deoxyadenosine deaminase	[c] : dad-2 + h + h2o --> din + nh4	(Add(cce_4185)) or (Aah1(cce_0747))	(cce_4185 or cce_0747)	Purine and Pyrimidine Metabolism		0/0/0	0/0/0	0/0/0	0/0/0
DADK	deoxyadenylate kinase	[c] : atp + damp <==> adp + dadp	Adk(cce_4034)	cce_4034	Purine and Pyrimidine Metabolism	EC-2.7.4.11	0/0/22.89	0.005/0.005/22.77	0/0/13.41	0.005/0.005/13.3
DADPEP	D-ala-D-ala dipeptidase	[c] : alaala + h2o --> (2) ala-D	VanX(cce_2981)	cce_2981	Other	EC-Undetermined	0/0/45.78	0/0/0	0/0/26.83	0.005/0.005/26.59
DAGK_CN	diacylglycerol kinase (Cyanothece)	[c] : (0.02) 12dgr_CN + atp --> adp + h + (0.02) pa_CN	DgkA(cce_2888)	cce_2888	Glycerolipid Metabolism	EC-2.7.1.107	0/0/45.78	0/0/45.53	0/0/26.83	0/0/26.59
DAGPYP_CN	diacylglycerol pyrophosphate phosphatase (Cyanothece)	[c] : h2o + (0.02) pa_CN --> (0.02) 12dgr_CN + pi			Glycerolipid Metabolism	EC-3.1.3.4	0.007289/0.007289/45.78	0.007289/0.007289/45.54	0.007667/0.007667/26.84	0.007667/0.007667/26.6
DAHPS	3-deoxy-D-arabino-heptulosonate 7-phosphate synthetase	[c] : e4p + h2o + pep --> 2dda7p + pi	CcmA(cce_3366)	cce_3366	Tyrosine, Tryptophan, and Phenylalanine Metabolism	EC-4.1.2.15	0.015147/0.015147/0.015147	0.015147/0.015147/0.015147	0.007676/0.007676/0.007676	0.007676/0.007676/0.007676
DAPAT	LL-diaminopimelate aminotransferase	[c] : 26dap-LL + akg <==> glu-L + h + h2o + thdp	Dapat(cce_2605)	cce_2605	Lysine Metabolism	EC-2.3.1.86	-0.0081/-0.0081/-0.0081	-0.0081/-0.0081/-0.0081	-0.00464/-0.00464/-0.00464	-0.00464/-0.00464/-0.00464
DAPDC	diaminopimelate decarboxylase	[c] : 26dap-M + h --> co2 + lys-L	LysA(cce_1351)	cce_1351	Lysine Metabolism	EC-4.1.1.20	0.008104/0.008104/0.008104	0.008104/0.008104/0.008104	0.004642/0.004642/0.004642	0.004642/0.004642/0.004642
DAPE	diaminopimelate epimerase	[c] : 26dap-LL <==> 26dap-M	DapF(cce_4146)	cce_4146	Lysine Metabolism	EC-5.1.1.7	0.008104/0.008104/0.008104	0.008104/0.008104/0.008104	0.004642/0.004642/0.004642	0.004642/0.004642/0.004642
DB4PS	3,4-Dihydroxy-2-butanone-4-phosphate	[c] : ru5p-D --> db4p + formate + h	RibAB(cce_1078)	cce_1078	Riboflavin Metabolism		0.000119/0.000119/0.000119	0.000119/0.000119/0.000119	0.00009/0.00009/0.00009	0.00009/0.00009/0.00009
DBTS	dethiobiotin synthase	[c] : atp + co2 + dann --> adp + dtbt + (3) h + pi	BioD(cce_3516)	cce_3516	Biotin Metabolism	EC-6.3.3.3	0/0/0	0/0/0	0/0/0	0/0/0
DCMPDA2ir	dCMP deaminase	[c] : dcmp + h + h2o --> dump + nh4	Dcmpd(cce_0387)	cce_0387	Purine and Pyrimidine Metabolism	EC-3.5.4.12	0/0/0.001711	0.001711/0.001711/0.001711	0/0/0.001662	0.001662/0.001662/0.001662
DDMAT5	Dodecanoyl-[acyl-carrier protein]: malonyl-CoA C-acyltransferase	[c] : 2tddacp + h + nadh --> ddcaacp + nad	FabI(cce_0460)	cce_0460	Fatty Acid Synthesis	EC-1.3.1.10	0.01748/0.01748/0.01748	0.01748/0.01748/0.01748	0.018385/0.018385/0.018385	0.018385/0.018385/0.018385
DEMAT4	Decanoyl-[acyl-carrier protein]:malonyl-CoA C-acyltransferase	[c] : 2tdeacp + h + nadh --> decacp + nad	FabI(cce_0460)	cce_0460	Fatty Acid Synthesis	EC-1.3.1.10	0.01748/0.01748/0.01748	0.01748/0.01748/0.01748	0.018385/0.018385/0.018385	0.018385/0.018385/0.018385
DESAT161_ACP	Palmitoyl-ACP desaturase (n-C16:0ACP -> n-C16:1ACP)	[c] : h + nadph + o2 + palmacp --> 9hdeacp + (2) h2o + nadp	(DesC2(cce_2713)) or (DesC3(cce_3759)) or (DesC4(cce_3989)) or (DesC1(cce_3100))	(cce_2713 or cce_3759 or cce_3989 or cce_3100)	Fatty Acid Synthesis	EC-1.14.19.2	0.001224/0.001224/0.001224	0.001224/0.001224/0.001224	0.001287/0.001287/0.001287	0.001287/0.001287/0.001287
DESAT181_ACP	stearoyl-ACP desaturase (n-C18:0ACP -> n-C18:1ACP)	[c] : h + nadph + o2 + ocdacp --> (2) h2o + nadp + octeacp	(DesC4(cce_3989)) or (DesC2(cce_2713)) or (DesC1(cce_3100)) or (DesC3(cce_3759))	(cce_3989 or cce_2713 or cce_3100 or cce_3759)	Fatty Acid Synthesis	EC-1.14.19.2	0.007167/0.007167/0.007167	0.007167/0.007167/0.007167	0.007538/0.007538/0.007538	0.007538/0.007538/0.007538
DESAT182_ACP	omega-6 fatty acid desaturase	[c] : h + nadph + o2 + octeacp --> (2) h2o + nadp + ocdcyaacp	DesA(cce_3178)	cce_3178	Fatty Acid Synthesis		0.006468/0.006468/0.006468	0.006468/0.006468/0.006468	0.006802/0.006802/0.006802	0.006802/0.006802/0.006802
DESAT183_ACP	omega-3 fatty acid desaturase	[c] : h + nadph + o2 + ocdcyaacp --> (2) h2o + linlnacp + nadp	DesB(cce_4388)	cce_4388	Fatty Acid Synthesis		0.005594/0.005594/0.005594	0.005594/0.005594/0.005594	0.005883/0.005883/0.005883	0.005883/0.005883/0.005883
DGDGST_CN	digalactosyl-diacylglycerol synthase	[c] : (0.02) mgdg_CN + udpgal <==> (0.02) dgdg_CN + h + udp	GlcT4(cce_4654)	cce_4654	Fatty Acid Synthesis		0.001093/0.001093/0.001093	0.001093/0.001093/0.001093	0.001149/0.001149/0.001149	0.001149/0.001149/0.001149
DGK1	deoxyguanylate kinase (dGMP:ATP)	[c] : atp + dgmp <==> adp + dgdp	Gmk(cce_4591)	cce_4591	Purine and Pyrimidine Metabolism		0/0/22.89	0.003951/0.003951/22.77	0/0/13.41	0.003982/0.003982/13.3
DHAD1	dihydroxy-acid dehydratase (2,3-dihydroxy-3-methylbutanoate)	[c] : 23dhmb --> 3mob + h2o	Ilv3(cce_4400)	cce_4400	Valine, Leucine, and Isoleucine Metabolism	EC-4.2.1.9	0.024386/0.024386/0.024386	0.024386/0.024386/0.024386	0.012933/0.012933/0.012933	0.012933/0.012933/0.012933
DHAD2	Dihydroxy-acid dehydratase (2,3-dihydroxy-3-methylpentanoate)	[c] : 23dhmp --> 3mop + h2o	Ilv3(cce_4400)	cce_4400	Valine, Leucine, and Isoleucine Metabolism	EC-4.2.1.9	0.008263/0.008263/0.008263	0.008263/0.008263/0.008263	0.004465/0.004465/0.004465	0.004465/0.004465/0.004465
DHDPRy	dihydrodipicolinate reductase (NADPH)	[c] : 23dhdp + h + nadph --> nadp + thdp	DapB(cce_2936)	cce_2936	Lysine Metabolism	EC-1.3.1.26	0.008104/0.008104/0.008104	0.008104/0.008104/0.008104	0.004642/0.004642/0.004642	0.004642/0.004642/0.004642
DHDPS	dihydrodipicolinate synthase	[c] : aspsa + pyr --> 23dhdp + h + (2) h2o	DapA(cce_0294)	cce_0294	Lysine Metabolism	EC-4.2.1.52	0.008104/0.008104/0.008104	0.008104/0.008104/0.008104	0.004642/0.004642/0.004642	0.004642/0.004642/0.004642
DHFR	dihydrofolate reductase	[c] : dhf + h + nadph <==> nadp + thf	Dhfr(cce_3021)	cce_3021	Folate Metabolism	EC-1.5.1.3	0.001834/0.001834/0.001834	0.001834/0.001834/0.001834	0.001754/0.001754/0.001754	0.001754/0.001754/0.001754
DHFS	dihydrofolate synthase	[c] : atp + dhpt + glu-L --> adp + dhf + h + pi	FolC(cce_4130)	cce_4130	Folate Metabolism	EC-6.3.2.12	0.000123/0.000123/0.000123	0.000123/0.000123/0.000123	0.000092/0.000092/0.000092	0.000092/0.000092/0.000092
DHNAPhT	1,4-dihydroxy-2-naphthoate phytyltransferase	[c] : dhna + nad + phdp <==> co2 + dmphq + nadh + ppi	MenA(cce_4479)	cce_4479	Phylloquinone Biosynthesis		0/0/0	0/0/0	0/0/0	0/0/0
DHNPA	dihydroneopterin aldolase	[c] : dhnpt --> 2ahhmp + gcald	FolB(cce_4420)	cce_4420	Folate Metabolism	EC-4.1.2.25	0.000123/0.000123/0.000123	0.000123/0.000123/0.000123	0.000092/0.000092/0.000092	0.000092/0.000092/0.000092
DHORD_PQ9	dihydoorotic acid dehydrogenase (plastoquinone9)	[c] : dhor-S + pq9 --> orot + pq9h2	(PyrD1(cce_3252)) or (PyrD(cce_1125))	(cce_3252 or cce_1125)	Purine and Pyrimidine Biosynthesis	EC-1.3.3.1	0.015525/0.015525/0.015525	0.015525/0.015525/0.015525	0.010929/0.010929/0.010929	0.010929/0.010929/0.010929
DHORTS	dihydroorotase	[c] : dhor-S + h2o <==> cbasp + h	(PyrC1(cce_2627)) or (PyrC(cce_3620))	(cce_2627 or cce_3620)	Purine and Pyrimidine Metabolism	EC-3.5.2.3	-0.01552/-0.01552/-0.01552	-0.01552/-0.01552/-0.01552	-0.01093/-0.01093/-0.01093	-0.01093/-0.01093/-0.01093
DHPPDA2	diaminohydroxyphosphoribosylaminopyrimidine deaminase	[c] : 25dhpp + h + h2o --> 5apru + nh4	RibD(cce_3260)	cce_3260	Riboflavin Metabolism	EC-3.5.4.26	0.000059/0.000059/0.000059	0.000059/0.000059/0.000059	0.000045/0.000045/0.000045	0.000045/0.000045/0.000045
DHPS1	dihydropteroate synthase	[c] : 2ahhmp + 4abz --> dhpt + h2o	FolP(cce_4305)	cce_4305	Folate Metabolism	EC-2.5.1.15	0.000123/0/0.000123	0.000123/0/0.000123	0.000092/0/0.000092	0.000092/0/0.000092
DHPS3	dihydropteroate synthase	[c] : 2ahhmd + 4abz --> dhpt + ppi	FolP(cce_4305)	cce_4305	Folate Metabolism	EC-2.5.1.15	0/0/0.000123	0/0/0.000123	0/0/0.000092	0/0/0.000092
DHQD1	3-dehydroquinate dehydratase	[c] : 3dhq <==> 3dhsk + h2o	AroC(cce_0263)	cce_0263	Tyrosine, Tryptophan, and Phenylalanine Metabolism	EC-4.2.1.10	0.015147/0.015147/0.015147	0.015147/0.015147/0.015147	0.007676/0.007676/0.007676	0.007676/0.007676/0.007676
DHQS	3-dehydroquinate synthase	[c] : 2dda7p --> 3dhq + pi	(AroB3(cce_3122)) or (AroB2(cce_4455)) or (AroB(cce_4440))	(cce_3122 or cce_4455 or cce_4440)	Tyrosine, Tryptophan, and Phenylalanine Metabolism	EC-4.2.3.4	0.015147/0.015147/0.015147	0.015147/0.015147/0.015147	0.007676/0.007676/0.007676	0.007676/0.007676/0.007676
D-LACt2	D-lactate transport via proton symport	h[e] + lac-D[e] <==> h[c] + lac-D[c]	LldP(cce_3530)	cce_3530	Transport, Extracellular		0/-0.1753/0	0/-0.1753/0	0/-0.24038/0	0/-0.24038/0
DMATT	dimethylallyltranstransferase	[c] : dmpp + ipdp --> grdp + ppi	IspA(cce_0877)	cce_0877	Terpenoid Backbone Biosynthesis	EC-2.5.1.1	0.001121/0.001121/0.001121	0.001121/0.001121/0.001121	0.000785/0.000785/0.000785	0.000785/0.000785/0.000785
DMPhQM	demethylphylloquinone methyltransferase	[c] : amet + dmphq --> ahcys + h + phq	MenG(cce_2570)	cce_2570	Phylloquinone Biosynthesis		0/0/0	0/0/0	0/0/0	0/0/0
DMPPS	1-hydroxy-2-methyl-2-(E)-butenyl 4-diphosphate reductase (dmpp)	[c] : h + h2mb4p + nadh --> dmpp + h2o + nad	LytB(cce_1108)	cce_1108	Terpenoid Backbone Biosynthesis		0/0/0.004482	0/0/0.001121	0/0/0.003138	0/0/0.000785
DMPPS1	1-hydroxy-2-methyl-2-(E)-butenyl 4-diphosphate reductase (dmpp) (NADP)	[c] : h + h2mb4p + nadph --> dmpp + h2o + nadp	LytB(cce_1108)	cce_1108	Terpenoid Backbone Biosynthesis		0.00187/0/0.004482	0.00112/0/0.001121	0.001312/0/0.003138	0.000784/0/0.000785
DNASYN_CN	DNA replication, Cyanothece 51142	[c] : (100) atp + (31) datp + (19) dctp + (19) dgtp + (31) dttp + (100) h2o --> (100) adp + dna_CN + (100) h + (100) pi + (100) ppi	(DpoIa(cce_2255)) or (DpoIb(cce_4831)) or (DpoIII(cce_4866 and cce_4077 and cce_4382 and cce_2531 and cce_1864 and cce_4945 and cce_4946 and cce_1671 and cce_4723))	(cce_2255 or cce_4831 or (cce_4866 and cce_4077 and cce_4382 and cce_2531 and cce_1864 and cce_4945 and cce_4946 and cce_1671 and cce_4723))	Macromolecule Synthesis	EC-Undetermined	0.000055/0.000055/0.000055	0.000055/0.000055/0.000055	0.000054/0.000054/0.000054	0.000054/0.000054/0.000054
DPCOAK	dephospho-CoA kinase	[c] : atp + dpcoa --> adp + coa + h	YtaG(cce_3740)	cce_3740	Pantothenate and CoA Biosynthesis	EC-2.7.1.24	0.000782/0.000782/0.000782	0.000782/0.000782/0.000782	0.000258/0.000258/0.000258	0.000258/0.000258/0.000258
DPR	2-dehydropantoate 2-reductase	[c] : 2dhp + h + nadph --> nadp + pant-R			Pantothenate and CoA Biosynthesis	EC-1.1.1.169	0.000782/0.000782/0.000782	0.000782/0.000782/0.000782	0.000258/0.000258/0.000258	0.000258/0.000258/0.000258
DRBK	Deoxyribokinase	[c] : atp + drib --> 2dr5p + adp + h	RbsK(cce_1861)	cce_1861	Pentose Phosphate Pathway	EC-2.7.1.15	0/0/0	0/0/0	0/0/0	0/0/0
DRPA	deoxyribose-phosphate aldolase	[c] : 2dr5p --> acald + g3p	DeoC(cce_3026)	cce_3026	Pentose Phosphate Pathway	EC-4.1.2.4	0/0/0	0/0/0	0/0/0	0/0/0
DTMPK	dTMP kinase	[c] : atp + dtmp <==> adp + dtdp	Tmk(cce_1174)	cce_1174	Purine and Pyrimidine Metabolism	EC-2.7.4.9	0.001711/0.001711/22.89	0.005/0.005/22.77	0.001662/0.001662/13.42	0.005/0.005/13.3
DUTPDP	dUTP diphosphatase	[c] : dutp + h2o --> dump + h + ppi	(YncF(cce_0384)) or (MazG(cce_3883))	(cce_0384 or cce_3883)	Purine and Pyrimidine Metabolism	EC-3.6.1.23	0/0/22.89	0.005/0.005/22.77	0/0/13.41	0.005/0.005/13.3
DXPRI	1-deoxy-D-xylulose-5-phosphate reductoisomerase	[c] : dxyl5p + h + nadph <==> 2me4p + nadp	Dxr(cce_2124)	cce_2124	Terpenoid Backbone Biosynthesis		0.004482/0.004482/0.004482	0.004482/0.004482/0.004482	0.003138/0.003138/0.003138	0.003138/0.003138/0.003138
DXPS	1-deoxy-D-xylulose 5-phosphate synthase	[c] : g3p + h + pyr --> co2 + dxyl5p	Dxs2(cce_1401)	cce_1401	Terpenoid Backbone Biosynthesis		0.004482/0.004482/0.004482	0.004482/0.004482/0.004482	0.003138/0.003138/0.003138	0.003138/0.003138/0.003138
E4PD	Erythrose 4-phosphate dehydrogenase	[c] : e4p + h2o + nad <==> 4per + (2) h + nadh			Vitamin B6 Metabolism		0/0/0	0/0/0	0/0/0	0/0/0
EDA	2-dehydro-3-deoxy-phosphogluconate aldolase	[c] : 2ddg6p --> g3p + pyr	Eda(cce_0591)	cce_0591	Pentose Phosphate Pathway	EC-4.1.2.14	0/0/0	0/0/0	0/0/0	0/0/0
EHGLAT	L-erythro-4-Hydroxyglutamate:2-oxoglutarate aminotransferase	[c] : akg + e4h2oxg --> 4h2oxg + glu-L	(AspB2(cce_1121)) or (AspB1(cce_2693))	(cce_1121 or cce_2693)	Arginine and Proline Metabolism	EC-2.6.1.1	0/0/0	0/0/0	0/0/0	0/0/0
EMMD	erythro methyl malate dehydrogenase	[c] : emma + nad --> 2obut + co2 + nadh	LeuB(cce_3617)	cce_3617	Valine, Leucine, and Isoleucine Metabolism	EC-1.1.1.85	0.008263/0.008263/0.008263	0.008263/0.008263/0.008263	0.004465/0.004465/0.004465	0.004465/0.004465/0.004465
ENO	enolase	[c] : 2pg <==> h2o + pep	(Eno1(cce_2156)) or (Eno(cce_5179))	(cce_2156 or cce_5179)	Glycolysis/Gluconeogenesis	EC-4.2.1.11	0.25366/0.25366/0.665363	0.26366/0.26366/0.655363	0.121069/0.121069/0.556391	0.131069/0.131069/0.546391
EPPP	exopolyphosphatase	[c] : (2) h2o + pppi --> (2) h + (3) pi	Ppx(cce_0600)	cce_0600	Other	EC-3.6.1.11	0/0/23.08	0.005/0.005/22.98	0/0/13.59	0.005/0.005/13.49
EPPP2	guanosine pentaphosphatase	[c] : gdptp + h2o <==> gdpdp + h + pi	Ppx(cce_0600)	cce_0600	Purine and Pyrimidine Metabolism		0/0/15.26	0/0/15.18	0/0/8.94323	0/0/8.862656
ETOHt1	ethanol transport in/out via diffusion	etoh[e] <==> etoh[c]			Transport		0/-0.1753/0	0/-0.1753/0	0/-0.24038/0	0/-0.24038/0
EX_acmana_e	N-Acetyl-D-mannosamine exchange	[e] : acmana <==>					0/0/0	0/0/0	0/0/0	0/0/0
EX_ala-D_e	D-Alanine exchange	[e] : ala-D <==>					0/0/0.175297	0/0/0.175297	0/0/0.24038	0/0/0.24038
EX_ala-L_e	L-Alanine exchange	[e] : ala-L <==>					0/0/0.175297	0/0/0.175297	0/0/0.24038	0/0/0.24038
EX_amet_e	S-Adenosyl-L-methionine exchange	[e] : amet <==>					0/0/0	0/0/0	0/0/0	0/0/0
EX_arsni2_e	arsenite exchange	[e] : arsni2 <==>					0/0/0	0/0/0	0/0/0	0/0/0
EX_asn-L_e	L-asparagine exchange	[e]: asn-L <==>					0/0/0	0/0/0	0/0/0	0/0/0
EX_asp-L_e	L-aspartate exchange	[e]: asp-L <==>					0/0/0	0/0/0	0/0/0	0/0/0
EX_ca2_e	Calcium exchange	[e] : ca2 <==>					0/0/0	0/0/0	0/0/0	0/0/0
EX_co2_e	CO2 exchange	[e] : co2 <==>					-2.1/-3.1/-2.1	-2.1/-3.1/-2.1	-2/-3.5/-2	-2/-3.5/-2
EX_cobalt2_e	Co2+ exchange	[e] : cobalt2 <==>					0/0/0	0/0/0	0/0/0	0/0/0
EX_cu2_e	Cu2+ exchange	[e] : cu2 <==>					0/0/0	0/0/0	0/0/0	0/0/0
EX_etoh_e	Ethanol exchange	[e] : etoh <==>					0/0/0.175297	0/0/0.175297	0/0/0.24038	0/0/0.24038
EX_fe2_e	Fe2+ exchange	[e] : fe2 <==>					0/0/0	0/0/0	0/0/0	0/0/0
EX_fe3_e	Fe3+ exchange	[e] : fe3 <==>					0/0/0	0/0/0	0/0/0	0/0/0
EX_for_e	Formate exchange	[e] : formate <==>					0/0/1.051783	0/0/1.051783	0/0/1.442279	0/0/1.442279
EX_gal_e	D-Galactose exchange	[e] : gal <==>					0/0/0	0/0/0	0/0/0	0/0/0
EX_gln-L_e	L-Glutamine exchange	[e] : gln-L <==>					0/0/0	0/0/0	0/0/0	0/0/0
EX_glu-D_e	D-Glutamate exchange	[e] : glu-D <==>					0/0/0	0/0/0	0/0/0	0/0/0
EX_glu-L_e	L-Glutamate exchange	[e] : glu-L <==>					0/0/0	0/0/0	0/0/0	0/0/0
EX_gly_e	Glycine exchange	[e] : gly <==>					0/0/0.350594	0/0/0.350594	0/0/0.48076	0/0/0.48076
EX_glyc_e	Glycerol exchange	[e] : glyc <==>					0/0/0	0/0/0	0/0/0	0/0/0
EX_glyclt_e	Glycolate exchange	[e] : glyclt <==>					0/0/0.350594	0/0/0.350594	0/0/0.48076	0/0/0.48076
EX_h_e	H+ exchange	[e] : h <==>					0.376099/0.376099/1.427882	0.376099/0.376099/1.427882	0.177243/0.177243/1.619521	0.177243/0.177243/1.619521
EX_h2_e	H2 exchange	[e] : h2 <==>					1.051783/0/1.051783	1.051783/0/1.051783	1.442279/0/1.442279	1.442279/0/1.442279
EX_h2o_e	H2O exchange	[e] : h2o <==>					-2/-2/-1.2	-2/-2/-1.2	-2.7/-2.7/-1.8	-2.7/-2.7/-1.8
EX_h2s_e	Hydrogen sulfide exchange	[e] : h2s <==>					0/0/0	0/0/0	0/0/0	0/0/0
EX_hco3_e	Bicarbonate exchange	[e] : hco3 <==>					0/0/0	0/0/0	0/0/0	0/0/0
EX_ile-L_e	L-Isoleucine exchange	[e] : ile-L <==>					0/0/0	0/0/0	0/0/0	0/0/0
EX_k_e	K+ exchange	[e] : k <==>					0/0/0	0/0/0	0/0/0	0/0/0
EX_lac-D_e	D-lactate exchange	[e] : lac-D <==>					0/0/0.175297	0/0/0.175297	0/0/0.24038	0/0/0.24038
EX_lac-L_e	L-Lactate exchange	[e] : lac-L <==>					0/0/0.175297	0/0/0.175297	0/0/0.24038	0/0/0
EX_leu-L_e	L-Leucine exchange	[e] : leu-L <==>					0/0/0	0/0/0	0/0/0	0/0/0
EX_met-D_e	D-Methionine exchange	[e] : met-D <==>					0/0/0	0/0/0	0/0/0	0/0/0
EX_met-L_e	L-Methionine exchange	[e] : met-L <==>					0/0/0	0/0/0	0/0/0	0/0/0
EX_mg2_e	Mg exchange	[e] : mg2 <==>					-0.00112/-0.00112/-0.00112	-0.00112/-0.00112/-0.00112	-0.00079/-0.00079/-0.00079	-0.00079/-0.00079/-0.00079
EX_mn2_e	Mn2+ exchange	[e] : mn2 <==>					0/0/0	0/0/0	0/0/0	0/0/0
EX_mobd_e	Molybdate exchange	[e] : mobd <==>					0/0/0	0/0/0	0/0/0	0/0/0
EX_n2_e	N2 exchange	[e] : n2 <==>					0/0/0	0/0/0	0/0/0	0/0/0
EX_na1_e	Sodium exchange	[e] : na1 <==>					0/0/0	0/0/0	0/0/0	0/0/0
EX_nh4_e	Ammonium exchange	[e] : nh4 <==>					-0.43787/-0.78847/-0.43787	-0.43787/-0.78847/-0.43787	-0.20934/-0.6901/-0.20934	-0.20934/-0.6901/-0.20934
EX_ni2_e	Ni2+ exchange	[e] : ni2 <==>					0/0/0	0/0/0	0/0/0	0/0/0
EX_no2_e	Nitrite exchange	[e] : no2 <==>					0/0/0	0/0/0	0/0/0	0/0/0
EX_no3_e	Nitrate exchange	[e] : no3 <==>					0/0/0	0/0/0	0/0/0	0/0/0
EX_o2_e	O2 exchange	[e] : o2 <==>					2.66/2.66/2.66	2.66/2.66/2.66	2.86/2.86/2.86	2.86/2.86/2.86
EX_photonPSI_e	Photon PSI exchange	[e] : photon_PSI <==>					-62.3/-62.3/-62.3	-62.3/-62.3/-62.3	-48.5/-48.5/-48.5	-29.8/-29.8/-29.8
EX_photonPSII_e	photon PSII exchange	[e] : photon_PSII <==>					-34.4/-34.4/-34.4	-34.4/-34.4/-34.4	-29.8/-29.8/-29.8	-48.5/-48.5/-48.5
EX_pi_e	Phosphate exchange	[e] : pi <==>					-0.03706/-0.03706/-0.03706	-0.03706/-0.03706/-0.03706	-0.02583/-0.02583/-0.02583	-0.02583/-0.02583/-0.02583
EX_pro-L_e	L-Proline exchange	[e] : pro-L <==>					0/0/0	0/0/0	0/0/0	0/0/0
EX_so4_e	Sulfate exchange	[e] : so4 <==>					-0.00701/-0.00701/-0.00701	-0.00701/-0.00701/-0.00701	-0.00403/-0.00403/-0.00403	-0.00403/-0.00403/-0.00403
EX_val-L_e	L-Valine exchange	[e] : val-L <==>					0/0/0	0/0/0	0/0/0	0/0/0
EX_wo4_e	tungstate exchange	[e] : wo4 <==>					0/0/0	0/0/0	0/0/0	0/0/0
EX_zn2_e	Zinc exchange	[e] : zn2 <==>					0/0/0	0/0/0	0/0/0	0/0/0
FBA	fructose-bisphosphate aldolase	[c] : fdp <==> dhap + g3p	(FbaA(cce_1357)) or (FbaB(cce_4254))	(cce_1357 or cce_4254)	Glycolysis/Gluconeogenesis	EC-4.1.2.13	-0.67568/-16.9/45.78	-0.68026/-16.8/45.53	-0.70888/-10.6/26.83	-0.71347/-10.5/26.58
FBA2	D-Fructose 1-phosphate D-glyceraldehyde-3-phosphate-lyase	[c] : f1p <==> dhap + glyald	(FbaB(cce_4254)) or (FbaA(cce_1357))	(cce_4254 or cce_1357)	Fructose and mannose metabolism	EC-4.1.2.13	0/0/0	0/0/0	0/0/0	0/0/0
FBA3	Sedoheptulose 1,7-bisphosphate D-glyceraldehyde-3-phosphate-lyase	[c] : s17bp <==> e4p + g3p	(FbaA(cce_1357)) or (FbaB(cce_4254))	(cce_1357 or cce_4254)	Carbon Fixation	EC-4.1.2.13	-0.93535/-47.4/0	-0.94077/-47.1/-0.005	-0.96263/-28.5/0	-0.96804/-28.3/-0.005
FBP	fructose-bisphosphatase	[c] : fdp + h2o --> f6p + pi	(Fbp(cce_4758)) or (GlpX(cce_3974))	(cce_4758 or cce_3974)	Glycolysis/Gluconeogenesis	EC-3.1.3.11	0.675675/0/47.39	0.680259/0.005/47.15	0.708881/0/28.5	0.713465/0.005/28.26
FCLT	Heme B synthesis reaction	[c] : fe2 + ppp9 --> h + pheme	(HemH(cce_2568)) or (HemH2(cce_3158))	(cce_2568 or cce_3158)	Porphyrin and Chlorophyll Metabolism	EC-4.99.1.1	0/0/0	0/0/0	0/0/0	0/0/0
FDH	formate dehydrogenase	[c] : formate + nad --> co2 + nadh	Fdh1(cce_1660)	cce_1660	Folate Metabolism	EC-1.2.1.2	0.000301/0/11.44	0.000301/0/11.38	0.000227/0/6.707649	0.000227/0/6.647219
FDIPDPFT	Farnesyl diphosphate:Isopentenyl diphosphate farnesyl transferase	[c] : frdp + ipdp --> ppi + tcggrpp	(UppS1(cce_1349)) or (UppS2(cce_2302))	(cce_1349 or cce_2302)	Terpenoid Backbone Biosynthesis	EC-2.5.1.31	0/0/0	0/0/0	0/0/0	0/0/0
FdPq	cyclic reaction around PSI	[c] : (2) fdxr-2-2 + (2) h + pq9 --> (2) fdxo-2-2 + pq9h2			Photosynthesis		11.54/0/25.76	11.71/0/25.73	8.709038/0/18.47	1.79867/0/9.081743
FdSULR	ferredoxin-sulfite reductase	[c] : (6) fdxr-2-2 + (7) h + so3 --> (6) fdxo-2-2 + (3) h2o + h2s	SiR(cce_3180)	cce_3180	Sulfur Metabolism	EC-1.8.7.1	0.006113/0.006113/0.006113	0.006113/0.006113/0.006113	0.003079/0.003079/0.003079	0.003079/0.003079/0.003079
FE2abc	iron (II) transport via ABC system	atp[c] + fe2[e] + h2o[c] --> adp[c] + fe2[c] + h[c] + pi[c]	(FeoB2(cce_0575)) or (FeoB1(cce_0032))	(cce_0575 or cce_0032)	Transport		0/0/0	0/0/0	0/0/0	0/0/0
FE3abc	iron (III) transport via ABC system	atp[c] + fe3[e] + h2o[c] --> adp[c] + fe3[c] + h[c] + pi[c]	AfuABC(cce_3801 and cce_2632 and cce_2054)	(cce_3801 and cce_2632 and cce_2054)	Transport	TC-3.A.1.10	0/0/0	0/0/0	0/0/0	0/0/0
FMETDF	formylmethionine deformylase	[c] : fmet + h2o --> formate + met-L	Def(cce_4608)	cce_4608	Cysteine and Methionine Metabolism	EC-3.5.1.31	0/0/0	0/0/0	0/0/0	0/0/0
FMETTRS	Methionyl-tRNA formyltransferase	[c] : 10fthf + mettrna --> fmettrna + thf	Fmt(cce_0949)	cce_0949	Cysteine and Methionine Metabolism	EC-2.1.2.9	0/0/0	0/0/0	0/0/0	0/0/0
FMNAT	FMN adenylyltransferase	[c] : atp + fmn + h --> fad + ppi	RibFec(cce_0957)	cce_0957	Riboflavin Metabolism	EC-2.7.7.2	0.000059/0.000059/0.000059	0.000059/0.000059/0.000059	0.000045/0.000045/0.000045	0.000045/0.000045/0.000045
FNR	ferredoxin-NADP reductase	[c] : (2) fdxr-2-2 + h + nadp <==> (2) fdxo-2-2 + nadph	(PetF1(cce_1665) and PetH(cce_0994)) or (PetF2(cce_0654) and PetH(cce_0994)) or (PetF3(cce_1607) and PetH(cce_0994)) or (PetF4(cce_1606) and PetH(cce_0994)) or (PetF5(cce_3176) and PetH(cce_0994)) or (PetF6(cce_0571) and PetH(cce_0994)) or (PetF7(cce_2106) and PetH(cce_0994)) or (PetF8(cce_2108) and PetH(cce_0994))	((cce_1665 and cce_0994) or (cce_0654 and cce_0994) or (cce_1607 and cce_0994) or (cce_1606 and cce_0994) or (cce_3176 and cce_0994) or (cce_0571 and cce_0994) or (cce_2106 and cce_0994) or (cce_2108 and cce_0994))	Photosynthesis	EC-1.18.1.2	9.116725/-14.6/1000	9.015201/-14.4/1000	8.484273/-2.6/1000	6.297038/-11.7/1000
FORt	formate transport via diffusion	formate[e] <==> formate[c]			Transport		0/-1.1/0	0/-1.1/0	0/-1.4/0	0/-1.4/0
FRTT	farnesyltranstransferase	[c] : frdp + ipdp --> ggdp + ppi	IspA(cce_0877)	cce_0877	Terpenoid Backbone Biosynthesis	EC-2.5.1.29	0.001121/0.001121/0.001121	0.001121/0.001121/0.001121	0.000785/0.000785/0.000785	0.000785/0.000785/0.000785
FRUK	fructokinase	[c] : atp + fru --> adp + f6p + h	YdjE(cce_4168)	cce_4168	Fructose and mannose metabolism	EC-2.7.1.4	0/0/0	0/0/0	0/0/0	0/0/0
FTHFCL	5-formyltetrahydrofolate cyclo-ligase	[c] : 5fothf + atp --> adp + methf + pi	Fthfcl(cce_2949)	cce_2949	Folate Metabolism	EC-6.3.3.2	0/0/45.78	0/0/0	0/0/26.83	0/0/0
FTHFD	formyltetrahydrofolate deformylase	[c] : 10fthf + h2o --> formate + h + thf	YkkE(cce_0404)	cce_0404	Folate Metabolism	EC-3.5.1.10	0/0/11.44	0/0/11.38	0/0/6.707423	0/0/6.646992
FUMH	fumarase	[c] : fum + h2o <==> mal-L	FumCec(cce_0396)	cce_0396	Citrate Cycle (TCA)	EC-4.2.1.2	0.055047/0.055047/0.055047	0.055047/0.055047/0.055047	0.025194/0.025194/0.025194	0.025194/0.025194/0.025194
FuPK	fructose-6-phosphate phosphoketolase	[c] : f6p + pi --> actp + e4p + h2o	(Pkt2(cce_5184)) or (Pkt(cce_2225)) or (Pkt1(cce_3607))	(cce_5184 or cce_2225 or cce_3607)	Glycolysis/Gluconeogenesis	EC-4.1.2.22	0.236405/0/0.236405	0.221405/0.005/0.221405	0.194942/0/0.194942	0.179942/0.005/0.179942
G1PACT	glucosamine-1-phosphate N-acetyltransferase	[c] : accoa + gam1p --> acgam1p + coa + h	GcaD(cce_2076)	cce_2076	Amino Sugar and Nucleotide Sugar Metabolism	EC-2.3.1.157	0/0/15.26	0.005/0.005/15.18	0/0/8.94323	0.005/0.005/8.867656
G1PTMT	glucose-1-phosphate thymidylyltransferase	[c] : dttp + g1p + h --> dtdpglc + ppi	RfbA(cce_2549)	cce_2549	Other	EC-2.7.7.24	0/0/0	0/0/0	0/0/0	0/0/0
G1SAT	glutamate-1-semialdehyde aminotransferase	[c] : glu1sa <==> 5aop	HemL(cce_0172)	cce_0172	Porphyrin and Chlorophyll Metabolism	EC-5.4.3.8	0.008964/0.008964/0.008964	0.008964/0.008964/0.008964	0.006276/0.006276/0.006276	0.006276/0.006276/0.006276
G35DP	guanosine-3',5'-bis(diphosphate) 3'-diphosphatase	[c] : gdpdp + h2o --> gdp + ppi	RelA(cce_4391)	cce_4391	Purine and Pyrimidine Metabolism	EC-3.1.7.2	0/0/15.26	0/0/15.18	0/0/8.94323	0/0/8.862656
G3PD_PQ	glycerol-3-phosphate dehydrogenase (plastoquinone 9)	[c] : glyc3p + pq9 --> dhap + pq9h2	GlpA(cce_2610)	cce_2610	Glycerolipid Metabolism	EC-1.1.99.5	1.208136/0/25.76	1.341291/0.005/25.73	0.107024/0/18.47	0.005/0.005/9.086743
G3PD2	glycerol-3-phosphate dehydrogenase (NADP)	[c] : glyc3p + nadp <==> dhap + h + nadph	GpsA(cce_4760)	cce_4760	Glycerolipid Metabolism	EC-1.1.1.94	-1.2/-25.8/-0.01019	-1.4/-25.7/-0.01519	-0.11774/-18.5/-0.01072	-0.01572/-9.1/-0.01572
G3POA_CN	glycerol-3-phosphate O-acyltransferase (Cyanothece)	[c] : (0.07) 9hdeacp + glyc3p + (0.32) linlnacp + (0.05) myrsacp + (0.01) ocdacp + (0.05) ocdcyaacp + (0.04) octeacp + (0.46) palmacp --> (0.02) 1ag3p_CN + acp			Glycerolipid Metabolism	EC-2.3.1.15	0.00874/0.00874/0.00874	0.00874/0.00874/0.00874	0.009193/0.009193/0.009193	0.009193/0.009193/0.009193
G5SADs	L-glutamate 5-semialdehyde dehydratase (spontaneous)	[c] : glu5sa <==> 1pyr5c + h + h2o			Arginine and Proline Metabolism		0.008933/0.008933/45.79	0.018933/0.018933/45.55	0.004726/0.004726/26.83	0.014726/0.014726/26.6
G5SD	glutamate-5-semialdehyde dehydrogenase	[c] : glu5p + h + nadph --> glu5sa + nadp + pi	(ProA(cce_2383)) or (ProA2(cce_0897))	(cce_2383 or cce_0897)	Arginine and Proline Metabolism	EC-1.2.1.41	0.008933/0.008933/45.79	0.018933/0.018933/45.55	0.004726/0.004726/26.83	0.014726/0.014726/26.6
G6PDA	glucosamine-6-phosphate deaminase	[c] : gam6p + h2o --> f6p + nh4	NagB(cce_1331)	cce_1331	Amino Sugar and Nucleotide Sugar Metabolism	EC-3.5.99.6	0/0/45.78	0.005/0.005/45.54	0/0/26.83	0.005/0.005/26.59
G6PDHy	glucose 6-phosphate dehydrogenase	[c] : g6p + nadp <==> 6pgl + h + nadph	Zwf(cce_2536)	cce_2536	Pentose Phosphate Pathway	EC-1.1.1.49	0/0/15.26	0.005/0.005/15.18	0/0/8.94323	0.005/0.005/8.867656
GALabc	D-galactose transport via ABC system	atp[c] + gal[e] + h2o[c] --> adp[c] + gal[c] + h[c] + pi[c]	MglB(cce_4650)	cce_4650	Transport, Extracellular		0/0/0	0/0/0	0/0/0	0/0/0
GALU	UTP-glucose-1-phosphate uridylyltransferase	[c] : g1p + h + utp <==> ppi + udpg			Amino Sugar and Nucleotide Sugar Metabolism	EC-2.7.7.9	0.009254/0.009254/0.009254	0.009254/0.009254/0.009254	0.009474/0.009474/0.009474	0.009474/0.009474/0.009474
GAPD	glyceraldehyde-3-phosphate dehydrogenase (NAD)	[c] : g3p + nad + pi <==> 13dpg + h + nadh	(GapA1(cce_2132)) or (GapA(cce_3612))	(cce_2132 or cce_3612)	Glycolysis/Gluconeogenesis	EC-1.2.1.12	-0.86602/-34.4/996.2	-0.98419/-34.3/996.2	-1.4/-22/996.1	-1.4/-21.8/996
GAPD_NADP	glyceraldehyde-3-phosphate dehydrogenase (NADP) (phosphorylating)	[c] : 13dpg + h + nadph --> g3p + nadp + pi	(GapB1(fig|43989.3.peg.2190)) or (GapB(fig|43989.3.peg.2191))	(fig|43989.3.peg.2190 or fig|43989.3.peg.2191)	Glycolysis/Gluconeogenesis	EC-1.2.1.13	2.91577/0/1000	2.830098/0/1000	2.504348/0/1000	2.522848/0/1000
GARFT	phosphoribosylglycinamide formyltransferase	[c] : 10fthf + gar <==> fgam + h + thf	PurN(cce_0426)	cce_0426	Purine and Pyrimidine Metabolism	EC-2.1.2.2	0.016752/0.016752/0.016752	0.016752/0.016752/0.016752	0.011523/0.011523/0.011523	0.011523/0.011523/0.011523
GBEZY	1,4-alpha-glucan branching enzyme	[c] : 14glun --> glycogen	(GlgB1(cce_0807)) or (GlgB2(cce_1806)) or (GlgB(cce_2248)) or (GlgB3(cce_4595))	(cce_0807 or cce_1806 or cce_2248 or cce_4595)	Starch and Sucrose Metabolism	EC-2.4.1.18	0.0509/0.0509/45.83	0.0559/0.0559/45.59	0.1548/0.1548/26.98	0.1598/0.1598/26.75
GCALDD	Glycolaldehyde dehydrogenase	[c] : gcald + h2o + nad --> glyclt + (2) h + nadh	DhaS(cce_3229)	cce_3229	Glyoxylate Metabolism	EC-1.2.1.21	0.000123/0.000123/0.000123	0.000123/0.000123/0.000123	0.000092/0.000092/0.000092	0.000092/0.000092/0.000092
GDAGEPM	Glucosyl-diacylglycerol epimerization	[c] : (0.02) glcdg_CN <==> (0.02) mgdg_CN			Fatty Acid Synthesis		0.006389/0.006389/0.006389	0.006389/0.006389/0.006389	0.00672/0.00672/0.00672	0.00672/0.00672/0.00672
GDPFUOR	GDP-L-fucose:NADP+ 4-oxidoreductase (3,5-epimerizing)	[c] : gdpddm + h + nadph <==> gdpfuc + nadp	(Fcl(cce_3232)) or (Fcl1(cce_0044))	(cce_3232 or cce_0044)	Fructose and mannose metabolism	EC-1.1.1.271	0/0/0	0/0/0	0/0/0	0/0/0
GDPMD	GDPmannose 4,6-dehydratase	[c] : gdpman --> gdpddm + h2o	(Gmd1(cce_3335)) or (Gmd(cce_3233))	(cce_3335 or cce_3233)	Fructose and mannose metabolism	EC-4.2.1.47	0/0/0	0/0/0	0/0/0	0/0/0
GF6PTA	glutamine-fructose-6-phosphate transaminase	[c] : f6p + gln-L --> gam6p + glu-L	GlmS(cce_1266)	cce_1266	Glutamate Metabolism	EC-2.6.1.16	0/0/45.78	0.005/0.005/45.54	0/0/26.83	0.005/0.005/26.59
GHMT	glycine hydroxymethyltransferase	[c] : ser-L + thf <==> gly + h2o + mlthf	GlyA(cce_3951)	cce_3951	Glycine Serine and Threonine Metabolism	EC-2.1.2.1	0.037324/-0.01536/5.759356	0.034824/-0.01036/5.726191	0.024399/-0.0078/3.37811	0.021899/0.005/3.345395
GK1	guanylate kinase (GMP:ATP)	[c] : atp + gmp <==> adp + gdp	Gmk(cce_4591)	cce_4591	Purine and Pyrimidine Metabolism	EC-2.7.4.8	0.004404/-1000/1000	0.005904/-1000/1000	0.003247/-1000/1000	0.004686/-1000/1000
GK2	guanylate kinase (GMP:dATP)	[c] : datp + gmp <==> dadp + gdp	Gmk(cce_4591)	cce_4591	Purine and Pyrimidine Metabolism	EC-2.7.4.8	0.001346/-1000/1000	-0.00015/-1000/1000	0.000793/-1000/1000	-0.00065/-1000/1000
GLCP	glycogen phosphorylase	[c] : glycogen + pi --> g1p	(GlgP(cce_5186)) or (GlgP2(cce_1603)) or (GlgP1(cce_1629))	(cce_5186 or cce_1603 or cce_1629)	Starch and Sucrose Metabolism	EC-2.4.1.1	0/0/45.78	0.005/0.005/45.54	0/0/26.83	0.005/0.005/26.59
GLCS2	glycogen synthase (ADPGlc)	[c] : adpglc --> 14glun + adp + h	(GlgA2(cce_3396)) or (GlgA(cce_0890))	(cce_3396 or cce_0890)	Starch and Sucrose Metabolism	EC-2.4.1.21	0.0509/0.0509/45.83	0.0559/0.0559/45.59	0.1548/0.1548/26.98	0.1598/0.1598/26.75
GLGC	glucose-1-phosphate adenylyltransferase	[c] : atp + g1p + h --> adpglc + ppi	(GlgC1(cce_2658)) or (GlgC(cce_0987))	(cce_2658 or cce_0987)	Starch and Sucrose Metabolism	EC-2.7.7.27	0.0509/0.0509/45.83	0.0559/0.0559/45.59	0.1548/0.1548/26.98	0.1598/0.1598/26.75
GLNabc	L-glutamine transport via ABC system	atp[c] + gln-L[e] + h2o[c] --> adp[c] + gln-L[c] + h[c] + pi[c]	GlnH(cce_4577)	cce_4577	Transport	TC-3.A.1.3	0/0/0	0/0/0	0/0/0	0/0/0
GLNS	glutamine synthetase	[c] : atp + glu-L + nh4 --> adp + gln-L + h + pi	GlnA(cce_4432)	cce_4432	Glutamate Metabolism	EC-6.3.1.2	0.097605/0.097605/45.87	0.112605/0.112605/45.64	0.050935/0.050935/26.88	0.061209/0.061209/26.65
GLU5K	glutamate 5-kinase	[c] : atp + glu-L --> adp + glu5p	ProB(cce_0594)	cce_0594	Arginine and Proline Metabolism	EC-2.7.2.11	0.008933/0.008933/45.79	0.018933/0.018933/45.55	0.004726/0.004726/26.83	0.014726/0.014726/26.6
GLUADT1	glutaminyl-tRNA synthase (glutamine-hydrolysing)	[c] : atp + gln-L + glutrna_gln + h2o --> adp + glntrna + glu-L + h + pi	GatABC(cce_1674 and cce_0284 and cce_1710)	(cce_1674 and cce_0284 and cce_1710)	Glutamate Metabolism	EC-6.3.5.7	0.011299/0.011299/0.011299	0.011299/0.011299/0.011299	0.005894/0.005894/0.005894	0.005894/0.005894/0.005894
GLU-Dt2na	D-glutamate transport in via sodium symport	glu-D[e] + na1[e] --> glu-D[c] + na1[c]	GltS(cce_3497)	cce_3497	Transport, Extracellular		0/0/0	0/0/0	0/0/0	0/0/0
GLUDy	glutamate dehydrogenase (NADP)	[c] : glu-L + h2o + nadp <==> akg + h + nadph + nh4	GdhA(cce_0997)	cce_0997	Nitrogen Metabolism	EC-1.4.1.4	-0.31783/-6/45.46	-0.31033/-6/45.22	-0.14713/-3.5/26.68	-0.13963/-3.5/26.45
GLUN	glutaminase	[c] : gln-L + h2o --> glu-L + nh4	(YbaS2(cce_2877)) or (YbaS1(cce_2765)) or (YbaS(cce_2244))	(cce_2877 or cce_2765 or cce_2244)	Nitrogen Metabolism	EC-3.5.1.2	0/0/45.78	0/0/0	0/0/26.83	0/0/0
GLUPRT	glutamine phosphoribosyldiphosphate amidotransferase	[c] : gln-L + h2o + prpp --> glu-L + ppi + pram	PurF(cce_1211)	cce_1211	Purine and Pyrimidine Metabolism	EC-2.4.2.14	0.016752/0.016752/0.016752	0.016752/0.016752/0.016752	0.011523/0.011523/0.011523	0.011523/0.011523/0.011523
GLUR	glutamate racemase	[c] : glu-D <==> glu-L	MurI(cce_2466)	cce_2466	Glutamate Metabolism	EC-5.1.1.3	0/0/0	0/0/0	0/0/0	0/0/0
GLUSz	glutamate synthase (Ferredoxin)	[c] : akg + (2) fdxr-2-2 + gln-L + (2) h --> (2) fdxo-2-2 + (2) glu-L	GlsF(cce_4353)	cce_4353	Nitrogen Metabolism	EC-1.4.7.1	0/0/45.78	0.005/0.005/45.54	0/0/26.83	0.005/0.005/26.59
GLUt4i	Na+/glutamate symport	glu-L[e] + na1[e] --> glu-L[c] + na1[c]	GltS(cce_3497)	cce_3497	Transport, Extracellular		0/0/0	0/0/0	0/0/0	0/0/0
GLUTRR	glutamyl-tRNA reductase	[c] : glutrna + h + nadph --> glu1sa + nadp + trnaglu	HemA(cce_3976)	cce_3976	Porphyrin and Chlorophyll Metabolism		0.008964/0.008964/0.008964	0.008964/0.008964/0.008964	0.006276/0.006276/0.006276	0.006276/0.006276/0.006276
GLUTRS	Glutamyl-tRNA synthetase	[c] : atp + glu-L + trnaglu --> amp + glutrna + ppi	GltX(cce_1758)	cce_1758	Glutamate Metabolism	EC-6.1.1.17	0.022435/0.022435/0.022435	0.022435/0.022435/0.022435	0.013402/0.013402/0.013402	0.013402/0.013402/0.013402
GLUTRS1	Glutamyl-tRNA Gln ligase	[c] : atp + glu-L + trnagln --> amp + glutrna_gln + ppi			Glutamate Metabolism	EC-6.1.1.17	0.011299/0.011299/0.011299	0.011299/0.011299/0.011299	0.005894/0.005894/0.005894	0.005894/0.005894/0.005894
GLYCDr	Glycerol dehydrogenase (reversible)	[c] : glyc + nad <==> dha + h + nadh	GldA(cce_1310)	cce_1310	Glycerolipid Metabolism	EC-1.1.1.6	0/0/0	0/0/0	0/0/0	0/0/0
GLYCL	Glycine Cleavage System	[c] : gly + nad + thf --> co2 + mlthf + nadh + nh4	(GcvH2(cce_2643) and GcvP(cce_2609) and GcvT1(cce_4073) and Lpd(cce_0735)) or (GcvH2(cce_2643) and GcvP(cce_2609) and GcvT(cce_4346) and Lpd(cce_0735))	((cce_2643 and cce_2609 and cce_4073 and cce_0735) or (cce_2643 and cce_2609 and cce_4346 and cce_0735))	Nitrogen Metabolism		0.005848/0/5.727879	0.008348/0.005/5.699714	0.004759/0/3.35847	0.007259/0.005/3.330755
GLYCLTt2r	glycolate transport via proton symport, reversible	glyclt[e] + h[e] <==> glyclt[c] + h[c]	LldP(cce_3530)	cce_3530	Transport, Extracellular		0/-0.35059/0	0/-0.35059/0	0/-0.48076/0	0/-0.48076/0
GLYCt5	glycerol transport in/out via diffusion reversible	glyc[c] <==> glyc[e]			Transport		0/0/0	0/0/0	0/0/0	0/0/0
GLYCTDH	glycolate dehydrogenase	[c] : glyclt + nad --> glx + h + nadh	GlcDEF(cce_3707 and cce_3708 and cce_0061)	(cce_3707 and cce_3708 and cce_0061)	Glyoxylate Metabolism	EC-1.1.3.15	0.000123/0/3.553797	0.005123/0.005/3.535311	0.000092/0/2.083727	0.005092/0.005/2.06072
GLYD	glycerate dehydrogenase	[c] : h + hpyr + nadh <==> glyc-R + nad	HprA(cce_2560)	cce_2560	Glyoxylate Metabolism	EC-1.1.1.29	0/0/0	0/0/0	0/0/0	0/0/0
GLYK	glycerol kinase	[c] : atp + glyc --> adp + glyc3p + h	GlpK(cce_0973)	cce_0973	Glycerolipid Metabolism	EC-2.7.1.30	0/0/0	0/0/0	0/0/0	0/0/0
GLYOX	hydroxyacylglutathione hydrolase	[c] : h2o + lgt-S --> gthrd + h + lac-D	GloB(cce_1190)	cce_1190	Pyruvate Metabolism	EC-3.1.2.6	0/0/0	0/0/0	0/0/0	0/0/0
GLYt6	glycine transport in/out via proton symport	gly[e] + h[e] <==> gly[c] + h[c]	CycA(cce_0863)	cce_0863	Transport, Extracellular	TC-2.A.3.1	0/-0.35059/0	0/-0.35059/0	0/-0.48076/0	0/-0.48076/0
GLYTRS	Glycyl-tRNA synthetase	[c] : atp + gly + trnagly --> amp + glytrna + ppi	GlyQS(cce_2992 and cce_3990)	(cce_2992 and cce_3990)	Glycine Serine and Threonine Metabolism	EC-6.1.1.14	0.014848/0.014848/0.014848	0.014848/0.014848/0.014848	0.00821/0.00821/0.00821	0.00821/0.00821/0.00821
GMPS1	GMP synthase (nh4)	[c] : atp + nh4 + xmp --> amp + gmp + (2) h + ppi	GuaA(cce_3266)	cce_3266	Purine and Pyrimidine Metabolism	EC-6.3.5.2	0.00575/0/0.00575	0.00575/0.005/0.00575	0.00404/0/0.00404	0.00404/0/0.00404
GMPS2	GMP synthase (glutamine-hydrolysing)	[c] : atp + gln-L + h2o + xmp --> amp + glu-L + gmp + (2) h + ppi	GuaA(cce_3266)	cce_3266	Purine and Pyrimidine Metabolism	EC-6.3.5.2	0/0/0.00575	0/0/0.00075	0/0/0.00404	0/0/0.00404
GNK	gluconokinase	[c] : atp + glcn-D --> 6pgc + adp + h	IdnK(cce_1985)	cce_1985	Pentose Phosphate Pathway	EC-2.7.1.12	0/0/0	0/0/0	0/0/0	0/0/0
GRGR	Geranylgeranyl reductase	[c] : ggdp + (3) h + (3) nadph --> (3) nadp + phdp	Ggr(cce_3146)	cce_3146	Terpenoid Backbone Biosynthesis		0.001121/0.001121/0.001121	0.001121/0.001121/0.001121	0.000785/0.000785/0.000785	0.000785/0.000785/0.000785
GRTT	geranyltranstransferase	[c] : grdp + ipdp --> frdp + ppi	IspA(cce_0877)	cce_0877	Terpenoid Backbone Biosynthesis	EC-2.5.1.10	0.001121/0.001121/0.001121	0.001121/0.001121/0.001121	0.000785/0.000785/0.000785	0.000785/0.000785/0.000785
GTHR	glutathione-disulfide reductase	[c] : (2) gthrd + nadp <==> gthox + h + nadph	Gor(cce_4626)	cce_4626	Glutathione Metabolism	EC-1.8.1.7	0/0/0	0/0/0	0/0/0	0/0/0
GTHS	glutathione synthase	[c] : atp + glucys + gly --> adp + gthrd + h + pi	GshB(cce_0490)	cce_0490	Glutathione Metabolism	EC-6.3.2.3	0/0/0	0/0/0	0/0/0	0/0/0
GTMLT	g-glutamyltransferase	[c] : ala-L + gthrd --> cgly + gluala	(Ggt(cce_2896)) or (Ggt1(cce_1522))	(cce_2896 or cce_1522)	Glutathione Metabolism	EC-2.3.2.2	0/0/0	0/0/0	0/0/0	0/0/0
GTPCI	GTP cyclohydrolase I	[c] : gtp + h2o --> ahdt + formate + h	(FolE(cce_1501)) or (FolE1(cce_3935))	(cce_1501 or cce_3935)	Folate Metabolism	EC-3.5.4.16	0.000123/0.000123/0.000123	0.000123/0.000123/0.000123	0.000092/0.000092/0.000092	0.000092/0.000092/0.000092
GTPCII	GTP cyclohydrolase II	[c] : gtp + (3) h2o --> 25dhpp + formate + (2) h + ppi	RibAB(cce_1078)	cce_1078	Riboflavin Metabolism	EC-3.5.4.25	0.000059/0.000059/0.000059	0.000059/0.000059/0.000059	0.000045/0.000045/0.000045	0.000045/0.000045/0.000045
GTPDPK	GTP diphosphokinase	[c] : atp + gtp --> amp + gdptp + h	RelA(cce_4391)	cce_4391	Purine and Pyrimidine Metabolism	EC-2.7.6.5	0/0/15.26	0/0/15.18	0/0/8.94323	0/0/8.862656
GUAPRT	guanine phosphoribosyltransferase	[c] : gua + prpp --> gmp + ppi	Apt(cce_2298)	cce_2298	Purine and Pyrimidine Biosynthesis		0/0/15.26	0/0/0	0/0/8.94323	0/0/8.862656
H2Ot5	H2O transport via diffusion	h2o[e] <==> h2o[c]			Transport		-15.2/-16/-15.2	-15.2/-16/-15.2	-12.2/-13.1/-12.2	-21.5/-22.5/-21.5
H2td	hydrogen transport	h2[c] <==> h2[e]			Transport		1.051783/0/1.051783	1.051783/0/1.051783	1.442279/0/1.442279	1.442279/0/1.442279
HBUHL1	(3R)-3-Hydroxybutanoyl-[acyl-carrier-protein] hydro-lyase	[c] : 3hbacp --> 2beacp + h2o	FabZ1(cce_2696)	cce_2696	Fatty Acid Synthesis	EC-4.2.1.58	0.01748/0.01748/0.01748	0.01748/0.01748/0.01748	0.018385/0.018385/0.018385	0.018385/0.018385/0.018385
HBUR1	(3R)-3-Hydroxybutanoyl-[acyl-carrier protein]:NADP+ oxidoreductase	[c] : actacp + h + nadph --> 3hbacp + nadp	FabG(cce_2412)	cce_2412	Fatty Acid Synthesis	EC-1.1.1.100	0.01748/0.01748/0.01748	0.01748/0.01748/0.01748	0.018385/0.018385/0.018385	0.018385/0.018385/0.018385
HCITS	homocitrate synthase	[c] : accoa + akg + h2o --> coa + h + hcit	NifV(cce_0549)	cce_0549	Pyruvate Metabolism	EC-4.1.3.21	0/0/0	0/0/0	0/0/0	0/0/0
HCO3E	carbonate dehydratase (HCO3 equilibration reaction)	[c] : co2 + h2o <==> h + hco3	(CynT(cce_2257)) or (EcaA(cce_4328)) or (IcfA2(cce_0871))	(cce_2257 or cce_4328 or cce_0871)	Nitrogen Metabolism	EC-4.2.1.1	0.16936/0.16936/0.16936	0.16936/0.16936/0.16936	0.151246/0.151246/0.151246	0.151246/0.151246/0.151246
HCO3t	Sodium dependent bicarbonate transport	hco3[e] + na1[e] --> hco3[c] + na1[c]	SbtA(cce_2939)	cce_2939	Transport		0/0/0	0/0/0	0/0/0	0/0/0
HCO3tabc	Bicarbonate transport system via ABC transporter	atp[c] + h2o[c] + hco3[e] --> adp[c] + h[c] + hco3[c] + pi[c]	CmpABCD(cce_0303 and cce_0304 and cce_0305 and cce_0302)	(cce_0303 and cce_0304 and cce_0305 and cce_0302)	Transport		0/0/0	0/0/0	0/0/0	0/0/0
HDDHL5	(3R)-3-Hydroxybutanoyl-[acyl-carrier-protein] hydro-lyase	[c] : 3hddacp --> 2tddacp + h2o	FabZ1(cce_2696)	cce_2696	Fatty Acid Synthesis	EC-4.2.1.58	0.01748/0.01748/0.01748	0.01748/0.01748/0.01748	0.018385/0.018385/0.018385	0.018385/0.018385/0.018385
HDDR5	3R)-3-Hydroxydodecanoyl-[acyl-carrier-protein]:NADP+ oxidoreductase	[c] : 3oxddacp + h + nadph --> 3hddacp + nadp	FabG(cce_2412)	cce_2412	Fatty Acid Synthesis	EC-1.1.1.100	0.01748/0.01748/0.01748	0.01748/0.01748/0.01748	0.018385/0.018385/0.018385	0.018385/0.018385/0.018385
HDEHL4	(3R)-3-Hydroxybutanoyl-[acyl-carrier-protein] hydro-lyase	[c] : 3hdeacp --> 2tdeacp + h2o	FabZ1(cce_2696)	cce_2696	Fatty Acid Synthesis	EC-4.2.1.58	0.01748/0.01748/0.01748	0.01748/0.01748/0.01748	0.018385/0.018385/0.018385	0.018385/0.018385/0.018385
HDER4	(3R)-3-Hydroxydecanoyl-[acyl-carrier-protein]:NADP+ oxidoreductase	[c] : 3oxdeacp + h + nadph --> 3hdeacp + nadp	FabG(cce_2412)	cce_2412	Fatty Acid Synthesis	EC-1.1.1.100	0.01748/0.01748/0.01748	0.01748/0.01748/0.01748	0.018385/0.018385/0.018385	0.018385/0.018385/0.018385
HDH_1	Bidirectional hydrogenase (nad/nadh)	[c] : h2 + nad <==> h + nadh	(HoxHY(cce_2316 and cce_2315) and NuoG(cce_2317) and NuoE(cce_2319) and NuoF(cce_2318))	((cce_2316 and cce_2315) and cce_2317 and cce_2319 and cce_2318)	Hydrogen Metabolism	EC-1.12.1.2	0.498984/-1000/95.33	0.397062/-1000/94.86	-0.17619/-1000/57.63	-0.17394/-1000/57.17
HDH_2	Bidirectional Hydrogenase (nadp/nadph)	[c] : h2 + nadp <==> h + nadph	(HoxHY(cce_2316 and cce_2315) and NuoG(cce_2317) and NuoE(cce_2319) and NuoF(cce_2318))	((cce_2316 and cce_2315) and cce_2317 and cce_2319 and cce_2318)	Hydrogen Metabolism	EC-1.12.1.2	-1.6/-1000/1000	-1.4/-1000/1000	-1.3/-1000/1000	-1.3/-1000/1000
HDMAT7	Hexadecanoyl-[acyl-carrier protein]:malonyl-CoA C-acyltransferase	[c] : h + hdeacp + nadh --> nad + palmacp	FabI(cce_0460)	cce_0460	Fatty Acid Synthesis	EC-1.3.1.10	0.016606/0.016606/0.016606	0.016606/0.016606/0.016606	0.017466/0.017466/0.017466	0.017466/0.017466/0.017466
HDROXGLUADL	4-hydroxy-2-oxoglutarate aldolase	[c] : glx + pyr <==> 4h2oxg	Eda(cce_0591)	cce_0591	Glyoxylate Metabolism	EC-4.1.3.16	0/0/0	0/0/0	0/0/0	0/0/0
HEMAT2	Hexanoyl-[acyl-carrier protein]:malonyl-CoA C-acyltransferase	[c] : 2theacp + h + nadh --> hexacp + nad	FabI(cce_0460)	cce_0460	Fatty Acid Synthesis	EC-1.3.1.10	0.01748/0.01748/0.01748	0.01748/0.01748/0.01748	0.018385/0.018385/0.018385	0.018385/0.018385/0.018385
HEMEAS	Heme A synthase	[c] : h2o + hemeO --> (4) h + hemeA	CtaA(cce_4599)	cce_4599	Porphyrin and Chlorophyll Metabolism		0/0/0	0/0/0	0/0/0	0/0/0
HEMEOS	Heme O synthase	[c] : frdp + h2o + pheme --> h + hemeO + ppi	CtaO(cce_4600)	cce_4600	Porphyrin and Chlorophyll Metabolism		0/0/0	0/0/0	0/0/0	0/0/0
HEX1	hexokinase (D-glucose:ATP)	[c] : atp + glc-D --> adp + g6p + h	Glk(cce_0595)	cce_0595	Glycolysis/Gluconeogenesis	EC-2.7.1.2	0/0/0	0/0/0	0/0/0	0/0/0
HGBADCoL	hydrogenobyrinic-acid-a,c-diamide:cobalt cobalt-ligase	[c] : atp + cobalt2 + h2o + hgbam --> adp + co2dam_1 + (3) h + pi	CobN(cce_4752)	cce_4752	Porphyrin and Chlorophyll Metabolism		0/0/0	0/0/0	0/0/0	0/0/0
HGBAMS	Hydrogenobyrinate a,c diamide synthase	[c] : (2) atp + (2) gln-L + h2o + hgbyr --> (2) adp + (2) glu-L + h + hgbam + ppi	CbiA(cce_4641)	cce_4641	Porphyrin and Chlorophyll Metabolism		0/0/0	0/0/0	0/0/0	0/0/0
HHDHL7	(3R)-3-Hydroxypalmitoyl-[acyl-carrier-protein] hydro-lyase	[c] : 3hpaacp --> h2o + hdeacp	FabZ1(cce_2696)	cce_2696	Fatty Acid Synthesis	EC-4.2.1.58	0.016606/0.016606/0.016606	0.016606/0.016606/0.016606	0.017466/0.017466/0.017466	0.017466/0.017466/0.017466
HHDR7	(3R)-3-Hydroxypalmitoyl-[acyl-carrier-protein]:NADP+ oxidoreductase	[c] : 3oxhdacp + h + nadph --> 3hpaacp + nadp	FabG(cce_2412)	cce_2412	Fatty Acid Synthesis	EC-1.1.1.100	0.016606/0.016606/0.016606	0.016606/0.016606/0.016606	0.017466/0.017466/0.017466	0.017466/0.017466/0.017466
HHYHL2	(3R)-3-Hydroxybutanoyl-[acyl-carrier-protein] hydro-lyase	[c] : 3hhacp --> 2theacp + h2o	FabZ1(cce_2696)	cce_2696	Fatty Acid Synthesis	EC-4.2.1.58	0.01748/0.01748/0.01748	0.01748/0.01748/0.01748	0.018385/0.018385/0.018385	0.018385/0.018385/0.018385
HHYR2	(3R)-3-Hydroxyhexanoyl-[acyl-carrier-protein]:NADP+ oxidoreductase	[c] : 3oxhacp + h + nadph --> 3hhacp + nadp	FabG(cce_2412)	cce_2412	Fatty Acid Synthesis	EC-1.1.1.100	0.01748/0.01748/0.01748	0.01748/0.01748/0.01748	0.018385/0.018385/0.018385	0.018385/0.018385/0.018385
HISD	histidinol dehydrogenase	[c] : h2o + histd + (2) nad --> (3) h + his-L + (2) nadh	(HisD(cce_2314)) or (HisD2(cce_4520))	(cce_2314 or cce_4520)	Histidine Metabolism	EC-1.1.1.23	0.002366/0.002366/0.002366	0.002366/0.002366/0.002366	0.001429/0.001429/0.001429	0.001429/0.001429/0.001429
HISTP	histidinol-phosphatase	[c] : h2o + hisp --> histd + pi	HisB(cce_3290)	cce_3290	Histidine Metabolism	EC-3.1.3.15	0.002366/0.002366/0.002366	0.002366/0.002366/0.002366	0.001429/0.001429/0.001429	0.001429/0.001429/0.001429
HISTRS	Histidyl-tRNA synthetase	[c] : atp + his-L + trnahis --> amp + histrna + ppi	HisS(cce_2975)	cce_2975	Histidine Metabolism	EC-6.1.1.21	0.002366/0.002366/0.002366	0.002366/0.002366/0.002366	0.001429/0.001429/0.001429	0.001429/0.001429/0.001429
HMBS	hydroxymethylbilane synthase	[c] : h2o + (4) ppbng --> hmbil + (4) nh4	HemC(cce_4378)	cce_4378	Porphyrin and Chlorophyll Metabolism	EC-4.3.1.8	0.001121/0.001121/0.001121	0.001121/0.001121/0.001121	0.000785/0.000785/0.000785	0.000785/0.000785/0.000785
HMPK1	hydroxymethylpyrimidine kinase (ATP)	[c] : 4ahmmp + atp --> 4ampm + adp + h	YjbV(cce_3091)	cce_3091	Thiamine Metabolism	EC-2.7.1.49	0/0/0	0/0/0	0/0/0	0/0/0
HMST	homogentisate solanyltransferase	[c] : h + hgentis + nondp <==> co2 + msbq + ppi	Hst(cce_0241)	cce_0241	Plastoquinone Biosynthesis		0/0/0	0/0/0	0/0/0	0/0/0
HOCHL3	((3R)-3-Hydroxybutanoyl-[acyl-carrier-protein] hydro-lyase	[c] : 3hocacp --> 2toceacp + h2o	FabZ1(cce_2696)	cce_2696	Fatty Acid Synthesis	EC-4.2.1.58	0.01748/0.01748/0.01748	0.01748/0.01748/0.01748	0.018385/0.018385/0.018385	0.018385/0.018385/0.018385
HOCR3	(3R)-3-Hydroxyoctanoyl-[acyl-carrier-protein]:NADP+ oxidoreductase	[c] : 3oxocacp + h + nadph --> 3hocacp + nadp	FabG(cce_2412)	cce_2412	Fatty Acid Synthesis	EC-1.1.1.100	0.01748/0.01748/0.01748	0.01748/0.01748/0.01748	0.018385/0.018385/0.018385	0.018385/0.018385/0.018385
HODHL8	(3R)-3-Hydroxyoctadecanoyl-[acyl-carrier-protein] hydro-lyase	[c] : 3hocdacp --> 2tocdacp + h2o	FabZ1(cce_2696)	cce_2696	Fatty Acid Synthesis	EC-4.2.1.58	0.007342/0.007342/0.007342	0.007342/0.007342/0.007342	0.007722/0.007722/0.007722	0.007722/0.007722/0.007722
HODR8	(3R)-3-Hydroxyoctadecanoyl-[acyl-carrier-protein]:NADP+ oxidoreductase	[c] : 3oxocdacp + h + nadph --> 3hocdacp + nadp	FabG(cce_2412)	cce_2412	Fatty Acid Synthesis	EC-1.1.1.100	0.007342/0.007342/0.007342	0.007342/0.007342/0.007342	0.007722/0.007722/0.007722	0.007722/0.007722/0.007722
HOXPR_NADP	2-hydroxy-3-oxopropionate reductase (NADP)	[c] : 2h3opp + h + nadph --> glyc-R + nadp	(GarR2(cce_2482)) or (GarR1(cce_0405))	(cce_2482 or cce_0405)	Glyoxylate Metabolism	EC-1.1.1.60	1.024876/0/1000	0.922953/0.005/1000	0.544953/0/1000	0.547203/0.005/1000
HOXPRx	2-hydroxy-3-oxopropionate reductase (NAD)	[c] : glyc-R + nad <==> 2h3opp + h + nadh	(GarR2(cce_2482)) or (GarR1(cce_0405))	(cce_2482 or cce_0405)	Glyoxylate Metabolism	EC-1.1.1.60	1.024876/0/1000	0.922953/0.005/1000	0.544953/0/1000	0.547203/0.005/1000
HP5CD	3-hydroxy-1-pyrroline-5-carboxylate dehydrogenase	[c] : 1p3h5c + (2) h2o + nad --> e4h2oxg + h + nadh	PutAec(cce_1595)	cce_1595	Arginine and Proline Metabolism	EC-1.5.1.12	0/0/0	0/0/0	0/0/0	0/0/0
HP5CD1	3-hydroxy-1-pyrroline-5-carboxylate dehydrogenase (NADP)	[c] : 1p3h5c + (2) h2o + nadp --> e4h2oxg + h + nadph	PutAec(cce_1595)	cce_1595	Arginine and Proline Metabolism	EC-1.5.1.12	0/0/0	0/0/0	0/0/0	0/0/0
HPPDO1	4-hydroxyphenylpyruvate dioxygenase	[c] : 34hpp + o2 --> co2 + hgentis	Hpd1(cce_1311)	cce_1311	Plastoquinone Biosynthesis	EC-1.13.11.27	0/0/0	0/0/0	0/0/0	0/0/0
HPPK	2-amino-4-hydroxy-6-hydroxymethyldihydropteridine diphosphokinase	[c] : 2ahhmp + atp --> 2ahhmd + amp + h	FolK(cce_2591)	cce_2591	Folate Metabolism	EC-2.7.6.3	0/0/0.000123	0/0/0.000123	0/0/0.000092	0/0/0.000092
HPROa	L-hydroxyproline reductase (NAD)	[c] : 1p3h5c + (2) h + nadh --> 4hpro-LT + nad	ProG(cce_2615)	cce_2615	Arginine and Proline Metabolism	EC-1.5.1.2	0/0/0	0/0/0	0/0/0	0/0/0
HPROb	L-hydroxyproline reductase (NADP)	[c] : 1p3h5c + (2) h + nadph --> 4hpro-LT + nadp	ProG(cce_2615)	cce_2615	Arginine and Proline Metabolism	EC-1.5.1.2	0/0/0	0/0/0	0/0/0	0/0/0
HSAT	Acetyl-CoA:L-homoserine O-acetyltransferase	[c] : accoa + hom-L <==> achms + coa			Cysteine and Methionine Metabolism	EC-2.3.1.31	0.003566/0.003566/0.003566	0.003566/0.003566/0.003566	0.001887/0.001887/0.001887	0.001887/0.001887/0.001887
HSDy	homoserine dehydrogenase (NADPH)	[c] : hom-L + nadp <==> aspsa + h + nadph	Hom(cce_2359)	cce_2359	Glycine Serine and Threonine Metabolism	EC-1.1.1.3	-0.01319/-0.01319/-0.01319	-0.01319/-0.01319/-0.01319	-0.00733/-0.00733/-0.00733	-0.00733/-0.00733/-0.00733
HSK	homoserine kinase	[c] : atp + hom-L --> adp + h + phom	ThrB(cce_0510)	cce_0510	Glycine Serine and Threonine Metabolism	EC-2.7.1.39	0.009622/0.009622/0.009622	0.009622/0.009622/0.009622	0.005445/0.005445/0.005445	0.005445/0.005445/0.005445
HSTPT	histidinol-phosphate transaminase	[c] : glu-L + imacp --> akg + h + hisp	HisC(cce_3292)	cce_3292	Histidine Metabolism	EC-2.6.1.9	0.002366/0.002366/0.002366	0.002366/0.002366/0.002366	0.001429/0.001429/0.001429	0.001429/0.001429/0.001429
HTDHL6	(3R)-3-Hydroxypalmitoyl-[acyl-carrier-protein] hydro-lyase	[c] : 3htdacp --> h2o + tdeacp	FabZ1(cce_2696)	cce_2696	Fatty Acid Synthesis	EC-4.2.1.58	0.01748/0.01748/0.01748	0.01748/0.01748/0.01748	0.018385/0.018385/0.018385	0.018385/0.018385/0.018385
HTDR6	3R)-3-Hydroxytetradecanoyl-[acyl-carrier-protein]:NADP+ oxidoreductase	[c] : 3oxtdacp + h + nadph --> 3htdacp + nadp	FabG(cce_2412)	cce_2412	Fatty Acid Synthesis	EC-1.1.1.100	0.01748/0.01748/0.01748	0.01748/0.01748/0.01748	0.018385/0.018385/0.018385	0.018385/0.018385/0.018385
HTHBPD	4a-hydroxytetrahydrobiopterin dehydratase	[c] : 5678thh --> 78dhp + h2o	(PhhB1(cce_1377)) or (PhhB(cce_2226))	(cce_1377 or cce_2226)	Other	EC-4.2.1.96	0/0/0	0/0/0	0/0/0	0/0/0
ICDHy	isocitrate dehydrogenase (NADP)	[c] : icit + nadp <==> akg + co2 + nadph	Icd(cce_3202)	cce_3202	Citrate Cycle (TCA)	EC-1.1.1.42	0.067798/0.067798/0.067798	0.067798/0.067798/0.067798	0.028934/0.028934/0.028934	0.028934/0.028934/0.028934
ICHORS	isochorismate synthase	[c] : chor <==> ichor	MenF(cce_4480)	cce_4480	Phylloquinone Biosynthesis	EC-5.4.99.6	0/0/0	0/0/0	0/0/0	0/0/0
IG3PS	Imidazole-glycerol-3-phosphate synthase	[c] : gln-L + prlp --> aicar + eig3p + glu-L + (2) h	HisF(cce_0282 and cce_0309)	(cce_0282 and cce_0309)	Histidine Metabolism		0.002366/0.002366/0.002366	0.002366/0.002366/0.002366	0.001429/0.001429/0.001429	0.001429/0.001429/0.001429
IGPDH	imidazoleglycerol-phosphate dehydratase	[c] : eig3p + h --> h2o + imacp	HisB(cce_3290)	cce_3290	Histidine Metabolism	EC-4.2.1.19	0.002366/0.002366/0.002366	0.002366/0.002366/0.002366	0.001429/0.001429/0.001429	0.001429/0.001429/0.001429
IGPS	indole-3-glycerol-phosphate synthase	[c] : 2cpr5p + h --> 3ig3p + co2 + h2o	TrpC(cce_2305)	cce_2305	Tyrosine, Tryptophan, and Phenylalanine Metabolism	EC-4.1.1.48	0.002525/0.002525/0.002525	0.002525/0.002525/0.002525	0.001336/0.001336/0.001336	0.001336/0.001336/0.001336
ILEabc	L-isoleucine transport via ABC system	atp[c] + h2o[c] + ile-L[e] --> adp[c] + h[c] + ile-L[c] + pi[c]	LivKHMGF(cce_0399 and cce_2946 and cce_4521 and cce_3156 and cce_3417)	(cce_0399 and cce_2946 and cce_4521 and cce_3156 and cce_3417)	Transport, Extracellular		0/0/0	0/0/0	0/0/0	0/0/0
ILETA	isoleucine transaminase	[c] : akg + ile-L <==> 3mop + glu-L	IlvE(cce_1614)	cce_1614	Valine, Leucine, and Isoleucine Metabolism	EC-2.6.1.42	-0.00826/-0.00826/-0.00826	-0.00826/-0.00826/-0.00826	-0.00447/-0.00447/-0.00447	-0.00447/-0.00447/-0.00447
ILETRS	Isoleucyl-tRNA synthetase	[c] : atp + ile-L + trnaile --> amp + iletrna + ppi	IleS(cce_4545)	cce_4545	Valine, Leucine, and Isoleucine Metabolism	EC-6.1.1.5	0.008263/0.008263/0.008263	0.008263/0.008263/0.008263	0.004465/0.004465/0.004465	0.004465/0.004465/0.004465
IMPC	IMP cyclohydrolase	[c] : h2o + imp <==> fprica	PurH(cce_4354)	cce_4354	Purine and Pyrimidine Metabolism	EC-3.5.4.10	-0.01912/-0.01912/-0.01912	-0.01912/-0.01912/-0.01912	-0.01295/-0.01295/-0.01295	-0.01295/-0.01295/-0.01295
IMPD	IMP dehydrogenase	[c] : h2o + imp + nad --> h + nadh + xmp	GuaB(cce_3209)	cce_3209	Purine and Pyrimidine Metabolism	EC-1.1.1.205	0.00575/0.00575/0.00575	0.00575/0.00575/0.00575	0.00404/0.00404/0.00404	0.00404/0.00404/0.00404
IODP	inorganic diphosphatase	[c] : h2o + ppi --> h + (2) pi	Ppa(cce_4329)	cce_4329	Oxidative Phosphorylation	EC-3.6.1.1	0.379331/0/46.16	0.425448/0.005/45.96	0.34094/0/27.17	0.384489/0.005/26.97
IPDDI	isopentenyl-diphosphate D-isomerase	[c] : ipdp <==> dmpp	YpgA(cce_1202)	cce_1202	Terpenoid Backbone Biosynthesis	EC-5.3.3.2	-0.00075/-0.00336/0.001121	0/0/0	-0.00053/-0.00235/0.000785	0/0/0
IPDPS	1-hydroxy-2-methyl-2-(E)-butenyl 4-diphosphate reductase (ipdp)	[c] : h + h2mb4p + nadh --> h2o + ipdp + nad	LytB(cce_1108)	cce_1108	Terpenoid Backbone Biosynthesis		0/0/0.004482	0/0/0.003362	0/0/0.003138	0/0/0.002354
IPDPS1	1-hydroxy-2-methyl-2-(E)-butenyl 4-diphosphate reductase (ipdp) (NADP)	[c] : h + h2mb4p + nadph --> h2o + ipdp + nadp	LytB(cce_1108)	cce_1108	Terpenoid Backbone Biosynthesis		0.002612/0/0.004482	0.003361/0/0.003362	0.001826/0/0.003138	0.002353/0/0.002354
IPDPUPT	di-trans,poly-cis-Decaprenyl-diphosphate:isopentenyl-diphosphate undecaprenylcistransferase	[c] : (7) ipdp + tcggrpp --> dtpcudcpp + (7) ppi	(UppS2(cce_2302)) or (UppS1(cce_1349))	(cce_2302 or cce_1349)	Terpenoid Backbone Biosynthesis	EC-2.5.1.31	0/0/0	0/0/0	0/0/0	0/0/0
IPMD	3-isopropylmalate dehydrogenase	[c] : 3c2hmp + nad --> 3c4mop + h + nadh	LeuB(cce_3617)	cce_3617	Valine, Leucine, and Isoleucine Metabolism	EC-1.1.1.85	0.013824/0.013824/0.013824	0.013824/0.013824/0.013824	0.0075/0.0075/0.0075	0.0075/0.0075/0.0075
IPPMIa	3-isopropylmalate dehydratase	[c] : 3c2hmp <==> 2ippm + h2o	LeuCD(cce_3504 and cce_4582)	(cce_3504 and cce_4582)	Valine, Leucine, and Isoleucine Metabolism	EC-4.2.1.33	-0.01382/-0.01382/-0.01382	-0.01382/-0.01382/-0.01382	-0.0075/-0.0075/-0.0075	-0.0075/-0.0075/-0.0075
IPPMIb	2-isopropylmalate hydratase	[c] : 2ippm + h2o <==> 3c3hmp	LeuCD(cce_3504 and cce_4582)	(cce_3504 and cce_4582)	Valine, Leucine, and Isoleucine Metabolism		-0.01382/-0.01382/-0.01382	-0.01382/-0.01382/-0.01382	-0.0075/-0.0075/-0.0075	-0.0075/-0.0075/-0.0075
IPPS	2-isopropylmalate synthase	[c] : 3mob + accoa + h2o --> 3c3hmp + coa + h	(CimA(cce_4008)) or (LeuA2(cce_0248))	(cce_4008 or cce_0248)	Valine, Leucine, and Isoleucine Metabolism	EC-4.1.3.12	0.013824/0.013824/0.013824	0.013824/0.013824/0.013824	0.0075/0.0075/0.0075	0.0075/0.0075/0.0075
Kabc	potassium transport via ABC system	atp[c] + h2o[c] + k[e] --> adp[c] + h[c] + k[c] + pi[c]	KdpABC(cce_3887 and cce_3892 and cce_3891)	(cce_3887 and cce_3892 and cce_3891)	Transport, Extracellular	EC-3.6.3.12, TC-3.A.3	0/0/45.78	0/0/0	0/0/26.83	0/0/0
KARA2i	ketol-acid reductoisomerase (2-Aceto-2-hydroxybutanoate)	[c] : 2ahbut + h + nadph --> 23dhmp + nadp	IlvC(cce_2120)	cce_2120	Valine, Leucine, and Isoleucine Metabolism	EC-1.1.1.86	0.008263/0.008263/0.008263	0.008263/0.008263/0.008263	0.004465/0.004465/0.004465	0.004465/0.004465/0.004465
KAS15	b-ketoacyl synthase	[c] : accoa + h + malacp --> actacp + co2 + coa	FabH1(cce_1584)	cce_1584	Fatty Acid Synthesis		0.011652/0/0.01748	0.011577/0.005/0.01248	0.012255/0/0.018385	0.012193/0.005/0.013385
Kt2i	potassium irreversible transport via proton symporter	h[e] + k[e] --> h[c] + k[c]	YkqB(cce_0389)	cce_0389	Transport	TC-2.A.37	2.200417/0/183.1	2.02892/0/91.06	0/0/107.3	0.261137/0/53.18
Kt3	potassium transport out via proton antiport	h[e] + k[c] --> h[c] + k[e]	(KefC(cce_3637)) or (KefB(cce_0091))	(cce_3637 or cce_0091)	Transport	TC-2.A.37	2.200417/0/183.1	2.02892/0/91.06	0/0/107.3	0.261137/0/53.18
Kt7	potassium transport via voltage-gated ion channel	k[e] <==> k[c]	YugO(cce_2439)	cce_2439	Transport	TC-1.A.1	0/-183/183.1	0/0/0	0/-107/107.3	0/0/0
LDH_D	D-lactate dehydrogenase	[c] : lac-D + nad <==> h + nadh + pyr	LdhA(cce_1601)	cce_1601	Pyruvate Metabolism	EC-1.1.1.28	0/-0.1753/0	0/-0.1753/0	0/-0.24038/0	0/-0.24038/0
LDH_L	L-lactate dehydrogenase	[c] : lac-L + nad <==> h + nadh + pyr	Ldh(cce_5187)	cce_5187	Pyruvate Metabolism	EC-1.1.1.27	0/-0.1753/0	0/-0.1753/0	0/-0.24038/0	0/0/0
LDH2	L-lactate dehydrogenase (2-Hydroxybutanoic acid)	[c] : 2hbut + nad <==> 2obut + h + nadh	Ldh(cce_5187)	cce_5187	Propanoate Metabolism	EC-1.1.1.27	0/0/0	0/0/0	0/0/0	0/0/0
LEUabc	L-leucine transport via ABC system	atp[c] + h2o[c] + leu-L[e] --> adp[c] + h[c] + leu-L[c] + pi[c]	LivKHMGF(cce_0399 and cce_2946 and cce_4521 and cce_3156 and cce_3417)	(cce_0399 and cce_2946 and cce_4521 and cce_3156 and cce_3417)	Transport, Extracellular		0/0/0	0/0/0	0/0/0	0/0/0
LEUTA	leucine transaminase	[c] : akg + leu-L <==> 4mop + glu-L	IlvE(cce_1614)	cce_1614	Valine, Leucine, and Isoleucine Metabolism	EC-2.6.1.42	-0.01382/-0.01382/-0.01382	-0.01382/-0.01382/-0.01382	-0.0075/-0.0075/-0.0075	-0.0075/-0.0075/-0.0075
LEUTRS	Leucyl-tRNA synthetase	[c] : atp + leu-L + trnaleu --> amp + leutrna + ppi	Nam2(cce_4237)	cce_4237	Valine, Leucine, and Isoleucine Metabolism	EC-6.1.1.4	0.013824/0.013824/0.013824	0.013824/0.013824/0.013824	0.0075/0.0075/0.0075	0.0075/0.0075/0.0075
LGTHL	lactoylglutathione lyase	[c] : gthrd + mthgxl --> lgt-S	GloA(cce_2884)	cce_2884	Pyruvate Metabolism	EC-4.4.1.5	0/0/0	0/0/0	0/0/0	0/0/0
LIPSYN_CN	Lipid biosynthesis of Cyanothece 51142	[c] : (0.125) dgdg_CN + (0.606) mgdg_CN + (0.166) pgly_CN + (0.103) sqdg_CN --> lipid_CN	Acp(cce_4117)	cce_4117	Macromolecule Synthesis		0.000175/0.000175/0.000175	0.000175/0.000175/0.000175	0.000184/0.000184/0.000184	0.000184/0.000184/0.000184
L-LACt2	L-lactate reversible transport via proton symport	h[e] + lac-L[e] <==> h[c] + lac-L[c]	LldP(cce_3530)	cce_3530	Transport, Extracellular		0/-0.1753/0	0/-0.1753/0	0/-0.24038/0	0/0/0
LPADSS	Lipid A disaccaride synthase	[c] : lipidX + u23ga --> h + lipidAds + udp	(LpxB1(cce_1829)) or (LpxB(cce_1830))	(cce_1829 or cce_1830)	Lipopolysaccharide Biosynthesis	EC-2.4.1.182	0/0/0	0/0/0	0/0/0	0/0/0
LYSDC	lysine decarboxylase	[c] : h + lys-L --> 15dap + co2	Ldc(cce_4417)	cce_4417	Lysine Metabolism	EC-4.1.1.18	0/0/0	0/0/0	0/0/0	0/0/0
LYSTRS	Lysyl-tRNA synthetase	[c] : atp + lys-L + trnalys --> amp + lystrna + ppi	LysS(cce_3462)	cce_3462	Lysine Metabolism	EC-6.1.1.6	0.008104/0.008104/0.008104	0.008104/0.008104/0.008104	0.004642/0.004642/0.004642	0.004642/0.004642/0.004642
MACPMT	Malonyl-CoA:[acyl-carrier-protein] S-malonyltransferase	[c] : acp + malcoa --> coa + malacp	(FabD1(cce_3425)) or (FabD(cce_1583))	(cce_3425 or cce_1583)	Fatty Acid Synthesis	EC-2.3.1.39	0.128828/0.128828/0.128828	0.128828/0.128828/0.128828	0.135497/0.135497/0.135497	0.135497/0.135497/0.135497
MAN1PT1	mannose-1-phosphate guanylyltransferase	[c] : gtp + h + man1p --> gdpman + ppi	Mpg(cce_2061)	cce_2061	Fructose and mannose metabolism	EC-2.7.7.13	0/0/0	0/0/0	0/0/0	0/0/0
MAN1PT2	mannose-1-phosphate guanylyltransferase (GDP)	[c] : gdp + h + man1p --> gdpman + pi	ManC(cce_2253)	cce_2253	Fructose and mannose metabolism	EC-2.7.7.22	0/0/0	0/0/0	0/0/0	0/0/0
MAN6PI	mannose-6-phosphate isomerase	[c] : man6p <==> f6p	(ManA2(cce_4404)) or (ManA(cce_2771))	(cce_4404 or cce_2771)	Fructose and mannose metabolism	EC-5.3.1.8	0/0/0	0/0/0	0/0/0	0/0/0
MCMAT2	Butyryl-[acyl-carrier protein]:malonyl-[acyl-carrier-protein]C-acyltransferase (decarboxylating)	[c] : butacp + h + malacp --> 3oxhacp + acp + co2	FabF(cce_4118)	cce_4118	Fatty Acid Synthesis	EC-2.3.1.41	0.01748/0.01748/0.01748	0.01748/0.01748/0.01748	0.018385/0.018385/0.018385	0.018385/0.018385/0.018385
MCMAT3	Hexanoyl-[acyl-carrier protein]:malonyl-[acyl-carrier-protein] C-acyltransferase	[c] : h + hexacp + malacp --> 3oxocacp + acp + co2	FabF(cce_4118)	cce_4118	Fatty Acid Synthesis	EC-2.3.1.41	0.01748/0.01748/0.01748	0.01748/0.01748/0.01748	0.018385/0.018385/0.018385	0.018385/0.018385/0.018385
MCMAT4	Octanoyl-[acyl-carrier protein]:malonyl-[acyl-carrier-protein] C-acyltransferase (decarboxylating)	[c] : h + malacp + octacp --> 3oxdeacp + acp + co2	FabF(cce_4118)	cce_4118	Fatty Acid Synthesis	EC-2.3.1.41	0.01748/0.01748/0.01748	0.01748/0.01748/0.01748	0.018385/0.018385/0.018385	0.018385/0.018385/0.018385
MCMAT5	Decanoyl-[acyl-carrier protein]:malonyl-[acyl-carrier-protein] C-acyltransferase	[c] : decacp + h + malacp --> 3oxddacp + acp + co2	FabF(cce_4118)	cce_4118	Fatty Acid Synthesis	EC-2.3.1.41	0.01748/0.01748/0.01748	0.01748/0.01748/0.01748	0.018385/0.018385/0.018385	0.018385/0.018385/0.018385
MCMAT6	Dodecanoyl-[acyl-carrier-protein]:malonyl-[acyl-carrier-protein] C-acyltransferase	[c] : ddcaacp + h + malacp --> 3oxtdacp + acp + co2	FabF(cce_4118)	cce_4118	Fatty Acid Synthesis	EC-2.3.1.41	0.01748/0.01748/0.01748	0.01748/0.01748/0.01748	0.018385/0.018385/0.018385	0.018385/0.018385/0.018385
MCMAT7	Tetradecanoyl-[acyl-carrier-protein]:malonyl-[acyl-carrier-protein] C-acyltransferase	[c] : h + malacp + myrsacp --> 3oxhdacp + acp + co2	FabF(cce_4118)	cce_4118	Fatty Acid Synthesis	EC-2.3.1.41	0.016606/0.016606/0.016606	0.016606/0.016606/0.016606	0.017466/0.017466/0.017466	0.017466/0.017466/0.017466
MCMAT8	Hexadecanoyl-[acyl-carrier-protein]:malonyl-[acyl-carrier-protein] C-acyltransferase	[c] : h + malacp + palmacp --> 3oxocdacp + acp + co2	FabF(cce_4118)	cce_4118	Fatty Acid Synthesis	EC-2.3.1.41	0.007342/0.007342/0.007342	0.007342/0.007342/0.007342	0.007722/0.007722/0.007722	0.007722/0.007722/0.007722
MCSNAH1r	5-Methylcytosine aminohydrolase	[c] : 5mcsn + h + h2o <==> nh4 + thym	(Fcy1(cce_3952)) or (CodA(cce_3593))	(cce_3952 or cce_3593)	Purine and Pyrimidine Metabolism	EC-3.5.4.1	0/0/0	0/0/0	0/0/0	0/0/0
MDH	malate dehydrogenase	[c] : mal-L + nad <==> h + nadh + oaa	MLdh(cce_1850)	cce_1850	Citrate Cycle (TCA)	EC-1.1.1.37	0.055047/-22.9/0.055047	0.050047/-22.8/0.050047	0.025194/-13.4/0.025194	0.020194/-13.3/0.020194
ME1x	malic enzyme (NAD)	[c] : mal-L + nad --> co2 + nadh + pyr	Mae2(cce_3246)	cce_3246	Pyruvate Metabolism	EC-1.1.1.38	0/0/22.93	0.005/0.005/22.82	0/0/13.44	0.005/0.005/13.33
ME2	malic enzyme (NADP)	[c] : mal-L + nadp --> co2 + nadph + pyr	Mae(cce_4356)	cce_4356	Pyruvate Metabolism	EC-1.1.1.40	0/0/22.93	0/0/22.81	0/0/13.44	0/0/13.32
MECDPDH	2C-methyl-D-erythritol 2,4 cyclodiphosphate dehydratase	[c] : 2mecdp + nadh --> h2mb4p + h2o + nad	IspG(cce_2312)	cce_2312	Terpenoid Backbone Biosynthesis		0.004482/0.004482/0.004482	0.004482/0.004482/0.004482	0.003138/0.003138/0.003138	0.003138/0.003138/0.003138
MECDPS	2-C-methyl-D-erythritol 2,4-cyclodiphosphate synthase	[c] : 2p4c2me --> 2mecdp + cmp	IspF(cce_0476)	cce_0476	Terpenoid Backbone Biosynthesis		0.004482/0.004482/0.004482	0.004482/0.004482/0.004482	0.003138/0.003138/0.003138	0.003138/0.003138/0.003138
Mehler_Fd	Mehler reaction, ferredoxin dependent	[c] : (4) fdxr-2-2 + (4) h + o2 --> (4) fdxo-2-2 + (2) h2o	(Flv1(cce_2580) and Flv3(cce_3635))	(cce_2580 and cce_3635)	Other		10.47/0/11.83	10.41/0.005/11.8	7.047452/0/9.12835	6.795055/0.005/9.086743
Mehler_NADPH	Mehler reaction, NADPH depedent	[c] : (2) h + (2) nadph + o2 --> (2) h2o + (2) nadp	(Flv1(cce_2580) and Flv3(cce_3635))	(cce_2580 and cce_3635)	Other		1.355023/0/11.83	1.393285/0.005/11.8	0/0/9.12835	0.498017/0.005/9.086743
MEPCT	2-C-methyl-D-erythritol 4-phosphate cytidylyltransferase	[c] : 2me4p + ctp + h --> 4c2me + ppi	IspD(cce_0963)	cce_0963	Terpenoid Backbone Biosynthesis		0.004482/0.004482/0.004482	0.004482/0.004482/0.004482	0.003138/0.003138/0.003138	0.003138/0.003138/0.003138
METabc	L-methionine transport via ABC system	atp[c] + h2o[c] + met-L[e] --> adp[c] + h[c] + met-L[c] + pi[c]	MetQ(cce_3285)	cce_3285	Transport, Extracellular		0/0/0	0/0/0	0/0/0	0/0/0
METAT	methionine adenosyltransferase	[c] : atp + h2o + met-L --> amet + pi + ppi	MetK(cce_1822)	cce_1822	Cysteine and Methionine Metabolism	EC-2.5.1.6	0.001121/0.001121/0.001121	0.001121/0.001121/0.001121	0.000785/0.000785/0.000785	0.000785/0.000785/0.000785
METDabc	D-methionine transport via ABC system	atp[c] + h2o[c] + met-D[e] --> adp[c] + h[c] + met-D[c] + pi[c]	MetQ(cce_3285)	cce_3285	Transport, Extracellular		0/0/0	0/0/0	0/0/0	0/0/0
METS	methionine synthase	[c] : 5mthf + hcys-L --> h + met-L + thf	MetH(cce_0077)	cce_0077	Cysteine and Methionine Metabolism	EC-2.1.1.13	0.004687/0.004687/0.004687	0.004687/0.004687/0.004687	0.002671/0.002671/0.002671	0.002671/0.002671/0.002671
METTRS	Methionyl-tRNA synthetase	[c] : atp + met-L + trnamet --> amp + mettrna + ppi	MetG(cce_1946)	cce_1946	Cysteine and Methionine Metabolism	EC-6.1.1.10	0.003566/0.003566/0.003566	0.003566/0.003566/0.003566	0.001887/0.001887/0.001887	0.001887/0.001887/0.001887
MGLCDGST_CN	UDPglucose:1,2-diacylglycerol 3-D-glucosyltransferase (Cyanothece)	[c] : (0.02) 12dgr_CN + udpg <==> (0.02) glcdg_CN + h + udp	GlcT2(cce_3237)	cce_3237	Fatty Acid Synthesis	EC-2.4.1.157	0.006389/0.006389/0.006389	0.006389/0.006389/0.006389	0.00672/0.00672/0.00672	0.00672/0.00672/0.00672
MGt5	magnesium transport in/out via permease (no H+)	mg2[c] <==> mg2[e]	(YkoK(cce_2697)) or (CorA(cce_0544))	(cce_2697 or cce_0544)	Transport	TC-1.A.35	-0.00112/-0.00112/-0.00112	-0.00112/-0.00112/-0.00112	-0.00079/-0.00079/-0.00079	-0.00079/-0.00079/-0.00079
MNabc	manganese transport via ABC system	atp[c] + h2o[c] + mn2[e] --> adp[c] + h[c] + mn2[c] + pi[c]	(MntABC(cce_1240 and cce_1242 and cce_1241)) or (MntABC2(cce_1485 and cce_1486 and cce_1484))	((cce_1240 and cce_1242 and cce_1241) or (cce_1485 and cce_1486 and cce_1484))	Transport	TC-3.A.1.15	0/0/0	0/0/0	0/0/0	0/0/0
MOBDabc	molybdate transport via ABC system	atp[c] + h2o[c] + mobd[e] --> adp[c] + h[c] + mobd[c] + pi[c]	ModABC(cce_0578 and cce_0847 and cce_0844)	(cce_0578 and cce_0847 and cce_0844)	Transport	TC-3.A.1.8	0/0/0	0/0/0	0/0/0	0/0/0
MOHMT	3-methyl-2-oxobutanoate hydroxymethyltransferase	[c] : 3mob + h2o + mlthf --> 2dhp + thf	PanB(cce_0314)	cce_0314	Pantothenate and CoA Biosynthesis	EC-2.1.2.11	0.000782/0.000782/0.000782	0.000782/0.000782/0.000782	0.000258/0.000258/0.000258	0.000258/0.000258/0.000258
MonoCphS	Cyanophycin monomer synthesis	[c] : arg-L + asp-L + atp --> adp + arg-L-asp-L + pi	CphA(cce_2237)	cce_2237	Cyanophycin Metabolism		0.00862/0/0.00862	0.00862/0.005/0.00862	0.000178/0/0.000178	0.000178/0/0.000178
MPCHLS	Magnesium-protoporphyrin IX chelatase	[c] : atp + h2o + mg2 + nad + ppp9 --> adp + (2) h + mgppp9 + nadh + pi	ChlI(cce_0199)	cce_0199	Porphyrin and Chlorophyll Metabolism		0.001121/0.001121/0.001121	0.001121/0.001121/0.001121	0.000785/0.000785/0.000785	0.000785/0.000785/0.000785
MPMEODR	magnesium-protoporphyrin-IX 13-monomethyl ester,NADPH:oxygen oxidoreductase (hydroxylating)	[c] : h + mgpppmme + nadph + o2 --> h2o + hmpme + nadp	(Chl1(cce_4412)) or (Chl(cce_2967))	(cce_4412 or cce_2967)	Porphyrin and Chlorophyll Metabolism		0.001121/0.001121/0.001121	0.001121/0.001121/0.001121	0.000785/0.000785/0.000785	0.000785/0.000785/0.000785
MPMEODR1	magnesium-protoporphyrin-IX 13-monomethyl ester,NADPH:oxygen oxidoreductase (hydroxylating)	[c] : h + hmpme + nadph + o2 --> (2) h2o + nadp + ompme	(Chl1(cce_4412)) or (Chl(cce_2967))	(cce_4412 or cce_2967)	Porphyrin and Chlorophyll Metabolism		0.001121/0.001121/0.001121	0.001121/0.001121/0.001121	0.000785/0.000785/0.000785	0.000785/0.000785/0.000785
MPMEODR2	magnesium-protoporphyrin-IX 13-monomethyl ester,NADPH:oxygen oxidoreductase (hydroxylating)	[c] : h + nadph + o2 + ompme --> dvpc + (2) h2o + nadp	(Chl(cce_2967)) or (Chl1(cce_4412))	(cce_2967 or cce_4412)	Porphyrin and Chlorophyll Metabolism		0.001121/0.001121/0.001121	0.001121/0.001121/0.001121	0.000785/0.000785/0.000785	0.000785/0.000785/0.000785
MPMETS	Magnesium protoporphyrin IX methyltransferase	[c] : amet + mgppp9 --> ahcys + mgpppmme	ChlM(cce_0315)	cce_0315	Porphyrin and Chlorophyll Metabolism	EC-2.1.1.11	0.001121/0.001121/0.001121	0.001121/0.001121/0.001121	0.000785/0.000785/0.000785	0.000785/0.000785/0.000785
MSBQMT	Methyl solanyl benzoquinone methyl transferase	[c] : amet + msbq --> ahcys + h + pq9h2	Msbqmt(cce_2731)	cce_2731	Plastoquinone Biosynthesis		0/0/0	0/0/0	0/0/0	0/0/0
MTAP	5'-methylthioadenosine phosphorylase	[c] : 5mta + pi --> 5mdr1p + ade	Mtap(cce_1181)	cce_1181	Cysteine and Methionine Metabolism	EC-2.4.2.28	0/0/0	0/0/0	0/0/0	0/0/0
MTHFC	methenyltetrahydrofolate cyclohydrolase	[c] : h2o + methf <==> 10fthf + h	FolD2(cce_0811)	cce_0811	Folate Metabolism	EC-3.5.4.9	0.035931/0.035931/11.48	0.035931/0.035931/11.42	0.024521/0.024521/6.731943	0.024521/0.024521/6.671513
MTHFD	methylenetetrahydrofolate dehydrogenase (NADP)	[c] : mlthf + nadp <==> methf + nadph	FolD2(cce_0811)	cce_0811	Folate Metabolism	EC-1.5.1.5	0.035931/0.035931/11.48	0.035931/0.035931/11.42	0.024521/0.024521/6.731943	0.024521/0.024521/6.671513
MTHFR1	5,10-methylenetetrahydrofolate reductase (NADP)	[c] : (2) h + mlthf + nadph --> 5mthf + nadp	MetF(cce_3533)	cce_3533	Folate Metabolism	EC-1.7.99.5	0.004687/0/0.004687	0.004687/0/0.004687	0.002671/0/0.002671	0.002671/0/0.002671
MTHFR2	5,10-methylenetetrahydrofolate reductase (NADH)	[c] : (2) h + mlthf + nadh --> 5mthf + nad	MetF(cce_3533)	cce_3533	Folate Metabolism		0/0/0.004687	0/0/0.004687	0/0/0.002671	0/0/0.002671
MTHPTGHM	5-methyltetrahydropteroyltriglutamate-homocysteine S-methyltransferase	[c] : 5mthglu + hcys-L --> met-L + thglu	MetE(cce_4821)	cce_4821	Cysteine and Methionine Metabolism	EC-2.1.1.14	0/0/0	0/0/0	0/0/0	0/0/0
N2t	nitrogen transport diffusion	n2[e] <==> n2[c]			Transport		0/0/0	0/0/0	0/0/0	0/0/0
NACCYT	N-acylneuraminate cytidylyltransferase (acetyl)	[c] : acnam + ctp --> cmpacna + ppi	NeuA(cce_0338)	cce_0338	Amino Sugar and Nucleotide Sugar Metabolism	EC-2.7.7.43	0/0/0	0/0/0	0/0/0	0/0/0
NADK	NAD kinase	[c] : atp + nad --> adp + h + nadp	(Utr2(cce_0805)) or (NadK(cce_4075))	(cce_0805 or cce_4075)	Nicotinate and Nicotinamide Metabolism	EC-2.7.1.23	0.000043/0.000043/0.000043	0.000043/0.000043/0.000043	0.000032/0.000032/0.000032	0.000032/0.000032/0.000032
NADS1	NAD synthase (nh4)	[c] : atp + dnad + nh4 --> amp + h + nad + ppi	NadE(cce_2756)	cce_2756	Nicotinate and Nicotinamide Metabolism	EC-6.3.1.5	0.000979/0/0.000979	0.000979/0/0.000979	0.000739/0/0.000739	0.000739/0/0.000739
NADS2	NAD synthase (glutamine hydrolysing)	[c] : atp + dnad + gln-L + h2o --> amp + glu-L + h + nad + ppi	NadE(cce_2756)	cce_2756	Glutamate Metabolism	EC-6.3.5.1	0/0/0.000979	0/0/0.000979	0/0/0.000739	0/0/0.000739
NAt3	sodium transport out via proton antiport	h[e] + na1[c] --> h[c] + na1[e]	(NapA2(cce_1688)) or (NapA3(cce_1996)) or (Nhx2(cce_4053)) or (ApNhaP(cce_1895)) or (NapA1(cce_4584)) or (NhaC2(cce_2737)) or (YhaU(cce_2468)) or (YjbQ(cce_4704))	(cce_1688 or cce_1996 or cce_4053 or cce_1895 or cce_4584 or cce_2737 or cce_2468 or cce_4704)	Transport		0/0/0	0/0/0	0/0/0	0/0/0
NCTPPRT	nicotinate phosphoribosyltransferase	[c] : nicrnt + ppi <==> h + nac + prpp	PncB(cce_2759)	cce_2759	Nicotinate and Nicotinamide Metabolism	EC-2.4.2.11	0/0/0	0/0/0	0/0/0	0/0/0
NDH-1	NADH dehydrogenase , proton pumping	(5) h[c] + nadh[c] + pq9[c] --> (4) h[e] + nad[c] + pq9h2[c]	(NuoA(cce_1764) and NuoB(cce_1763) and NuoCD(cce_4717) and NuoE(cce_2319) and NuoF(cce_2318) and NuoG(cce_2317) and NuoH(cce_2224) and NuoI(cce_2223) and NuoJ(cce_2222) and NuoK(cce_2221) and NuoL(cce_2295) and NuoM(cce_3522) and NuoN(cce_1176)) or (NuoA(cce_1764) and NuoB(cce_1763) and NuoCD(cce_4717) and NuoE(cce_2319) and NuoF(cce_2318) and NuoG(cce_2317) and NuoH(cce_2224) and NuoI(cce_2223) …	((cce_1764 and cce_1763 and cce_4717 and cce_2319 and cce_2318 and cce_2317 and cce_2224 and cce_2223 and cce_2222 and cce_2221 and cce_2295 and cce_3522 and cce_1176) or (cce_1764 and cce_1763 and cce_4717 and cce_2319 and cce_2318 and cce_2317 and cce_2224 and cce_2223 and cce_2222 and cce_2221 and cce_0603 and cce_3522 and cce_1176) or (cce_1764 and cce_1763 and cce_4717 and cce_2319 and cce_2…	Oxidative Phosphorylation	EC-1.6.5.3,	0/0/25.76	0.005/0.005/25.73	2.530108/0/18.47	0.005/0.005/9.086743
NDH-2	NADH dehydrogenase type II, not proton pumping	[c] : h + nadh + pq9 --> nad + pq9h2	(Ndh1(cce_3662)) or (Ndh6(cce_4406)) or (Ndh2(cce_0624)) or (Ndh4(cce_4052)) or (Ndh3(cce_4103)) or (Ndh5(cce_0154))	(cce_3662 or cce_4406 or cce_0624 or cce_4052 or cce_4103 or cce_0154)	Oxidative Phosphorylation	EC-1.6.99.3	0.376711/0/25.76	0/0/0	0/0/18.47	0/0/0
NDPK1	nucleoside-diphosphate kinase (ATP:GDP)	[c] : atp + gdp <==> adp + gtp	Ndk(cce_0688)	cce_0688	Purine and Pyrimidine Metabolism	EC-2.7.4.6	0.370109/0.370109/23.26	0.370109/0.370109/23.14	0.198173/0.198173/13.61	0.198173/0.198173/13.49
NDPK2	nucleoside-diphosphate kinase (ATP:UDP)	[c] : atp + udp <==> adp + utp	Ndk(cce_0688)	cce_0688	Purine and Pyrimidine Metabolism	EC-2.7.4.6	0.022195/0.022195/22.91	0.028906/0.028906/22.79	0.018083/0.018083/13.43	0.024744/0.024744/13.32
NDPK3	nucleoside-diphosphate kinase (ATP:CDP)	[c] : atp + cdp <==> adp + ctp	Ndk(cce_0688)	cce_0688	Purine and Pyrimidine Metabolism	EC-2.7.4.6	0.005666/0.003954/22.89	0.005/0.005/22.77	0.003904/0.002242/13.42	0.005/0.005/13.3
NDPK4	nucleoside-diphosphate kinase (ATP:dTDP)	[c] : atp + dtdp <==> adp + dttp	Ndk(cce_0688)	cce_0688	Purine and Pyrimidine Metabolism	EC-2.7.4.6	0.001711/0.001711/22.89	0.005/0.005/22.77	0.001662/0.001662/13.42	0.005/0.005/13.3
NDPK5	nucleoside-diphosphate kinase (ATP:dGDP)	[c] : atp + dgdp <==> adp + dgtp	Ndk(cce_0688)	cce_0688	Purine and Pyrimidine Metabolism	EC-2.7.4.6	0.001049/0.001049/22.89	0.005/0.005/22.77	0.001018/0.001018/13.42	0.005/0.005/13.3
NDPK6	nucleoside-diphosphate kinase (ATP:dUDP)	[c] : atp + dudp <==> adp + dutp	Ndk(cce_0688)	cce_0688	Purine and Pyrimidine Metabolism	EC-2.7.4.6	0/0/22.89	0.005/0.005/22.77	0/0/13.41	0.005/0.005/13.3
NDPK7	nucleoside-diphosphate kinase (ATP:dCDP)	[c] : atp + dcdp <==> adp + dctp	Ndk(cce_0688)	cce_0688	Purine and Pyrimidine Metabolism	EC-2.7.4.6	0.001049/0.001049/22.89	0.005/0.005/22.77	0.001018/0.001018/13.42	0.005/0.005/13.3
NDPK8	nucleoside-diphosphate kinase (ATP:dADP)	[c] : atp + dadp <==> adp + datp	Ndk(cce_0688)	cce_0688	Purine and Pyrimidine Metabolism	EC-2.7.4.6	0.003058/-1000/1000	0.006558/-1000/1000	0.002454/-1000/1000	0.006015/-1000/1000
NEUSPDS	neurosporene desaturase	[c] : h + nadh + nspr + o2 --> (2) h2o + lyc + nad	(CrtQ2(cce_4634)) or (CrtQ1(cce_2779))	(cce_4634 or cce_2779)	Carotenoid Biosynthesis		0/0/0	0/0/0	0/0/0	0/0/0
NEUSPDS1	neurosporene desaturase (nadp dependent)	[c] : h + nadph + nspr + o2 --> (2) h2o + lyc + nadp	(CrtQ2(cce_4634)) or (CrtQ1(cce_2779))	(cce_4634 or cce_2779)	Carotenoid Biosynthesis		0/0/0	0/0/0	0/0/0	0/0/0
NH4t	ammonium transport via diffusion	nh4[e] <==> nh4[c]	(Amt1(cce_3261)) or (AmtB(cce_1619))	(cce_3261 or cce_1619)	Transport		0.437871/0.437871/0.788465	0.437871/0.437871/0.788465	0.20934/0.20934/0.6901	0.20934/0.20934/0.6901
NIabc	nickel transport via ABC system	atp[c] + h2o[c] + ni2[e] --> adp[c] + h[c] + ni2[c] + pi[c]	CbiMNQO(cce_0342 and cce_1531 and cce_4071)	(cce_0342 and cce_1531 and cce_4071)	Transport		0/0/0	0/0/0	0/0/0	0/0/0
NIRP	Nicotinamide ribonucleotide phosphohydrolase	[c] : h2o + nmn <==> pi + rnam	YfkN(cce_4621)	cce_4621	Nicotinate and Nicotinamide Metabolism	EC-3.1.3.5	0/0/0	0/0/0	0/0/0	0/0/0
NIT	nitrogenase	[c] : (16) atp + (8) fdxr-2-2 + (16) h2o + n2 --> (16) adp + (8) fdxo-2-2 + (6) h + h2 + (2) nh4 + (16) pi	NifHDK(cce_0561 and cce_0559 and cce_0560)	(cce_0561 and cce_0559 and cce_0560)	Nitrogen Metabolism	EC-1.18.6.1	0/0/0	0/0/0	0/0/0	0/0/0
NMHAH	N-Methylimidazolidine-2,4-dione amidohydrolase (ATP-hydrolysing)	[c] : Nmimzd24d + atp + (2) h2o --> Ncarbsar + adp + (2) h + pi	(HyuAB(cce_2075)) or (Oxoprons(cce_1670))	(cce_2075 or cce_1670)	Other	EC-3.5.2.14	0/0/0	0/0/0	0/0/0	0/0/0
NMNATr	nicotinamide-nucleotide adenylyltransferase	[c] : atp + h + nmn <==> nad + ppi	NadD(cce_2758)	cce_2758	Nicotinate and Nicotinamide Metabolism	EC-2.7.7.1	0/0/0	0/0/0	0/0/0	0/0/0
NNATr	nicotinate-nucleotide adenylyltransferase	[c] : atp + h + nicrnt <==> dnad + ppi	NadD(cce_2758)	cce_2758	Nicotinate and Nicotinamide Metabolism	EC-2.7.7.18	0.000979/0.000979/0.000979	0.000979/0.000979/0.000979	0.000739/0.000739/0.000739	0.000739/0.000739/0.000739
NNDPR	nicotinate-nucleotide diphosphorylase (carboxylating)	[c] : (2) h + prpp + quln --> co2 + nicrnt + ppi	NadC1(cce_2600)	cce_2600	Nicotinate and Nicotinamide Metabolism	EC-2.4.2.19	0.000979/0.000979/0.000979	0.000979/0.000979/0.000979	0.000739/0.000739/0.000739	0.000739/0.000739/0.000739
NO2t2	nitrite transport in via proton symport, reversible	h[e] + no2[e] <==> h[c] + no2[c]	NasA(cce_1222)	cce_1222	Transport		0/0/0	0/0/0	0/0/0	0/0/0
NO3t2	nitrate transport in via proton symport	h[e] + no3[e] <==> h[c] + no3[c]	NasA(cce_1222)	cce_1222	Transport		0/0/0	0/0/0	0/0/0	0/0/0
NODO	Nitric oxide dioxygenase	[c] : nadh + (2) no + (2) o2 --> h + nad + (2) no3	Nod(cce_3794)	cce_3794	Nitrogen Metabolism		0/0/0	0/0/0	0/0/0	0/0/0
NODO1	Nitric oxide dioxygenase (NADP specific)	[c] : nadph + (2) no + (2) o2 --> h + nadp + (2) no3	Nod(cce_3794)	cce_3794	Nitrogen Metabolism		0/0/0	0/0/0	0/0/0	0/0/0
NPHS	naphthoate synthase	[c] : sbzcoa --> coa + dhna	MenB(cce_0831)	cce_0831	Phylloquinone Biosynthesis	EC-4.1.3.36	0/0/0	0/0/0	0/0/0	0/0/0
NTD1	5'-nucleotidase (dUMP)	[c] : dump + h2o --> duri + pi	YfkN(cce_4621)	cce_4621	Purine and Pyrimidine Metabolism	EC-3.1.3.5	0/0/0	0/0/0	0/0/0	0/0/0
NTD10	5'-nucleotidase (XMP)	[c] : h2o + xmp --> pi + xtsn	YfkN(cce_4621)	cce_4621	Purine and Pyrimidine Metabolism	EC-3.1.3.5	0/0/0	0/0/0	0/0/0	0/0/0
NTD11	5'-nucleotidase (IMP)	[c] : h2o + imp --> ins + pi	YfkN(cce_4621)	cce_4621	Purine and Pyrimidine Metabolism	EC-3.1.3.5	0/0/0	0/0/0	0/0/0	0/0/0
NTD2	5'-nucleotidase (UMP)	[c] : h2o + ump --> pi + uri	YfkN(cce_4621)	cce_4621	Purine and Pyrimidine Metabolism	EC-3.1.3.5	0/0/0	0/0/0	0/0/0	0/0/0
NTD3	5'-nucleotidase (dCMP)	[c] : dcmp + h2o --> dcyt + pi	YfkN(cce_4621)	cce_4621	Purine and Pyrimidine Metabolism	EC-3.1.3.5	0/0/0	0/0/0	0/0/0	0/0/0
NTD4	5'-nucleotidase (CMP)	[c] : cmp + h2o --> cytd + pi	YfkN(cce_4621)	cce_4621	Purine and Pyrimidine Metabolism	EC-3.1.3.5	0/0/0	0/0/0	0/0/0	0/0/0
NTD5	5'-nucleotidase (dTMP)	[c] : dtmp + h2o --> pi + thymd	YfkN(cce_4621)	cce_4621	Purine and Pyrimidine Metabolism	EC-3.1.3.5	0/0/0	0/0/0	0/0/0	0/0/0
NTD6	5'-nucleotidase (dAMP)	[c] : damp + h2o --> dad-2 + pi	YfkN(cce_4621)	cce_4621	Purine and Pyrimidine Metabolism	EC-3.1.3.5	0/0/0	0/0/0	0/0/0	0/0/0
NTD7	5'-nucleotidase (AMP)	[c] : amp + h2o --> adn + pi	YfkN(cce_4621)	cce_4621	Purine and Pyrimidine Metabolism	EC-3.1.3.5	0/0/15.26	0.00388/0.00388/15.18	0/0/8.94323	0.004216/0.004216/8.866871
NTD8	5'-nucleotidase (dGMP)	[c] : dgmp + h2o --> dgsn + pi	YfkN(cce_4621)	cce_4621	Purine and Pyrimidine Metabolism	EC-3.1.3.5	0/0/0	0/0/0	0/0/0	0/0/0
NTD9	5'-nucleotidase (GMP)	[c] : gmp + h2o --> gsn + pi	YfkN(cce_4621)	cce_4621	Purine and Pyrimidine Metabolism	EC-3.1.3.5	0/0/15.26	0/0/0	0/0/8.94323	0/0/8.862656
NTPP1	Nucleoside triphosphate pyrophosphorylase (dgtp)	[c] : dgtp + h2o --> dgmp + h + ppi	MazG(cce_3883)	cce_3883	Purine and Pyrimidine Metabolism		0/0/22.89	0.003951/0.003951/22.77	0/0/13.41	0.003982/0.003982/13.3
NTPP2	Nucleoside triphosphate pyrophosphorylase (gtp)	[c] : gtp + h2o --> gmp + h + ppi	MazG(cce_3883)	cce_3883	Purine and Pyrimidine Metabolism		0/0/22.89	0/0/22.77	0/0/13.41	0/0/13.29
NTPP3	dCTP diphosphatase	[c] : dctp + h2o --> dcmp + h + ppi	MazG(cce_3883)	cce_3883	Purine and Pyrimidine Metabolism	EC-3.6.1.12	0/0/22.89	0.003951/0.003951/22.77	0/0/13.41	0.003982/0.003982/13.3
NTPP4	Nucleoside triphosphate pyrophosphorylase (ctp)	[c] : ctp + h2o --> cmp + h + ppi	MazG(cce_3883)	cce_3883	Purine and Pyrimidine Metabolism		0/0/22.89	0.001046/0.001046/22.77	0/0/13.41	0.002758/0.002758/13.3
NTPP5	Nucleoside triphosphate pyrophosphorylase (datp)	[c] : datp + h2o --> damp + h + ppi	MazG(cce_3883)	cce_3883	Purine and Pyrimidine Metabolism		0/0/22.89	0.005/0.005/22.77	0/0/13.41	0.005/0.005/13.3
NTPP6	Nucleoside triphosphate pyrophosphorylase (atp)	[c] : atp + h2o --> amp + h + ppi	MazG(cce_3883)	cce_3883	Purine and Pyrimidine Metabolism		0/0/22.89	0/0/22.77	0/0/13.41	0/0/13.29
NTPP7	Nucleoside triphosphate pyrophosphorylase (dttp)	[c] : dttp + h2o --> dtmp + h + ppi	MazG(cce_3883)	cce_3883	Purine and Pyrimidine Metabolism		0/0/22.89	0.003289/0.003289/22.77	0/0/13.41	0.003338/0.003338/13.3
NTPP8	Nucleoside triphosphate pyrophosphorylase (utp)	[c] : h2o + utp --> h + ppi + ump	MazG(cce_3883)	cce_3883	Purine and Pyrimidine Metabolism		0/0/22.89	0/0/22.77	0/0/13.41	0/0/13.29
NTRARfdx	Nitrate reductase-ferredoxin	[c] : (2) fdxr-2-2 + (2) h + no3 --> (2) fdxo-2-2 + h2o + no2	NarB(cce_1214)	cce_1214	Nitrogen Metabolism	EC-1.7.7.2	0/0/0	0/0/0	0/0/0	0/0/0
NTRIRfdx	nitrite reductase-ferredoxin	[c] : (6) fdxr-2-2 + (8) h + no2 --> (6) fdxo-2-2 + (2) h2o + nh4	NirA(cce_1223)	cce_1223	Nitrogen Metabolism	EC-1.7.7.1	0/0/0	0/0/0	0/0/0	0/0/0
O2t	O2 transport in via diffusion	o2[e] <==> o2[c]			Transport		5.94/5.94/5.94	5.94/5.94/5.94	4.59/4.59/4.59	9.265/9.265/9.265
OCBT	ornithine carbamoyltransferase	[c] : cbp + orn-L <==> citr-L + h + pi	ArgF(cce_3251)	cce_3251	Urea Cycle and Amino Acid Metabolisms	EC-2.1.3.3	0.025008/0.025008/0.025008	0.025008/0.025008/0.025008	0.00482/0.00482/0.00482	0.00482/0.00482/0.00482
OCDMAT8	Octadecanoyl-[acyl-carrier protein]:malonyl-CoA C-acyltransferase	[c] : 2tocdacp + h + nadh --> nad + ocdacp	FabI(cce_0460)	cce_0460	Fatty Acid Synthesis	EC-1.3.1.10	0.007342/0.007342/0.007342	0.007342/0.007342/0.007342	0.007722/0.007722/0.007722	0.007722/0.007722/0.007722
OCMAT3	Octanoyl-[acyl-carrier protein]:malonyl-CoA C-acyltransferase	[c] : 2toceacp + h + nadh --> nad + octacp	FabI(cce_0460)	cce_0460	Fatty Acid Synthesis	EC-1.3.1.10	0.01748/0.01748/0.01748	0.01748/0.01748/0.01748	0.018385/0.018385/0.018385	0.018385/0.018385/0.018385
OHPBAT	O-Phospho-4-hydroxy-L-threonine:2-oxoglutarate aminotransferase	[c] : glu-L + ohpb <==> akg + phthr			Vitamin B6 Metabolism	EC-2.6.1.52	0/0/0	0/0/0	0/0/0	0/0/0
OMCDC	2-Oxo-4-methyl-3-carboxypentanoate decarboxylation	[c] : 3c4mop + h --> 4mop + co2			Valine, Leucine, and Isoleucine Metabolism		0.013824/0.013824/0.013824	0.013824/0.013824/0.013824	0.0075/0.0075/0.0075	0.0075/0.0075/0.0075
OMPDC	orotidine-5'-phosphate decarboxylase	[c] : h + orot5p --> co2 + ump	(PyrF(cce_1527)) or (PyrFE(cce_0502))	(cce_1527 or cce_0502)	Purine and Pyrimidine Metabolism	EC-4.1.1.23	0.015525/0.015525/0.015525	0.015525/0.015525/0.015525	0.010929/0.010929/0.010929	0.010929/0.010929/0.010929
ORNTAC	ornithine transacetylase	[c] : acorn + glu-L <==> acglu + orn-L	ArgJ(cce_4314)	cce_4314	Urea Cycle and Amino Acid Metabolisms	EC-2.3.1.35	0.025008/0.025008/0.025008	0.025008/0.025008/0.025008	0.00482/0.00482/0.00482	0.00482/0.00482/0.00482
ORPT	orotate phosphoribosyltransferase	[c] : orot5p + ppi <==> orot + prpp	(PyrFE(cce_0502)) or (PyrE(cce_1514))	(cce_0502 or cce_1514)	Purine and Pyrimidine Metabolism	EC-2.4.2.10	-0.01552/-0.01552/-0.01552	-0.01552/-0.01552/-0.01552	-0.01093/-0.01093/-0.01093	-0.01093/-0.01093/-0.01093
OXPRO	5-Oxoproline amidohydrolase	[c] : 5oxpro + atp + (2) h2o --> adp + glu-L + h + pi	(HyuAB(cce_2075)) or (Oxoprons(cce_1670))	(cce_2075 or cce_1670)	Other	EC-3.5.2.9	0/0/0	0/0/0	0/0/0	0/0/0
P5CD	1-pyrroline-5-carboxylate dehydrogenase	[c] : 1pyr5c + (2) h2o + nad --> glu-L + h + nadh	PutAec(cce_1595)	cce_1595	Arginine and Proline Metabolism	EC-1.5.1.12	0/0/45.78	0.005/0.005/45.54	0/0/26.83	0.005/0.005/26.59
P5CD1	1-pyrroline-5-carboxylate dehydrogenase (NADP)	[c] : 1pyr5c + (2) h2o + nadp --> glu-L + h + nadph	PutAec(cce_1595)	cce_1595	Arginine and Proline Metabolism	EC-1.5.1.12	0/0/45.78	0.005/0.005/45.54	0/0/26.83	0.005/0.005/26.59
P5CR	pyrroline-5-carboxylate reductase	[c] : 1pyr5c + (2) h + nadph --> nadp + pro-L	ProG(cce_2615)	cce_2615	Arginine and Proline Metabolism	EC-1.5.1.2	0.814477/0/25.77	0.903247/0/25.74	0.077847/0/18.47	0.009726/0/9.091469
P5CR1	pyrroline-5-carboxylate reductase	[c] : 1pyr5c + (2) h + nadh --> nad + pro-L	ProG(cce_2615)	cce_2615	Arginine and Proline Metabolism	EC-1.5.1.2	0/0/25.77	0/0/25.74	0/0/18.47	0/0/9.091469
PANTS	pantothenate synthase	[c] : ala-B + atp + pant-R --> amp + h + pnto-R + ppi	PanC(cce_3686)	cce_3686	Pantothenate and CoA Biosynthesis	EC-6.3.2.1	0.000782/0.000782/0.000782	0.000782/0.000782/0.000782	0.000258/0.000258/0.000258	0.000258/0.000258/0.000258
PAPPT3	phospho-N-acetylmuramoyl-pentapeptide-transferase (meso-2,6-diaminopimelate)	[c] : udcpp + ugmda --> uagmda + ump	MraY(cce_0912)	cce_0912	Peptidoglycan Biosynthesis	EC-2.7.8.13	0/0/0	0/0/0	0/0/0	0/0/0
PAPSR	phosphoadenylyl-sulfate reductase (thioredoxin)	[c] : paps + trdrd --> (2) h + pap + so3 + trdox	CysH(cce_0258)	cce_0258	Sulfur Metabolism		0.007014/0.007014/0.007014	0.007014/0.007014/0.007014	0.004026/0.004026/0.004026	0.004026/0.004026/0.004026
PASP	3'-Phospho-5'-adenylyl sulfate 3'-phosphohydrolase	[c] : h2o + paps --> aps + pi	Met22(cce_4423)	cce_4423	Sulfur Metabolism	EC-3.1.3.7	0/0/45.78	0/0/45.53	0/0/26.83	0.000974/0.000974/26.59
PC11M	precorrin-4 C11-methyltransferase	[c] : amet + pre4 --> ahcys + h + pre5	CbiF(cce_1618)	cce_1618	Porphyrin and Chlorophyll Metabolism	EC-2.1.1.133	0/0/0	0/0/0	0/0/0	0/0/0
PC17M	precorrin-3B C17-methyltransferase	[c] : amet + pre3b --> ahcys + (3) h + pre4	CbiH(cce_0926)	cce_0926	Porphyrin and Chlorophyll Metabolism	EC-2.1.1.131	0/0/0	0/0/0	0/0/0	0/0/0
PC3BS	precorrin-3B synthase	[c] : (2) h + nadh + o2 + pre3a --> h2o + nad + pre3b			Porphyrin and Chlorophyll Metabolism		0/0/0	0/0/0	0/0/0	0/0/0
PC6AR	precorrin-6A reductase	[c] : h + nadph + pre6a --> nadp + pre6b	CbiJ(cce_1635)	cce_1635	Porphyrin and Chlorophyll Metabolism	EC-1.3.1.54	0/0/0	0/0/0	0/0/0	0/0/0
PC6YM	precorrin-6Y C5,15-methyltransferase (decarboxylating)	[c] : (2) amet + pre6b --> (2) ahcys + co2 + (2) h + pre8	CbiE(cce_3970)	cce_3970	Porphyrin and Chlorophyll Metabolism	EC-2.1.1.132	0/0/0	0/0/0	0/0/0	0/0/0
PC8XM	precorrin-8X methylmutase	[c] : h + pre8 --> hgbyr	(CbiC2(cce_1970)) or (CbiC(cce_3969))	(cce_1970 or cce_3969)	Porphyrin and Chlorophyll Metabolism	EC-5.4.1.2	0/0/0	0/0/0	0/0/0	0/0/0
PCR	protochlorophyllide reductase	[c] : h + mvpc + nadph --> clpyda + nadp	Por(cce_0320)	cce_0320	Porphyrin and Chlorophyll Metabolism	EC-1.3.1.33	0.001121/0.001121/0.001121	0.001121/0.001121/0.001121	0.000785/0.000785/0.000785	0.000785/0.000785/0.000785
PDH	pyruvate dehydrogenase	[c] : coa + nad + pyr --> accoa + co2 + nadh	(Lpd(cce_0735) and PdhC(cce_2750) and PdhAB(cce_0292 and cce_4647))	(cce_0735 and cce_2750 and (cce_0292 and cce_4647))	Pyruvate metabolism	EC-1.2.1.51	0/0/0.236405	0.005/0.005/0.221405	0/0/0.194942	0.005/0.005/0.179942
PDX5PO	pyridoxine 5'-phosphate oxidase	[c] : o2 + pdx5p <==> h + h2o2 + pydx5p	PdxHec(cce_0797)	cce_0797	Vitamin B6 Metabolism	EC-1.4.3.5	0/0/0	0/0/0	0/0/0	0/0/0
PERD	Erythronate 4-phosphate (4per) dehydrogenase	[c] : 4per + nad <==> h + nadh + ohpb			Vitamin B6 Metabolism		0/0/0	0/0/0	0/0/0	0/0/0
PFK	phosphofructokinase	[c] : atp + f6p --> adp + fdp + h	(Pfk4(cce_3253)) or (PfkA(cce_0669))	(cce_3253 or cce_0669)	Glycolysis/Gluconeogenesis	EC-2.7.1.11	0/0/45.78	0/0/45.53	0/0/26.83	0/0/26.59
PGAMT	phosphoglucosamine mutase	[c] : gam1p <==> gam6p	GlmM(cce_0707)	cce_0707	Amino Sugar and Nucleotide Sugar Metabolism	EC-5.4.2.10	0/-15.3/0	-0.005/-15.2/-0.005	0/-8.9/0	-0.005/-8.9/-0.005
PGCDr	phosphoglycerate dehydrogenase	[c] : 3pg + nad <==> 3php + h + nadh	SerA(cce_2134)	cce_2134	Glycine Serine and Threonine Metabolism	EC-1.1.1.95	0.052689/0/5.774721	0.050189/0.005/5.741555	0.032195/0/3.385906	0.029695/0.012796/3.353191
PGDHr	phosphogluconate dehydrogenase	[c] : 6pgc + nadp <==> co2 + nadph + ru5p-D	YqjI(cce_3746)	cce_3746	Pentose Phosphate Pathway	EC-1.1.1.44	0/0/15.26	0.005/0.005/15.18	0/0/8.94323	0.005/0.005/8.867656
PGI	glucose-6-phosphate isomerase	[c] : g6p <==> f6p	(Pgi(cce_5178)) or (Pgi1(cce_0666))	(cce_5178 or cce_0666)	Glycolysis/Gluconeogenesis	EC-5.3.1.9	-0.06015/-15.3/-0.06015	-0.06515/-15.2/-0.06515	-0.16427/-9.1/-0.16427	-0.16927/-9/-0.16927
PGK	phosphoglycerate kinase	[c] : 13dpg + adp <==> 3pg + atp	Pgk(cce_4219)	cce_4219	Glycolysis/Gluconeogenesis	EC-2.7.2.3	-3.8/-34.4/-3.8	-3.8/-34.3/-3.8	-3.9/-22/-3.9	-4/-21.8/-4
PGL	6-phosphogluconolactonase	[c] : 6pgl + h2o --> 6pgc + h	Sol3(cce_4743)	cce_4743	Pentose Phosphate Pathway	EC-3.1.1.31	0/0/15.26	0.005/0.005/15.18	0/0/8.94323	0.005/0.005/8.867656
PGLYCP	phosphoglycolate phosphatase	[c] : 2pglyc + h2o --> glyclt + pi	Gph(cce_0753)	cce_0753	Glyoxylate Metabolism	EC-3.1.3.18	0/0/3.553674	0.005/0.005/3.535188	0/0/2.083634	0.005/0.005/2.060628
PGM	phosphoglycerate mutase	[c] : 3pg <==> 2pg	(GpmA(cce_1542)) or (GpmI(cce_1789)) or (Gpm1(cce_5176)) or (GpmB(cce_2454))	(cce_1542 or cce_1789 or cce_5176 or cce_2454)	Glycolysis/Gluconeogenesis	EC-5.4.2.1	0.25366/0.25366/0.665363	0.26366/0.26366/0.655363	0.121069/0.121069/0.556391	0.131069/0.131069/0.546391
PGMT	phosphoglucomutase	[c] : g1p <==> g6p	Pgmec(cce_0606)	cce_0606	Glycolysis/Gluconeogenesis	EC-5.4.2.2	-0.06015/-0.06015/-0.06015	-0.06015/-0.06015/-0.06015	-0.16427/-0.16427/-0.16427	-0.16427/-0.16427/-0.16427
PGPPH_CN	Phosphatidylglycerophosphate phosphohydrolase (Cyanothece)	[c] : h2o + (0.02) pglyp_CN --> (0.02) pgly_CN + pi			Glycerolipid Metabolism	EC-3.1.3.27	0.001451/0.001451/0.001451	0.001451/0.001451/0.001451	0.001526/0.001526/0.001526	0.001526/0.001526/0.001526
PHCYT_CN	phosphatidate cytidylyltransferase_Cyanothece specific	[c] : ctp + h + (0.02) pa_CN --> (0.02) cdpdag_CN + ppi	CdsA(cce_4267)	cce_4267	Glycerolipid Metabolism	EC-2.7.7.41	0.001451/0.001451/0.001451	0.001451/0.001451/0.001451	0.001526/0.001526/0.001526	0.001526/0.001526/0.001526
PHETA1	phenylalanine transaminase	[c] : akg + phe-L <==> glu-L + phpyr	(AspB2(cce_1121)) or (HisC(cce_3292)) or (AspB1(cce_2693))	(cce_1121 or cce_3292 or cce_2693)	Tyrosine, Tryptophan, and Phenylalanine Metabolism	EC-2.6.1.58	-0.00625/-0.00625/-0.00625	-0.00625/-0.00625/-0.00625	-0.00321/-0.00321/-0.00321	-0.00321/-0.00321/-0.00321
PHETRS	Phenylalanyl-tRNA synthetase	[c] : atp + phe-L + trnaphe --> amp + phetrna + ppi	PheRS(cce_1318 and cce_1321)	(cce_1318 and cce_1321)	Tyrosine, Tryptophan, and Phenylalanine Metabolism	EC-6.1.1.20	0.00625/0.00625/0.00625	0.00625/0.00625/0.00625	0.003213/0.003213/0.003213	0.003213/0.003213/0.003213
PHYFLDS	phytofluene desaturase	[c] : nad + pyf --> h + nadh + zcar	CrtI(cce_3754)	cce_3754	Carotenoid Biosynthesis		0/0/0	0/0/0	0/0/0	0/0/0
PHYFLDS1	phytofluene desaturase (nadp dependent)	[c] : nadp + pyf --> h + nadph + zcar	CrtI(cce_3754)	cce_3754	Carotenoid Biosynthesis		0/0/0	0/0/0	0/0/0	0/0/0
PHYTODS	phytoene desaturase	[c] : nad + ptn --> h + nadh + pyf	CrtI(cce_3754)	cce_3754	Carotenoid Biosynthesis		0/0/0	0/0/0	0/0/0	0/0/0
PHYTODS1	phytoene desaturase (nadp depedent)	[c] : nadp + ptn --> h + nadph + pyf	CrtI(cce_3754)	cce_3754	Carotenoid Biosynthesis		0/0/0	0/0/0	0/0/0	0/0/0
PHYTOS	phytoene synthase	[c] : (2) ggdp --> ppi + pptdp	CrtB(cce_3755)	cce_3755	Carotenoid Biosynthesis		0/0/0	0/0/0	0/0/0	0/0/0
PHYTOS1	phytoene synthase	[c] : pptdp --> ppi + ptn	CrtB(cce_3755)	cce_3755	Carotenoid Biosynthesis		0/0/0	0/0/0	0/0/0	0/0/0
PIabc	phosphate transport via ABC system	atp[c] + h2o[c] + pi[e] --> adp[c] + h[c] + (2) pi[c]	(PstS2(cce_5197) and PstA1(cce_1165) and PstB5(cce_3984) and PstS1(cce_1859) and PstB3(cce_5189) and PstA(cce_0884) and PstS6(cce_0887) and PstC1(cce_1164) and PstB4(cce_5190) and PstS4(cce_3982) and PstS(cce_1139) and PstC(cce_0885) and PstB2(cce_0882)) or (PstA1(cce_1165) and PstC1(cce_1164) and PstS3(cce_1163) and PstB(cce_1166)) or (PstA(cce_0884) and PstC(cce_0885) and PstB1(cce_0883) and Ps…	((cce_5197 and cce_1165 and cce_3984 and cce_1859 and cce_5189 and cce_0884 and cce_0887 and cce_1164 and cce_5190 and cce_3982 and cce_1139 and cce_0885 and cce_0882) or (cce_1165 and cce_1164 and cce_1163 and cce_1166) or (cce_0884 and cce_0885 and cce_0883 and cce_0886))	Transport	TC-3.A.1.7	0.037061/0.037061/0.037061	0.037061/0.037061/0.037061	0.025831/0.025831/0.025831	0.025831/0.025831/0.025831
PMANM	phosphomannomutase	[c] : man1p <==> man6p	(Pmgm2(cce_0770)) or (Mpg(cce_2061))	(cce_0770 or cce_2061)	Fructose and mannose metabolism	EC-5.4.2.8	0/0/0	0/0/0	0/0/0	0/0/0
PMDPHT	pyrimidine phosphatase	[c] : 5aprbu + h2o --> 4r5au + pi			Riboflavin Metabolism		0.000059/0.000059/0.000059	0.000059/0.000059/0.000059	0.000045/0.000045/0.000045	0.000045/0.000045/0.000045
PMPK	phosphomethylpyrimidine kinase	[c] : 4ampm + atp --> 2mahmp + adp	YjbV(cce_3091)	cce_3091	Thiamine Metabolism	EC-2.7.4.7	0/0/0	0/0/0	0/0/0	0/0/0
PNS1	purine nucleosidase (adenosine)	[c] : adn + h2o --> ade + rib-D	RihA(cce_3186)	cce_3186	Purine and Pyrimidine Metabolism	EC-3.2.2.1	0.001121/0.001121/15.26	0.005/0.005/15.18	0.000785/0.000785/8.944015	0.005/0.005/8.867656
PNS2	purine nucleosidase (guanosine)	[c] : gsn + h2o --> gua + rib-D	RihA(cce_3186)	cce_3186	Purine and Pyrimidine Metabolism	EC-3.2.2.1	0/0/15.26	0/0/0	0/0/8.94323	0/0/8.862656
PNS3	purine nucleosidase (inosine)	[c] : h2o + ins --> hxan + rib-D	RihA(cce_3186)	cce_3186	Purine and Pyrimidine Metabolism	EC-3.2.2.1	0/0/0	0/0/0	0/0/0	0/0/0
PNS4	purine nucleosidase (xanthosine)	[c] : h2o + xtsn --> rib-D + xan	RihA(cce_3186)	cce_3186	Purine and Pyrimidine Metabolism	EC-3.2.2.1	0/0/0	0/0/0	0/0/0	0/0/0
PNS5	N-ribosylnicotinamide ribohydrolase	[c] : h2o + rnam --> h + ncam + rib-D	RihA(cce_3186)	cce_3186	Nicotinate and Nicotinamide Metabolism	EC-3.2.2.1	0/0/0	0/0/0	0/0/0	0/0/0
PNTK	pantothenate kinase	[c] : atp + pnto-R --> 4ppan + adp + h	CoaA(cce_3223)	cce_3223	Pantothenate and CoA Biosynthesis	EC-2.7.1.33	0.000782/0.000782/0.000782	0.000782/0.000782/0.000782	0.000258/0.000258/0.000258	0.000258/0.000258/0.000258
POR1	pyruvate synthase	[c] : coa + (2) fdxo-2-2 + pyr --> accoa + co2 + (2) fdxr-2-2 + h	Pfer(cce_0953)	cce_0953	Glycolysis/Gluconeogenesis	EC-1.2.7.1	0/0/0.236405	0.005/0.005/0.221405	0/0/0.194942	0.005/0.005/0.179942
PPAK	Propionate kinase	[c] : adp + ppap <==> atp + ppa	AckA(cce_0800)	cce_0800	Propanoate Metabolism		0/0/45.78	0.005/0.005/45.54	0/0/26.83	0.005/0.005/26.59
PPBNGS	porphobilinogen synthase	[c] : (2) 5aop --> h + (2) h2o + ppbng	(HemB2(cce_1659)) or (HemB3(cce_1489)) or (HemB1(cce_4852))	(cce_1659 or cce_1489 or cce_4852)	Porphyrin and Chlorophyll Metabolism	EC-4.2.1.24	0.004482/0.004482/0.004482	0.004482/0.004482/0.004482	0.003138/0.003138/0.003138	0.003138/0.003138/0.003138
PPC	phosphoenolpyruvate carboxylase	[c] : co2 + h2o + pep --> h + oaa + pi	Ppc(cce_3822)	cce_3822	Pyruvate Metabolism	EC-4.1.1.31	0.130245/0.130245/45.91	0.135245/0.135245/45.67	0.055464/0.055464/26.89	0.060464/0.060464/26.65
PPCDC	phosphopantothenoylcysteine decarboxylase	[c] : 4ppcys + h --> co2 + pan4p	YloI(cce_2059)	cce_2059	Pantothenate and CoA Biosynthesis	EC-4.1.1.36	0.000782/0.000782/0.000782	0.000782/0.000782/0.000782	0.000258/0.000258/0.000258	0.000258/0.000258/0.000258
PPCK	phosphoenolpyruvate carboxykinase	[c] : atp + oaa --> adp + co2 + pep	PckA(cce_0508)	cce_0508	Pyruvate Metabolism	EC-4.1.1.49	0/0/45.78	0/0/45.53	0/0/26.83	0/0/26.59
PPIK	polyphosphate kinase	[c] : atp + ppi --> adp + pppi	(Ppk(cce_2170)) or (Ppk1(cce_5174))	(cce_2170 or cce_5174)	Oxidative Phosphorylation	EC-2.7.4.1	0/0/23.08	0.005/0.005/22.98	0/0/13.59	0.005/0.005/13.49
PPM	phosphopentomutase	[c] : r1p <==> r5p	Pgmec(cce_0606)	cce_0606	Pentose Phosphate Pathway	EC-5.4.2.7	0/0/0	0/0/0	0/0/0	0/0/0
PPNCL	phosphopantothenate-cysteine ligase	[c] : 4ppan + ctp + cys-L --> 4ppcys + cdp + h + pi	YloI(cce_2059)	cce_2059	Pantothenate and CoA Biosynthesis	EC-6.3.2.5	0.000782/0.000782/0.000782	0.000782/0.000782/0.000782	0.000258/0.000258/0.000258	0.000258/0.000258/0.000258
PPND	prephenate dehydrogenase	[c] : nad + pphn --> 34hpp + co2 + nadh	TyrA(cce_4463)	cce_4463	Tyrosine, Tryptophan, and Phenylalanine Metabolism	EC-1.3.1.12	0.00625/0.00625/0.00625	0.00625/0.00625/0.00625	0.003036/0.003036/0.003036	0.003036/0.003036/0.003036
PPNDH	prephenate dehydratase	[c] : h + pphn --> co2 + h2o + phpyr	PheA(cce_4666)	cce_4666	Tyrosine, Tryptophan, and Phenylalanine Metabolism	EC-4.2.1.51	0.00625/0.00625/0.00625	0.00625/0.00625/0.00625	0.003213/0.003213/0.003213	0.003213/0.003213/0.003213
PPPGO	protoporphyrinogen oxidase	[c] : (1.5) o2 + pppg9 --> (3) h2o + ppp9			Porphyrin and Chlorophyll Metabolism	EC-1.3.3.4	0.001121/0.001121/0.001121	0.001121/0.001121/0.001121	0.000785/0.000785/0.000785	0.000785/0.000785/0.000785
PPS	phosphoenolpyruvate synthase	[c] : atp + h2o + pyr --> amp + (2) h + pep + pi	(Ppsa(cce_4692)) or (Pps1(cce_2775)) or (Pps(cce_1632))	(cce_4692 or cce_2775 or cce_1632)	Glycolysis/Gluconeogenesis	EC-2.7.9.2	0/0/45.78	0.005/0.005/45.54	0/0/26.83	0.005/0.005/26.59
PQCYCOR	plastoquinone:cytochrome c oxidoreductase	(4) cyc6_ox[c] + (2) pq9h2[c] + (4) h[c]--> (4) cyc6_rd[c] + (8) h[e] + (2) pq9[c]	(PetA(cce_2959) and PetB(cce_1383) and PetC1(cce_2958) and PetD(cce_1384) and Cyc6-I(cce_0589) and PetG(cce_3265) and PetM(cce_2791)) or (PetA(cce_2959) and PetB(cce_1383) and PetC2(cce_3410) and PetD(cce_1384) and Cyc6-I(cce_0589) and PetG(cce_3265) and PetM(cce_2791)) or (PetA(cce_2959) and PetB(cce_1383) and PetC2(cce_3410) and PetD(cce_1384) and Cyc6-II(cce_1107) and PetG(cce_3265) and PetM(c…	((cce_2959 and cce_1383 and cce_2958 and cce_1384 and cce_0589 and cce_3265 and cce_2791) or (cce_2959 and cce_1383 and cce_3410 and cce_1384 and cce_0589 and cce_3265 and cce_2791) or (cce_2959 and cce_1383 and cce_3410 and cce_1384 and cce_1107 and cce_3265 and cce_2791) or (cce_2959 and cce_1383 and cce_3410 and cce_1384 and cce_1107 and cce_3265 and cce_2791))	Photosynthesis		0/0/5.913386	0.005/0.005/5.900886	0.718571/0/4.564175	1.371825/0.005/9.226675
PQPCOR	plastoquinone:plastocyanine oxidoreductase	(4) PC_ox[c] + (2) pq9h2[c] + (4) h[c] --> (4) PC_rd[c] + (8) h[e] + (2) pq9[c]	(PetA(cce_2959) and PetB(cce_1383) and PetC1(cce_2958) and PetD(cce_1384) and PetE(cce_0590) and PetG(cce_3265) and PetM(cce_2791)) or (PetA(cce_2959) and PetB(cce_1383) and PetC2(cce_3410) and PetD(cce_1384) and PetE(cce_0590) and PetG(cce_3265) and PetM(cce_2791))	((cce_2959 and cce_1383 and cce_2958 and cce_1384 and cce_0590 and cce_3265 and cce_2791) or (cce_2959 and cce_1383 and cce_3410 and cce_1384 and cce_0590 and cce_3265 and cce_2791))	Photosynthesis		15.57/15.57/21.49	15.58/15.58/21.47	12.12/12.12/16.69	7.4525/7.4525/16.67
PRAGS	phosphoribosylglycinamide synthetase	[c] : atp + gly + pram --> adp + gar + h + pi	PurD(cce_1084)	cce_1084	Purine and Pyrimidine Metabolism	EC-6.3.4.13	0.016752/0.016752/0.016752	0.016752/0.016752/0.016752	0.011523/0.011523/0.011523	0.011523/0.011523/0.011523
PRAI	phosphoribosylanthranilate isomerase	[c] : pran <==> 2cpr5p	TrpF(cce_0998)	cce_0998	Tyrosine, Tryptophan, and Phenylalanine Metabolism	EC-5.3.1.24	0.002525/0.002525/0.002525	0.002525/0.002525/0.002525	0.001336/0.001336/0.001336	0.001336/0.001336/0.001336
PRAIS	phosphoribosylaminoimidazole synthetase	[c] : atp + fpram --> adp + air + h + pi	PurM(cce_3957)	cce_3957	Purine and Pyrimidine Metabolism	EC-6.3.3.1	0.016752/0.016752/0.016752	0.016752/0.016752/0.016752	0.011523/0.011523/0.011523	0.011523/0.011523/0.011523
PRAMPC	phosphoribosyl-AMP cyclohydrolase	[c] : h + h2o + prbamp --> prfp	(HisIE(cce_0030)) or (HisI(cce_4845))	(cce_0030 or cce_4845)	Histidine Metabolism	EC-3.5.4.19	0.002366/0.002366/0.002366	0.002366/0.002366/0.002366	0.001429/0.001429/0.001429	0.001429/0.001429/0.001429
PRASCS	phosphoribosylaminoimidazolesuccinocarboxamide synthase	[c] : 5aizc + asp-L + atp <==> 25aics + adp + h + pi	PurC(cce_2380)	cce_2380	Purine and Pyrimidine Metabolism	EC-6.3.2.6	0.016752/0.016752/0.016752	0.016752/0.016752/0.016752	0.011523/0.011523/0.011523	0.011523/0.011523/0.011523
PRATPP	phosphoribosyl-ATP pyrophosphatase	[c] : h2o + prbatp --> h + ppi + prbamp	(HisIE(cce_0030)) or (HisI(cce_4845))	(cce_0030 or cce_4845)	Histidine Metabolism	EC-3.6.1.31	0.002366/0.002366/0.002366	0.002366/0.002366/0.002366	0.001429/0.001429/0.001429	0.001429/0.001429/0.001429
PRE6AS	Precorrin 6A synthase	[c] : amet + h2o + pre5 --> ac + ahcys + h + pre6a			Porphyrin and Chlorophyll Metabolism		0/0/0	0/0/0	0/0/0	0/0/0
PRFGS	phosphoribosylformylglycinamidine synthase	[c] : atp + fgam + gln-L + h2o --> adp + fpram + glu-L + (2) h + pi	(PurL(cce_1210) and PurQ(cce_2883) and PurS(cce_2882))	(cce_1210 and cce_2883 and cce_2882)	Purine and Pyrimidine Metabolism	EC-6.3.5.3	0.016752/0.016752/0.016752	0.016752/0.016752/0.016752	0.011523/0.011523/0.011523	0.011523/0.011523/0.011523
PRKIN	Phosphoribulokinase	[c] : atp + ru5p-D --> adp + h + rb15bp	PrkB(cce_0995)	cce_0995	Carbon Fixation	EC-2.7.1.19	2.044069/2.044069/19.42	2.066569/2.066569/19.34	2.036027/2.036027/12.31	2.058527/2.058527/12.23
PRMICIi	1-(5-phosphoribosyl)-5-[(5-phosphoribosylamino)methylideneamino)imidazole-4-carboxamide isomerase (irreversible)	[c] : prfp --> prlp	HisA(cce_4140)	cce_4140	Histidine Metabolism	EC-5.3.1.16	0.002366/0.002366/0.002366	0.002366/0.002366/0.002366	0.001429/0.001429/0.001429	0.001429/0.001429/0.001429
PRO1z	proline oxidase	[c] : fad + pro-L --> 1pyr5c + fadh2 + h	PutAec(cce_1595)	cce_1595	Arginine and Proline Metabolism	EC-1.5.1.2	0.805544/0/25.76	0.894313/0.005/25.73	0.073121/0/18.47	0.005/0.005/9.086743
PROt4	Na+/Proline-L symporter	na1[e] + pro-L[e] --> na1[c] + pro-L[c]	PutP(cce_3119)	cce_3119	Transport		0/0/0	0/0/0	0/0/0	0/0/0
PROTRS	Prolyl-tRNA synthetase	[c] : atp + pro-L + trnapro --> amp + ppi + protrna	ProS(cce_4460)	cce_4460	Arginine and Proline Metabolism	EC-6.1.1.15	0.008933/0.008933/0.008933	0.008933/0.008933/0.008933	0.004726/0.004726/0.004726	0.004726/0.004726/0.004726
PROTSYN_CN (average)	Protein synthesis, Cyanothece 51142	[c] : (994) alatrna + (459) argtrna + (530) asntrna + (540) asptrna + (100) cystrna + (636) glntrna + (763) glutrna + (860) glytrna + (19940) gtp + (19970) h2o + (144) histrna + (473) iletrna + (793) leutrna + (478) lystrna + (202) mettrna + (349) phetrna + (506) protrna + (573) sertrna + (564) thrtrna + (143) trptrna + (339) tyrtrna + (554) valtrna --> (19940) gdp + (29940) h + (19940) pi + prot…	(RpL(cce_0136 and cce_4013 and cce_RNA047 and cce_5286 and cce_4021 and cce_1367 and cce_0801 and cce_4027 and cce_4042 and cce_4029 and cce_RNA052 and cce_4022 and cce_0225 and cce_4025 and cce_4017 and cce_1392 and cce_4019 and cce_0226 and cce_4040 and cce_4024 and cce_4222 and cce_4032 and cce_1391 and cce_3256 and cce_0223 and cce_4398 and cce_4015 and cce_4030 and cce_0224 and cce_3150) and…	((cce_0136 and cce_4013 and cce_RNA047 and cce_5286 and cce_4021 and cce_1367 and cce_0801 and cce_4027 and cce_4042 and cce_4029 and cce_RNA052 and cce_4022 and cce_0225 and cce_4025 and cce_4017 and cce_1392 and cce_4019 and cce_0226 and cce_4040 and cce_4024 and cce_4222 and cce_4032 and cce_1391 and cce_3256 and cce_0223 and cce_4398 and cce_4015 and cce_4030 and cce_0224 and cce_3150) and (c…	Macromolecule Synthesis		0.000018/0.000018/0.000018	0.000018/0.000018/0.000018	0.000009/0.000009/0.000009	0.000009/0.000009/0.000009
PRPPS	phosphoribosylpyrophosphate synthetase	[c] : atp + r5p <==> amp + h + prpp	Prs(cce_0921)	cce_0921	Pentose Phosphate Pathway	EC-2.7.6.1	0.039266/0.039266/15.3	0.043145/0.043145/15.22	0.026739/0.026739/8.96997	0.030955/0.030955/8.893611
PSCVT	3-phosphoshikimate 1-carboxyvinyltransferase	[c] : pep + skm5p <==> 3psme + pi	AroA(cce_1781)	cce_1781	Tyrosine, Tryptophan, and Phenylalanine Metabolism	EC-2.5.1.19	0.015147/0.015147/0.015147	0.015147/0.015147/0.015147	0.007676/0.007676/0.007676	0.007676/0.007676/0.007676
PSERT	phosphoserine transaminase	[c] : 3php + glu-L --> akg + pser-L			Glycine Serine and Threonine Metabolism	EC-2.6.1.52	0.052689/0/5.774721	0.050189/0.005/5.741555	0.032195/0/3.385906	0.029695/0.012796/3.353191
PSIIR	photosystem II reaction	(4) h[c] + (2) h2o[e] + (4) photon_PSII[e] + (2) pq9[c] --> (4) h[e] + o2[e] + (2) pq9h2[c]	(Psb27(cce_3633) and Psb28(cce_1599) and Psb28_2(cce_2792) and PsbA1(cce_3501) and PsbB(cce_1837) and PsbC(cce_0659) and PsbD1(cce_0660) and PsbE(cce_1307) and PsbH(cce_0860) and PsbI(cce_3394) and PsbK(cce_4518) and PsbO(cce_2572) and PsbP(cce_0804) and PsbT(cce_0392) and PsbU(cce_2625) and PsbV(cce_2955) and PsbY(cce_1526) and PsbZ(cce_4680)) or (Psb27(cce_3633) and Psb28(cce_1599) and Psb28_2(…	((cce_3633 and cce_1599 and cce_2792 and cce_3501 and cce_1837 and cce_0659 and cce_0660 and cce_1307 and cce_0860 and cce_3394 and cce_4518 and cce_2572 and cce_0804 and cce_0392 and cce_2625 and cce_2955 and cce_1526 and cce_4680) or (cce_3633 and cce_1599 and cce_2792 and cce_3501 and cce_1837 and cce_0659 and cce_2485 and cce_1307 and cce_0860 and cce_3394 and cce_4518 and cce_2572 and cce_08…	Photosynthesis		8.6/8.6/8.6	8.6/8.6/8.6	7.45/7.45/7.45	12.12/12.12/12.12
PSIR	photosystem I Reaction	(4) PC_rd[c] + (4) fdxo-2-2[c] + (4) photon_PSI[e] --> (4) PC_ox[c] + (4) fdxr-2-2[c]	(PsaA(cce_0989) and PsaB(cce_0990) and PsaC(cce_1747) and PsaD(cce_1341) and PsaE(cce_4325) and PsaF(cce_1290) and PsaJ(cce_1289) and PsaK1(cce_0400) and PsaL2(cce_3963) and PsaM(cce_4273)) or (PsaA(cce_0989) and PsaB(cce_0990) and PsaC(cce_1747) and PsaD(cce_1341) and PsaE(cce_4325) and PsaF(cce_1290) and PsaJ(cce_1289) and PsaK2(cce_0999) and PsaL1(cce_3964) and PsaM(cce_4273)) or (PsaA(cce_098…	((cce_0989 and cce_0990 and cce_1747 and cce_1341 and cce_4325 and cce_1290 and cce_1289 and cce_0400 and cce_3963 and cce_4273) or (cce_0989 and cce_0990 and cce_1747 and cce_1341 and cce_4325 and cce_1290 and cce_1289 and cce_0999 and cce_3964 and cce_4273) or (cce_0989 and cce_0990 and cce_1747 and cce_1341 and cce_4325 and cce_1290 and cce_1289 and cce_0999 and cce_3963 and cce_4273) or (cce_…	Photosynthesis		15.57/15.57/15.57	15.57/15.57/15.57	12.12/12.12/12.12	7.45/7.45/7.45
PSP_L	phosphoserine phosphatase (L-serine)	[c] : h2o + pser-L --> pi + ser-L			Glycine Serine and Threonine Metabolism	EC-3.1.3.3	0.052689/0/5.774721	0.050189/0.005/5.741555	0.032195/0/3.385906	0.029695/0.012796/3.353191
PSUDS	pseudouridylate synthase	[c] : r5p + ura --> h2o + psd5p	(PsudsB(cce_1905)) or (PsudsD(cce_3324))	(cce_1905 or cce_3324)	Purine and Pyrimidine Metabolism	EC-4.2.1.70	0/0/0	0/0/0	0/0/0	0/0/0
PTA2	Phosphate acetyltransferase	[c] : pi + ppcoa --> coa + ppap	Pta(cce_3096)	cce_3096	Propanoate Metabolism		0/0/45.78	0.005/0.005/45.54	0/0/26.83	0.005/0.005/26.59
PTAr	phosphotransacetylase	[c] : accoa + pi <==> actp + coa	Pta(cce_3096)	cce_3096	Pyruvate Metabolism	EC-2.3.1.8	-0.24252/-15.5/45.53	-0.23252/-15.4/45.3	-0.19802/-9.1/26.63	-0.18802/-9.1/26.4
PTHPS	6-pyruvoyltetrahydropterin synthase	[c] : ahdt --> 6pthp + pppi	(Ptps(cce_0493)) or (Ptps1(cce_2115))	(cce_0493 or cce_2115)	Folate Metabolism	EC-4.2.3.12	0/0/0	0/0/0	0/0/0	0/0/0
PTPAT	pantetheine-phosphate adenylyltransferase	[c] : atp + h + pan4p <==> dpcoa + ppi	YlbI(cce_0878)	cce_0878	Pantothenate and CoA Biosynthesis	EC-2.7.7.3	0.000782/0.000782/0.000782	0.000782/0.000782/0.000782	0.000258/0.000258/0.000258	0.000258/0.000258/0.000258
PYAM5PO	pyridoxamine-phosphate oxidase	[c] : h2o + o2 + pyam5p --> h2o2 + nh4 + pydx5p	PdxHec(cce_0797)	cce_0797	Vitamin B6 Metabolism	EC-1.4.3.5	0/0/0	0/0/0	0/0/0	0/0/0
PYDX5PS	pyridoxine 5'-phosphate synthase	[c] : amoppro + dxyl5p <==> (2) h2o + pdx5p + pi	PdxAJ(cce_3300)	cce_3300	Vitamin B6 Metabolism		0/0/0	0/0/0	0/0/0	0/0/0
PYK	pyruvate kinase	[c] : adp + h + pep --> atp + pyr	(PykF2(cce_5177)) or (PykF1(cce_3420)) or (PykF3(cce_1604)) or (PykF4(cce_0701))	(cce_5177 or cce_3420 or cce_1604 or cce_0701)	Glycolysis/Gluconeogenesis	EC-2.7.1.40	0.09312/0/45.87	0.10312/0.005/45.63	0.050253/0/26.88	0.060253/0.005/26.65
PYRDC	pyruvate decarboxylase	[c] : h + pyr --> acald + co2	(Pdc6(cce_4913)) or (Pdc(cce_3766))	(cce_4913 or cce_3766)	Pyruvate Metabolism	EC-4.1.1.1	0/0/0.411703	0/0/0.391703	0/0/0.435322	0/0/0.415322
QOX_1	cytochrome quinol oxidoreductase, proton pumping	(4) h[c] + (0.5) o2[c] + pq9h2[c] --> (4) h[e] + h2o[c] + pq9[c]	(CboABC1(cce_4109 and cce_4110 and cce_4111)) or (CboABC2(cce_4813 and cce_4814 and cce_4815))	((cce_4109 and cce_4110 and cce_4111) or (cce_4813 and cce_4814 and cce_4815))	Oxidative Phosphorylation		0/0/11.83	0/0/0	0.643756/0/9.12835	3.951837/0/18.44
QOX_2	cytochrome quinol oxidoreductase, cytochrome bd	(2) h[c] + (0.5) o2[c] + pq9h2[c] --> (2) h[e] + h2o[c] + pq9[c]	CydAB1(cce_3414 and cce_3415)	(cce_3414 and cce_3415)	Oxidative Phosphorylation		0/0/11.83	0/0/11.79	0/0/9.12835	4.474111/0/18.44
QULNS	quinolinate synthase	[c] : dhap + iasp --> (2) h2o + pi + quln	NadA(cce_3716)	cce_3716	Nicotinate and Nicotinamide Metabolism		0.000979/0.000979/0.000979	0.000979/0.000979/0.000979	0.000739/0.000739/0.000739	0.000739/0.000739/0.000739
RBC	ribulose 1,5-bisphosphate carboxylase	[c] : co2 + h2o + rb15bp --> (2) 3pg + (2) h	RuBisCO(cce_3166 and cce_3164)	(cce_3166 and cce_3164)	Carbon Fixation	EC-4.1.1.39	2.044069/2.044069/19.42	2.061569/2.061569/19.34	2.036027/2.036027/12.31	2.053527/2.053527/12.22
RBFK	riboflavin kinase	[c] : atp + ribflv --> adp + fmn + h	RibFec(cce_0957)	cce_0957	Riboflavin Metabolism	EC-2.7.1.26	0.000059/0.000059/0.000059	0.000059/0.000059/0.000059	0.000045/0.000045/0.000045	0.000045/0.000045/0.000045
RBFSa	riboflavin synthase	[c] : 4r5au + db4p --> dmlz + (2) h2o + pi	RibH(cce_4679)	cce_4679	Riboflavin Metabolism	EC-2.5.1.9	0.000119/0.000119/0.000119	0.000119/0.000119/0.000119	0.00009/0.00009/0.00009	0.00009/0.00009/0.00009
RBFSb	riboflavin synthase	[c] : (2) dmlz --> 4r5au + ribflv	RibC(cce_2342)	cce_2342	Riboflavin Metabolism	EC-2.5.1.9	0.000059/0.000059/0.000059	0.000059/0.000059/0.000059	0.000045/0.000045/0.000045	0.000045/0.000045/0.000045
RBK	ribokinase	[c] : atp + rib-D --> adp + h + r5p	RbsK(cce_1861)	cce_1861	Pentose Phosphate Pathway	EC-2.7.1.15	0.00112/0.001121/15.26	0.005/0.005/15.18	0.000784/0.000785/8.944015	0.005/0.005/8.867656
RBO	ribulose 1,5-bisphosphate oxygenase	[c] : o2 + rb15bp --> 2pglyc + 3pg + (2) h	RuBisCO(cce_3166 and cce_3164)	(cce_3166 and cce_3164)	Carbon Fixation	EC-4.1.1.39	0/0/3.553674	0.005/0.005/3.535188	0/0/2.083634	0.005/0.005/2.060628
RNASYN_CN	RNA replication, Cyanothece 51142	[c] : (131) atp + (19) ctp + (19) gtp + (100) h2o + (31) utp --> (100) adp + (100) h + (100) pi + (100) ppi + rna_CN	(Pnp(cce_0623)) or (Rpo(cce_3838 and cce_0231 and cce_4039 and cce_3487 and cce_3488))	(cce_0623 or (cce_3838 and cce_0231 and cce_4039 and cce_3487 and cce_3488))	Macromolecule Synthesis	EC-Undetermined	0.000238/0.000238/0.000238	0.000238/0.000238/0.000238	0.000152/0.000152/0.000152	0.000152/0.000152/0.000152
RNDR1	ribonucleoside-diphosphate reductase (ADP)	[c] : adp + trdrd --> dadp + h2o + trdox	(NrdA(cce_1354) and NrdB2(cce_4877)) or (NrdA(cce_1354) and NrdB(cce_1640))	((cce_1354 and cce_4877) or (cce_1354 and cce_1640))	Purine and Pyrimidine Metabolism	EC-1.17.4.1	0.001711/0.001711/0.001711	0.001711/0.001711/0.001711	0.001662/0.001662/0.001662	0.001662/0.001662/0.001662
RNDR2	ribonucleoside-diphosphate reductase (GDP)	[c] : gdp + trdrd --> dgdp + h2o + trdox	(NrdA(cce_1354) and NrdB2(cce_4877)) or (NrdA(cce_1354) and NrdB(cce_1640))	((cce_1354 and cce_4877) or (cce_1354 and cce_1640))	Purine and Pyrimidine Metabolism	EC-1.17.4.1	0.001049/0.001049/0.001049	0.001049/0.001049/0.001049	0.001018/0.001018/0.001018	0.001018/0.001018/0.001018
RNDR3	ribonucleoside-diphosphate reductase (CDP)	[c] : cdp + trdrd --> dcdp + h2o + trdox	(NrdA(cce_1354) and NrdB2(cce_4877)) or (NrdA(cce_1354) and NrdB(cce_1640))	((cce_1354 and cce_4877) or (cce_1354 and cce_1640))	Purine and Pyrimidine Metabolism	EC-1.17.4.1	0.001049/0.001049/0.00276	0.00276/0.00276/0.00276	0.001018/0.001018/0.00268	0.00268/0.00268/0.00268
RNDR4	ribonucleoside-diphosphate reductase (UDP)	[c] : trdrd + udp --> dudp + h2o + trdox	(NrdA(cce_1354) and NrdB2(cce_4877)) or (NrdA(cce_1354) and NrdB(cce_1640))	((cce_1354 and cce_4877) or (cce_1354 and cce_1640))	Purine and Pyrimidine Metabolism	EC-1.17.4.1	0.001711/0/0.001711	0/0/0	0.001662/0/0.001662	0/0/0
RPE	ribulose 5-phosphate 3-epimerase	[c] : ru5p-D <==> xu5p-D	Rpe(cce_0798)	cce_0798	Pentose Phosphate Pathway	EC-5.1.3.1	-1.3/-13/-1.3	-1.3/-12.9/-1.3	-1.3/-8.2/-1.3	-1.3/-8.2/-1.3
RPI	ribose-5-phosphate isomerase	[c] : r5p <==> ru5p-D	Rpi(cce_0103)	cce_0103	Pentose Phosphate Pathway	EC-5.3.1.6	0.729718/0.729718/6.473662	0.732218/0.732218/6.445497	0.723824/0.723824/4.107583	0.726324/0.726324/4.079867
S7PI	sedoheptulose 7-phosphate isomerase	[c] : s7p <==> gmh7p	GmhA(cce_0043)	cce_0043	Lipopolysaccharide Biosynthesis		0/0/0	0/0/0	0/0/0	0/0/0
SADT1	sulfate adenylyltransferase	[c] : atp + h + so4 --> aps + ppi	Sat(cce_4658)	cce_4658	Sulfur Metabolism	EC-2.7.7.4	0.007014/0.007014/0.007014	0.007014/0.007014/0.007014	0.004026/0.004026/0.004026	0.004026/0.004026/0.004026
SBP	sedoheptulose-bisphosphatase	[c] : h2o + s17bp --> pi + s7p	(GlpX(cce_3974)) or (Fbp(cce_4758))	(cce_3974 or cce_4758)	Carbon Fixation	EC-3.1.3.37	0.935353/0/47.39	0.94077/0.005/47.15	0.962627/0/28.5	0.968044/0.005/28.26
SEPHCC	2-succinyl-5-enolpyruvyl-6-hydroxy-3-cyclohexene-1-carboxylate synthase	[c] : akg + h + ichor --> co2 + sucephcc	MenD(cce_1865)	cce_1865	Phylloquinone Biosynthesis		0/0/0	0/0/0	0/0/0	0/0/0
SERAT	serine O-acetyltransferase	[c] : accoa + ser-L <==> acser + coa	(CysE1(cce_3879)) or (CysE2(cce_0553))	(cce_3879 or cce_0553)	Sulfur Metabolism	EC-2.3.1.30	0.002547/0.002547/0.002547	0.002547/0.002547/0.002547	0.001192/0.001192/0.001192	0.001192/0.001192/0.001192
SERTRS	Seryl-tRNA synthetase	[c] : atp + ser-L + trnaser --> amp + ppi + sertrna	SerS(cce_0927)	cce_0927	Glycine Serine and Threonine Metabolism	EC-6.1.1.11	0.010293/0.010293/0.010293	0.010293/0.010293/0.010293	0.005268/0.005268/0.005268	0.005268/0.005268/0.005268
SGAr	serine-glyoxylate aminotransferase	[c] : glx + ser-L <==> gly + hpyr	Sgtr(cce_2879)	cce_2879	Glycine Serine and Threonine Metabolism	EC-2.6.1.45	-0.00056/-1000/0	-0.005/-1000/-0.005	-0.00052/-1000/0	-0.005/-1000/-0.005
SHCHCS	2-succinyl-6-hydroxy-2,4-cyclohexadiene-1-carboxylate synthase	[c] : sucephcc --> 2shchc + pyr	MenH(cce_0745)	cce_0745	Phylloquinone Biosynthesis		0/0/0	0/0/0	0/0/0	0/0/0
SHK3D	shikimate dehydrogenase	[c] : 3dhsk + h + nadph <==> nadp + skm	AroE1(cce_4473)	cce_4473	Tyrosine, Tryptophan, and Phenylalanine Metabolism	EC-1.1.1.25	0.015147/0.015147/0.015147	0.015147/0.015147/0.015147	0.007676/0.007676/0.007676	0.007676/0.007676/0.007676
SHKK	shikimate kinase	[c] : atp + skm --> adp + h + skm5p	AroK(cce_1382)	cce_1382	Tyrosine, Tryptophan, and Phenylalanine Metabolism	EC-2.7.1.71	0.015147/0.015147/0.015147	0.015147/0.015147/0.015147	0.007676/0.007676/0.007676	0.007676/0.007676/0.007676
SO4t2	sulfate transport in via proton symport	h[e] + so4[e] --> h[c] + so4[c]	(SulP(cce_0825)) or (SulP3(cce_3483)) or (SulP2(cce_1689))	(cce_0825 or cce_3483 or cce_1689)	Transport	TC-2.A.53	0.007014/0/0.007014	0.007014/0.007014/0.007014	0.004026/0/0.004026	0.004026/0.004026/0.004026
SOD	superoxide dismutase	[c] : (2) h + (2) o2- --> h2o2 + o2	SodB(cce_1620)	cce_1620	Other	EC-1.15.1.1	0/0/0	0/0/0	0/0/0	0/0/0
SPA	serine-pyruvate aminotransferase,	[c] : pyr + ser-L --> ala-L + hpyr	AmTr(cce_2871)	cce_2871	Glycine Serine and Threonine Metabolism	EC-2.6.1.51	0.000561/0/1000	0.005/0.005/1000	0.000524/0/1000	0.005/0.005/1000
SQHOC1	squalene hopene cyclase	[c] : sql --> dplpt	Shc(cce_4510)	cce_4510	Terpenoid Backbone Biosynthesis		0/0/0	0/0/0	0/0/0	0/0/0
SQHOC2	squalene hopene cyclase	[c] : h2o + sql --> 22hop	Shc(cce_4510)	cce_4510	Terpenoid Backbone Biosynthesis		0/0/0	0/0/0	0/0/0	0/0/0
SQLS	Squalene synthase	[c] : (2) frdp + h + nadph --> nadp + (2) ppi + sql	Erg9(cce_1843)	cce_1843	Terpenoid Backbone Biosynthesis	EC-2.5.1.21	0/0/0	0/0/0	0/0/0	0/0/0
SQT_CN	UDP-sulfoquinovose:diacylglycerol alpha-D-sulfoquinovosyltransferase (Cyanothece)	[c] : (0.02) 12dgr_CN + udpsq <==> h + (0.02) sqdg_CN + udp	GlcT1(cce_1569)	cce_1569	Fatty Acid Synthesis		0.0009/0.0009/0.0009	0.0009/0.0009/0.0009	0.000947/0.000947/0.000947	0.000947/0.000947/0.000947
SSALy	succinate-semialdehyde dehydrogenase (NADP)	[c] : h2o + nadp + sucsal --> (2) h + nadph + succ	GabD(cce_4228)	cce_4228	C5-Branched dibasic acid metabolism	EC-1.2.1.16	0/0/0	0/0/0	0/0/0	0/0/0
SUC_PQ	Succinate dehydrogenase (plastoquinone)	[c]: fadh2 + pq9 --> fad + pq9h2			Citrate Cycle (TCA)		0.806442/0/25.76	0.895212/0.005/25.73	0.073799/0/18.47	0.005/0.005/9.087421
SUCBZL	o-succinylbenzoate-CoA ligase	[c] : atp + coa + sucbz --> amp + ppi + sbzcoa	MenE(cce_1605)	cce_1605	Phylloquinone Biosynthesis	EC-6.2.1.26	0/0/0	0/0/0	0/0/0	0/0/0
SUCBZS	O-succinylbenzoate-CoA synthase	[c] : 2shchc --> h2o + sucbz	MenC(cce_4409)	cce_4409	Phylloquinone Biosynthesis		0/0/0	0/0/0	0/0/0	0/0/0
SUCD1i	succinate dehydrogenase	[c] : fad + succ --> fadh2 + fum	SdhAB(cce_3244 and cce_0663)	(cce_3244 and cce_0663)	Citrate Cycle (TCA)	EC-1.3.99.1	0.000898/0/0.000898	0.000898/0/0.000898	0.000678/0/0.000678	0/0/0.000678
SUCOAS	succinyl-CoA synthetase (ADP-forming)	[c] : atp + coa + succ <==> adp + pi + succoa	SucCD(cce_2358 and cce_2357)	(cce_2358 and cce_2357)	Citrate Cycle (TCA)	EC-6.2.1.5	0.00008/0.00008/0.00008	0.00008/0.00008/0.00008	0.000061/0.000061/0.000061	0.000061/0.000061/0.000061
SULabc	sulfate transport via ABC system	atp[c] + h2o[c] + so4[e] --> adp[c] + h[c] + pi[c] + so4[c]	(CysAP(cce_3826) and CysP(cce_3830) and CysT(cce_3828) and CysW(cce_3827))	(cce_3826 and cce_3830 and cce_3828 and cce_3827)	Transport	TC-3.A.1.6	0/0/0.007014	0/0/0	0/0/0.004026	0/0/0
TAL	transaldolase	[c] : g3p + s7p <==> e4p + f6p	(TalB(cce_4208)) or (Tal1(cce_1376)) or (TalA(cce_4687))	(cce_4208 or cce_1376 or cce_4687)	Pentose Phosphate Pathway	EC-2.2.1.2	0.167489/-6.5/46.62	0.170406/-6.5/46.38	0.212848/-4.1/27.75	0.215765/-4.1/27.51
TDMAT6	Tetradecanoyl-[acyl-carrier protein]:malonyl-CoA C-acyltransferase	[c] : h + nadh + tdeacp --> myrsacp + nad	FabI(cce_0460)	cce_0460	Fatty Acid Synthesis	EC-1.3.1.10	0.01748/0.01748/0.01748	0.01748/0.01748/0.01748	0.018385/0.018385/0.018385	0.018385/0.018385/0.018385
TDPDRE	dTDP-4-dehydrorhamnose 3,5-epimerase	[c] : dtdpddg <==> dtdpddm	RfbC1(cce_1730)	cce_1730	Other	EC-5.1.3.13	0/0/0	0/0/0	0/0/0	0/0/0
TDPDRR	dTDP-4-dehydrorhamnose reductase	[c] : dtdp6dm + nadp <==> dtdpddm + h + nadph	RfbD(cce_2548)	cce_2548	Other	EC-1.1.1.133	0/0/0	0/0/0	0/0/0	0/0/0
TDPGDH	dTDPglucose 4,6-dehydratase	[c] : dtdpglc --> dtdpddg + h2o	(RfbB(cce_0619)) or (RfbB2(cce_3422))	(cce_0619 or cce_3422)	Other	EC-4.2.1.46	0/0/0	0/0/0	0/0/0	0/0/0
TDPP	Thiamine diphosphate phosphohydrolase	[c] : h2o + thmpp --> h + pi + thmmp	IxpP(cce_1776)	cce_1776	Thiamine Metabolism	EC-3.6.1.15	0/0/45.78	0/0/0	0/0/26.83	0/0/0
THD2	NAD(P) transhydrogenase	(2) h[e] + nadh[c] + nadp[c] --> (2) h[c] + nad[c] + nadph[c]	Pnt(cce_0843 and cce_0841)	(cce_0843 and cce_0841)	Nicotinate and Nicotinamide Metabolism	EC-1.6.1.1,	2.351083/0/91.55	2.211934/0.005/91.07	0/0/53.66	0.005/0.005/53.18
THD5	NAD transhydrogenase	[c] : nad + nadph --> nadh + nadp	Pnt(cce_0843 and cce_0841)	(cce_0843 and cce_0841)	Nicotinate and Nicotinamide Metabolism	EC-Undetermined	2.049751/0/1000	1.845907/0.005/1000	1.089906/0/1000	1.094406/0.005/1000
THFAT	tetrahydrofolate aminomethyltransferase	[c] : h2o + methf --> 5fothf + h	(GcvT1(cce_4073)) or (GcvT(cce_4346))	(cce_4073 or cce_4346)	Folate Metabolism	EC-2.1.2.10	0/0/45.78	0/0/0	0/0/26.83	0/0/0
THPDH	NAD-dependent threonine 4-phosphate dehydrogenase	[c] : nad + phthr --> amopbut-L + h + nadh	PdxA(cce_2789)	cce_2789	Vitamin B6 Metabolism	EC-1.1.1.262	0/0/0	0/0/0	0/0/0	0/0/0
THRD	L-threonine dehydrogenase (w/ AOBUTDs)	[c] : nad + thr-L --> 2aobut + h + nadh	Tdh(cce_0206)	cce_0206	Glycine Serine and Threonine Metabolism	EC-1.1.1.103	0/0/0	0/0/0	0/0/0	0/0/0
THRPD	threonine-phosphate decarboxylase	[c] : h + thrp --> 1ap2olp + co2	CobD(cce_1744)	cce_1744	Porphyrin and Chlorophyll Metabolism		0/0/0	0/0/0	0/0/0	0/0/0
THRS	threonine synthase	[c] : h2o + phom --> pi + thr-L	(ThrC1(cce_2446)) or (ThrC(cce_1455))	(cce_2446 or cce_1455)	Glycine Serine and Threonine Metabolism	EC-4.2.3.1	0.009622/0.009622/0.009622	0.009622/0.009622/0.009622	0.005445/0.005445/0.005445	0.005445/0.005445/0.005445
THRTRS	Threonyl-tRNA synthetase	[c] : atp + thr-L + trnathr --> amp + ppi + thrtrna	(ThrS2(cce_4835)) or (ThrS3(cce_1495)) or (ThrS1(cce_3947))	(cce_4835 or cce_1495 or cce_3947)	Glycine Serine and Threonine Metabolism	EC-6.1.1.3	0.009622/0.009622/0.009622	0.009622/0.009622/0.009622	0.005445/0.005445/0.005445	0.005445/0.005445/0.005445
THZPSN	thiazole phosphate synthesis	[c] : atp + cys-L + dxyl5p + tyr-L --> 4hba + 4mpetz + ala-L + amp + co2 + h + h2o + ppi	ThiG(cce_0307)	cce_0307	Thiamine Metabolism		0/0/0	0/0/0	0/0/0	0/0/0
TKT1	transketolase	[c] : r5p + xu5p-D <==> g3p + s7p	(Tkl1(cce_4627)) or (Tkl2(cce_2657))	(cce_4627 or cce_2657)	Pentose Phosphate Pathway	EC-2.2.1.1	-0.76786/-6.5/-0.76786	-0.77036/-6.5/-0.77036	-0.74978/-4.1/-0.74978	-0.75228/-4.1/-0.75228
TKT2	transketolase	[c] : e4p + xu5p-D <==> f6p + g3p	(Tkl2(cce_2657)) or (Tkl1(cce_4627))	(cce_2657 or cce_4627)	Pentose Phosphate Pathway	EC-2.2.1.1	-0.54661/-6.5/-0.54661	-0.56411/-6.5/-0.56411	-0.56251/-4.1/-0.56251	-0.58001/-4.1/-0.58001
TMDS	thymidylate synthase	[c] : dump + mlthf --> dhf + dtmp	ThyA(cce_0382)	cce_0382	Purine and Pyrimidine Metabolism	EC-2.1.1.45	0.001711/0.001711/0.001711	0.001711/0.001711/0.001711	0.001662/0.001662/0.001662	0.001662/0.001662/0.001662
TMPK	thiamine-phosphate kinase	[c] : atp + thmmp --> adp + thmpp	ThiL(cce_0123)	cce_0123	Thiamine Metabolism	EC-2.7.4.16	0/0/45.78	0/0/0	0/0/26.83	0/0/0
TMPPP	thiamine-phosphate diphosphorylase	[c] : 2mahmp + 4mpetz + h --> ppi + thmmp	ThiE(cce_4686)	cce_4686	Thiamine Metabolism	EC-2.5.1.3	0/0/0	0/0/0	0/0/0	0/0/0
TPI	triose-phosphate isomerase	[c] : dhap <==> g3p	TpiA(cce_4304)	cce_4304	Glycolysis/Gluconeogenesis	EC-5.3.1.1	-0.68685/-16.9/45.77	-0.69143/-16.8/45.51	-0.72034/-10.6/26.82	-0.72492/-10.6/26.57
TRDR	thioredoxin reductase (NADPH)	[c] : h + nadph + trdox --> nadp + trdrd			Other	EC-1.8.1.9	0.012534/0.012534/0.012534	0.012534/0.012534/0.012534	0.009386/0.009386/0.009386	0.009386/0.009386/0.009386
TRE6PS	alpha,alpha-trehalose-phosphate synthase (UDP-forming)	[c] : g6p + udpg --> h + tre6p + udp	OtsA(cce_2391)	cce_2391	Other	EC-2.4.1.15	0/0/0	0/0/0	0/0/0	0/0/0
TRIA	membrane alanyl aminopeptidase	[c] : cgly + h2o <==> cys-L + gly	PepN(cce_0144)	cce_0144	Glutathione Metabolism	EC-3.4.11.2	0/0/0	0/0/0	0/0/0	0/0/0
TRPS1	tryptophan synthase (indoleglycerol phosphate)	[c] : 3ig3p + ser-L --> g3p + h2o + trp-L	TrpAB(cce_3134 and cce_2130)	(cce_3134 and cce_2130)	Glycine Serine and Threonine Metabolism	EC-4.2.1.20	0.002525/0.002525/0.002525	0.002525/0.002525/0.002525	0.001336/0.001336/0.001336	0.001336/0.001336/0.001336
TRPTRS	Tryptophanyl-tRNA synthetase	[c] : atp + trnatrp + trp-L --> amp + ppi + trptrna	TrpS(cce_3534)	cce_3534	Tyrosine, Tryptophan, and Phenylalanine Metabolism	EC-6.1.1.2	0.002525/0.002525/0.002525	0.002525/0.002525/0.002525	0.001336/0.001336/0.001336	0.001336/0.001336/0.001336
TYRTA	tyrosine transaminase	[c] : akg + tyr-L <==> 34hpp + glu-L	(AspB1(cce_2693)) or (HisC(cce_3292)) or (AspB2(cce_1121))	(cce_2693 or cce_3292 or cce_1121)	Tyrosine, Tryptophan, and Phenylalanine Metabolism	EC-2.6.1.5	-0.00625/-0.00625/-0.00625	-0.00625/-0.00625/-0.00625	-0.00304/-0.00304/-0.00304	-0.00304/-0.00304/-0.00304
TYRTRS	Tyrosyl-tRNA synthetase	[c] : atp + trnatyr + tyr-L --> amp + ppi + tyrtrna	Tys1(cce_1032)	cce_1032	Tyrosine, Tryptophan, and Phenylalanine Metabolism	EC-6.1.1.1	0.00625/0.00625/0.00625	0.00625/0.00625/0.00625	0.003036/0.003036/0.003036	0.003036/0.003036/0.003036
UAAGDS	UDP-N-acetylmuramoyl-L-alanyl-D-glutamyl-meso-2,6-diaminopimelate synthetase	[c] : 26dap-M + atp + uamag --> adp + h + pi + ugmd	MurE(cce_0818)	cce_0818	Lysine Metabolism	EC-6.3.2.13	0/0/0	0/0/0	0/0/0	0/0/0
UACAT	acyl-[acyl-carrier-protein]-UDP-N-acetylglucosamine O-acyltransferase	[c] : 3htdacp + uacgam --> acp + u3aga	LpxA(cce_1828)	cce_1828	Lipopolysaccharide Biosynthesis	EC-2.3.1.129	0/0/0	0/0/0	0/0/0	0/0/0
UAG2E	UDP-N-acetylglucosamine 2-epimerase	[c] : uacgam <==> uacmam	WecB(cce_3663)	cce_3663	Amino Sugar and Nucleotide Sugar Metabolism	EC-5.1.3.14	0/0/0	0/0/0	0/0/0	0/0/0
UAG2EMA	UDP-N-acetyl-D-glucosamine 2-epimerase (Hydrolysis)	[c] : h2o + uacgam <==> acmana + h + udp	WecB(cce_3663)	cce_3663	Amino Sugar and Nucleotide Sugar Metabolism	EC-5.1.3.14	0/0/15.26	0.005/0.005/15.18	0/0/8.94323	0.005/0.005/8.867656
UAGCVT	UDP-N-acetylglucosamine 1-carboxyvinyltransferase	[c] : pep + uacgam --> pi + uaccg	MurA(cce_0401)	cce_0401	Amino Sugar and Nucleotide Sugar Metabolism	EC-2.5.1.7	0/0/0	0/0/0	0/0/0	0/0/0
UAGDP	UDP-N-acetylglucosamine diphosphorylase	[c] : acgam1p + h + utp --> ppi + uacgam	GcaD(cce_2076)	cce_2076	Amino Sugar and Nucleotide Sugar Metabolism	EC-2.7.7.23	0/0/15.26	0.005/0.005/15.18	0/0/8.94323	0.005/0.005/8.867656
UAGPT3	UDP-N-acetylglucosamine-N-acetylmuramyl-(pentapeptide)pyrophosphoryl-undecaprenol N-acetylglucosamine transferase	[c] : uacgam + uagmda --> h + uaagmda + udp	MurG(cce_1284)	cce_1284	Peptidoglycan Biosynthesis		0/0/0	0/0/0	0/0/0	0/0/0
UAMAGS	UDP-N-acetylmuramoyl-L-alanyl-D-glutamate synthetase	[c] : atp + glu-D + uama --> adp + h + pi + uamag	MurD(cce_0240)	cce_0240	Peptidoglycan Biosynthesis	EC-6.3.2.9	0/0/0	0/0/0	0/0/0	0/0/0
UAMAS	UDP-N-acetylmuramoyl-L-alanine synthetase	[c] : ala-L + atp + uamr --> adp + h + pi + uama	MurC(cce_2373)	cce_2373	Peptidoglycan Biosynthesis	EC-6.3.2.8	0/0/0	0/0/0	0/0/0	0/0/0
UAPGR	UDP-N-acetylenolpyruvoylglucosamine reductase	[c] : h + nadph + uaccg --> nadp + uamr	MurB(cce_2372)	cce_2372	Amino Sugar and Nucleotide Sugar Metabolism	EC-1.1.1.158	0/0/0	0/0/0	0/0/0	0/0/0
UAPGR1	UDP-N-acetylenolpyruvoylglucosamine reductase	[c] : h + nadh + uaccg --> nad + uamr	MurB(cce_2372)	cce_2372	Amino Sugar and Nucleotide Sugar Metabolism	EC-1.1.1.158	0/0/0	0/0/0	0/0/0	0/0/0
UDCPD	undecaprenyl-diphosphatase	[c] : h2o + udcpdp --> h + pi + udcpp	BacA1(cce_0440)	cce_0440	Peptidoglycan Biosynthesis	EC-3.6.1.27	0/0/0	0/0/0	0/0/0	0/0/0
UDP6GSH	UDP-6-sulfo-6-deoxyglucose sulfohydrolase	[c] : h + so3 + udpg <==> h2o + udpsq	SLBP(cce_4571)	cce_4571	Amino Sugar and Nucleotide Sugar Metabolism	EC-3.13.1.1	0.0009/0.0009/0.0009	0.0009/0.0009/0.0009	0.000947/0.000947/0.000947	0.000947/0.000947/0.000947
UDPG4E	UDPglucose 4-epimerase	[c] : udpg <==> udpgal	(GalE1(cce_2361)) or (GalE(cce_2970))	(cce_2361 or cce_2970)	Amino Sugar and Nucleotide Sugar Metabolism	EC-5.1.3.2	0.001093/0.001093/0.001093	0.001093/0.001093/0.001093	0.001149/0.001149/0.001149	0.001149/0.001149/0.001149
UDPGD	UDPglucose 6-dehydrogenase	[c] : h2o + (2) nad + udpg <==> (3) h + (2) nadh + udpglcur	TuaD(cce_3423)	cce_3423	Starch and Sucrose Metabolism	EC-1.1.1.22	0/0/0	0/0/0	0/0/0	0/0/0
UGLT	UDPglucose--hexose-1-phosphate uridylyltransferase	[c] : gal1p + udpg <==> g1p + udpgal	GalT(cce_2932)	cce_2932	Amino Sugar and Nucleotide Sugar Metabolism	EC-2.7.7.12	0/0/0	0/0/0	0/0/0	0/0/0
UGMDDS	UDP-N-acetylmuramoyl-L-alanyl-D-glutamyl-meso-2,6-diaminopimeloyl-D-alanyl-D-alanine synthetase	[c] : alaala + atp + ugmd --> adp + h + pi + ugmda	MurFec(cce_4424)	cce_4424	Lysine Metabolism	EC-6.3.2.15	0/0/0	0/0/0	0/0/0	0/0/0
UGSAT	UDP-2,3-bis(3-hydroxytetradecanoyl)glucosamine acyl transferase	[c] : acp + h + u23ga <==> 3htdacp + u3hga	LpxD(cce_2207)	cce_2207	Lipopolysaccharide Biosynthesis		0/0/0	0/0/0	0/0/0	0/0/0
UHGADA	UDP-3-0-acyl N-acetylglucosamine deacetylase	[c] : h2o + u3aga --> ac + u3hga	LpxC(cce_2378)	cce_2378	Lipopolysaccharide Biosynthesis		0/0/0	0/0/0	0/0/0	0/0/0
UMPK	UMP kinase	[c] : atp + ump <==> adp + udp	(PyrH(cce_3591)) or (PanC(cce_3686))	(cce_3591 or cce_3686)	Purine and Pyrimidine Biosynthesis		0.015524/0.015525/22.9	0.015525/0.015525/22.78	0.010928/0.010929/13.43	0.010929/0.010929/13.3
UPHYDR	Uptake Hydrogenase	[c] : (2) fdxo-2-2 + h2 --> (2) fdxr-2-2 + (2) h	HupSL(cce_1064 and cce_1063)	(cce_1064 and cce_1063)	Hydrogen Metabolism	EC-1.12.1.2	0/0/1000	0/0/1000	0/0/1000	0/0/1000
UPP3MT	uroporphyrinogen methyltransferase	[c] : (2) amet + uppg3 --> (2) ahcys + (2) h + shcl	(NasF(cce_3702)) or (HemD(cce_2117))	(cce_3702 or cce_2117)	Porphyrin and Chlorophyll Metabolism	EC-2.1.1.107	0/0/0	0/0/0	0/0/0	0/0/0
UPP3S	uroporphyrinogen-III synthase	[c] : hmbil --> h2o + uppg3	HemD(cce_2117)	cce_2117	Porphyrin and Chlorophyll Metabolism	EC-4.2.1.75	0.001121/0.001121/0.001121	0.001121/0.001121/0.001121	0.000785/0.000785/0.000785	0.000785/0.000785/0.000785
UPPDC1	uroporphyrinogen decarboxylase (uroporphyrinogen III)	[c] : (4) h + uppg3 --> (4) co2 + cpppg3	HemE(cce_2966)	cce_2966	Porphyrin and Chlorophyll Metabolism	EC-4.1.1.37	0.001121/0.001121/0.001121	0.001121/0.001121/0.001121	0.000785/0.000785/0.000785	0.000785/0.000785/0.000785
UPPRT	uracil phosphoribosyltransferase	[c] : prpp + ura --> ppi + ump	(Upp(cce_2630)) or (PyrR(cce_4253))	(cce_2630 or cce_4253)	Purine and Pyrimidine Metabolism	EC-2.4.2.9	0/0/0	0/0/0	0/0/0	0/0/0
URIDK3	uridylate kinase (dUMP)	[c] : atp + dump <==> adp + dudp	Tmk(cce_1174)	cce_1174	Purine and Pyrimidine Metabolism	EC-2.7.4.4	-0.00171/-0.00171/22.89	0.005/0.005/22.77	-0.00166/-0.00166/13.41	0.005/0.005/13.3
USHD	UDP-sugar hydrolase	[c] : h2o + u23ga --> (2) h + lipidX + ump			Lipopolysaccharide Biosynthesis		0/0/0	0/0/0	0/0/0	0/0/0
VALabc	L-valine transport via ABC system	atp[c] + h2o[c] + val-L[e] --> adp[c] + h[c] + pi[c] + val-L[c]	LivKHMGF(cce_0399 and cce_2946 and cce_4521 and cce_3156 and cce_3417)	(cce_0399 and cce_2946 and cce_4521 and cce_3156 and cce_3417)	Transport, Extracellular		0/0/0	0/0/0	0/0/0	0/0/0
VALTA	valine transaminase	[c] : akg + val-L <==> 3mob + glu-L	IlvE(cce_1614)	cce_1614	Valine, Leucine, and Isoleucine Metabolism	EC-2.6.1.42	-0.00978/-0.00978/-0.00978	-0.00978/-0.00978/-0.00978	-0.00517/-0.00517/-0.00517	-0.00517/-0.00517/-0.00517
VALTRS	Valyl-tRNA synthetase	[c] : atp + trnaval + val-L --> amp + ppi + valtrna	ValS(cce_4258)	cce_4258	Valine, Leucine, and Isoleucine Metabolism	EC-6.1.1.9	0.009781/0.009781/0.009781	0.009781/0.009781/0.009781	0.005174/0.005174/0.005174	0.005174/0.005174/0.005174
WO4abc	tungstate transporter	atp[c] + h2o[c] + wo4[e] <==> adp[c] + h[c] + pi[c] + wo4[c]	TupABC(cce_3016)	cce_3016	Transport		0/0/0	0/0/0	0/0/0	0/0/0
XANDa	xanthine dehydrogenase	[c] : h2o + hxan + nad --> h + nadh + xan	(XdhA(cce_3510) and XdhB(cce_3509) and XdhC(cce_3508))	(cce_3510 and cce_3509 and cce_3508)	Purine and Pyrimidine Metabolism	EC-1.1.1.204	0/0/0	0/0/0	0/0/0	0/0/0
XANDb	xanthine dehydrogenase	[c] : h2o + nad + xan --> h + nadh + urate	(XdhA(cce_3510) and XdhB(cce_3509) and XdhC(cce_3508))	(cce_3510 and cce_3509 and cce_3508)	Purine and Pyrimidine Metabolism	EC-1.1.1.204	0/0/0	0/0/0	0/0/0	0/0/0
XPK	Xylulose-5-phosphate phosphoketolase	[c] : pi + xu5p-D --> actp + g3p + h2o	(Pkt(cce_2225)) or (Pkt1(cce_3607)) or (Pkt2(cce_5184))	(cce_2225 or cce_3607 or cce_5184)	Pentose Phosphate Pathway	EC-4.1.2.9	0/0/0.236405	0.005/0.005/0.221405	0/0/0.194942	0.005/0.005/0.179942
ZCARODS	carotene desaturase	[c] : h + nadh + o2 + zcar --> (2) h2o + nad + nspr	(CrtQ1(cce_2779)) or (CrtQ2(cce_4634))	(cce_2779 or cce_4634)	Carotenoid Biosynthesis		0/0/0	0/0/0	0/0/0	0/0/0
ZCARODS1	carotene desaturase (nadp dependent)	[c] : h + nadph + o2 + zcar --> (2) h2o + nadp + nspr	(CrtQ2(cce_4634)) or (CrtQ1(cce_2779))	(cce_4634 or cce_2779)	Carotenoid Biosynthesis		0/0/0	0/0/0	0/0/0	0/0/0
ZN2abc2	zinc transport in via ABC system	atp[c] + h2o[c] + zn2[e] --> adp[c] + h[c] + pi[c] + zn2[c]	(ZnuABC1(cce_2961 and cce_2963 and cce_2962)) or (ZnuABC2(cce_4861 and cce_4860 and cce_4862))	((cce_2961 and cce_2963 and cce_2962) or (cce_4861 and cce_4860 and cce_4862))	Transport	TC-3.A.1.15	0/0/0	0/0/0	0/0/0	0/0/0
Notes:
Abbreviation	Description
AL	Ammonia-limited
LL	Light-limited
Column headings	Description
Column H through K	Flux distribution and flux variability of reactions in the metabolic network under different conditions. The three values in each entry are the flux value (obtained when minimize the total flux magnitudes)/ the minimal value/the maximal value (all in mmol/gAFDW/hr) of the flux through a reaction in the network.
Column H	Flux distributions and flux variability of reactions in the metabolic network under LL-chemostat condition, when expression data were not used to constrain the model.
Column I	Flux distributions and flux variability of reactions in the metbolic network under LL-chemostat condition, when expression data were used to constrain the model.
Column J	Flux distributions and flux variability of reactions in the metbolic network under AL-chemostat condition, when expression data were not used to constrain the model.
Column K	Flux distribution and flux variability of reactions in the metabolic network under AL-chemostat condition, when expression data were used to constrain the model.
