# Supplementary material for: Genome-Scale Modeling of Light-Driven Reductant Partitioning and Carbon Fluxes in Diazotrophic Unicellular Cyanobacterium Cyanothece sp. ATCC 51142
Source: PLoS Comput Biol. 2012 Apr 5;8(4):e1002460. doi: 10.1371/journal.pcbi.1002460 (PMC3329150; doi:10.1371/journal.pcbi.1002460)
Supplement: Table S3 — Genome-scale metabolic network statistics for i Cce806. Number of genes, reactions, metabolites, and network gaps in iCce806. (XLSX) [file pcbi.1002460.s007.xlsx]

## Sheet: Table S3
Table S3. Genome-scale metabolic network statistics for iCce806
Model statistics
Included genes		806
Reactions	With gene association	625
	Without gene association	42
	Exchange reactions	52
Metabolites		587
Network gaps		95
