# Supplementary material for: Genome-Scale Modeling of Light-Driven Reductant Partitioning and Carbon Fluxes in Diazotrophic Unicellular Cyanobacterium Cyanothece sp. ATCC 51142
Source: PLoS Comput Biol. 2012 Apr 5;8(4):e1002460. doi: 10.1371/journal.pcbi.1002460 (PMC3329150; doi:10.1371/journal.pcbi.1002460)
Supplement: Table S4 — Effects of changing simulation conditions on ATP requirement parameters, GAR and NGAR. (XLSX) [file pcbi.1002460.s008.xlsx]

## Sheet: Table S4
Table S4. Effects of changing simulation conditions on ATP requirement parameters GAR and NGAR
Simulation conditions	Estimated GAR (*)	Estimated NGAR (**)
Complete iCce806 Model (no changes to the model are made)	544	2.8
Remove cytochrome c oxidase reactions (remove COX_PC and COX_CYC)	514	1.1
Reduce quantum efficiency to 70% (only 70% of absorbed photons contribute to PSI and PSII fluxes)	272	2
Reduce ATP efficiency of photosynthesis and respiration by 50% (change ATPS4r 8H+/ATP instead of 4H+/ATP)	200	1.4
Notes:
(*) GAR - Growth Associated ATP Requirement (mmol ATP.g-1 AFDW)
(**) NGAR - Non-Growth Associated ATP Requirement (mmol ATP.g-1 AFDW.h-1)
