# Supplementary material for: Genome-Scale Modeling of Light-Driven Reductant Partitioning and Carbon Fluxes in Diazotrophic Unicellular Cyanobacterium Cyanothece sp. ATCC 51142
Source: PLoS Comput Biol. 2012 Apr 5;8(4):e1002460. doi: 10.1371/journal.pcbi.1002460 (PMC3329150; doi:10.1371/journal.pcbi.1002460)
Supplement: Table S5 — Biomass compositions under ammonia-limited (AL), and light-limited (LL) chemostat conditions. (XLSX) [file pcbi.1002460.s009.xlsx]

## Sheet: Table S5
Table S5. Biomass compositions under ammonia-limited (AL), and light-limited (LL) chemostat conditions
			Ammonia-limited (AL)		Light-limited (LL)		Average biomass
	Components	Molecular weight (g/mol)	Content (g analyte / g AFDW)	Content (mmol/gAFDW)	Content (g analyte / g AFDW)	Content (mmol/gAFDW)	Average content (g/gAFDW)	Content (mmol/gAFDW)
Biomass composition (*)	Protein	1.12432e+06	0.21	0.00018678	0.397	0.000353104	0.3035	0.000269942
	Carbohydrates	162.14	0.502	3.09609	0.165	1.01764	0.3335	2.05686
	Lipids	38616.4	0.142	0.00367719	0.135	0.00349592	0.1385	0.00358656
	RNA	31953.7	0.097	0.00303564	0.152	0.00475688	0.1245	0.00389626
	DNA	30788.5	0.033	0.00107183	0.034	0.00110431	0.0335	0.00108807
	CGP	562.604	0.002	0.0035549	0.097	0.172413	0.0495	0.0879837
	Chl	892.535	0.014	0.0156857	0.02	0.0224081	0.017	0.0190469
Soluble pool (**)	10fthf (#)	471.438	0.000434752	0.000922184	0.000579623	0.00122948	0.000507188	0.00107583
	mlthf (#)	455.438	0.000419997	0.000922184	0.000559952	0.00122948	0.000489975	0.00107583
	accoa	805.548	0.00258941	0.00321447	0.00342886	0.00425656	0.00300914	0.00373551
	amp	345.216	0.000509364	0.00147549	0.000674494	0.00195383	0.000591929	0.00171466
	coa	763.512	0.00563279	0.00737747	0.00745887	0.00976915	0.00654583	0.00857331
	nad	662.428	0.00907593	0.013701	0.0120182	0.0181427	0.0105471	0.0159219
	nadh	663.436	0.000290173	0.000437378	0.000384243	0.000579171	0.000337208	0.000508275
	nadp	740.39	8.19331e-06	1.10662e-05	1.08495e-05	1.46537e-05	9.52139e-06	1.286e-05
	nadph	741.398	0.000468826	0.000632354	0.000620814	0.000837356	0.00054482	0.000734855
	succcoa	862.576	0.00104545	0.00121201	0.00138438	0.00160493	0.00121491	0.00140847
	FAD	783.548	0.00070193	0.000895835	0.000929487	0.00118625	0.000815709	0.00104104
	udpg	564.286	0.00743393	0.0131741	0.00984392	0.0174449	0.00863893	0.0153095
Notes:
(*) Biomass concentration was measured in this study
(**) The soluble pool concentration was obtained from Bennett and Rabinowitz NatChemBiol (2009), 5(8):593-599 (ref 26 has L/gDW conversion = 0.0023)
(#) The concentration of 10fthf and mlthf was obtained from Harvey and Dev. Advances in Enzyme Regulation (1975),13: 97-124. (Total folates concentration = 2 to 5x10-4 M, average of 3.5x10^-4M)
